# Supplementary material for: Immunomodulatory Effects of SPHK1 and Its Interaction with TFAP2A in Yellow Drum (Nibea albiflora)
Source: Int J Mol Sci. 2024 Dec 20;25(24):13641. doi: 10.3390/ijms252413641 (PMC11728317; doi:10.3390/ijms252413641)
Supplement: Supplementary file 1 [file ijms-25-13641-s001.zip]

Archive with 1 entries (1 files):
- ijms-3326413-supplementary.xlsx
