# Supplementary material for: Immunomodulatory Effects of SPHK1 and Its Interaction with TFAP2A in Yellow Drum (Nibea albiflora)
Source: Int J Mol Sci. 2024 Dec 20;25(24):13641. doi: 10.3390/ijms252413641 (PMC11728317; doi:10.3390/ijms252413641)
Supplement: Supplementary file 1 [file ijms-25-13641-s001.zip › ijms-3326413-supplementary.xlsx]

## Sheet: STable1
STable1 The positional information of the 23,345 transcripts annotated
CHR	Transcript	Start	Stop	Direction	Transcript_id	Gene_name	Ref_gene_id	DEGs
CM024789.1	transcript	17644893	17673593	-	rna-gnl|WGS:JABGLX|Mianyu0011741	SPHK1.2	gene-GBF38_002934	up
CM024791.1	transcript	15069091	15087253	-	rna-gnl|WGS:JABGLX|Mianyu0026482	NSUN5.2	gene-GBF38_008128	up
CM024801.1	transcript	9673331	9673895	+	rna-gnl|WGS:JABGLX|Mianyu0020508	LOXHD1.2	gene-GBF38_004122	up
CM024799.1	transcript	23609033	23620982	-	rna-gnl|WGS:JABGLX|Mianyu0016825	KCNK10	gene-GBF38_021579	up
CM024804.1	transcript	20620892	20621905	+		HAMP		up
CM024804.1	transcript	23441211	23443879	-	rna-gnl|WGS:JABGLX|Mianyu0010717	VWDE.2	gene-GBF38_013826	up
CM024802.1	transcript	7792191	7795655	+	rna-gnl|WGS:JABGLX|Mianyu0008648	HSP90AA1	gene-GBF38_005871	up
CM024793.1	transcript	11621168	11625128	+	rna-gnl|WGS:JABGLX|Mianyu0018163	FAIM2.3	gene-GBF38_015189	up
CM024797.1	transcript	19312046	19316166	-	rna-gnl|WGS:JABGLX|Mianyu0023065	BAG3	gene-GBF38_002021	up
CM024800.1	transcript	5936371	5941231	-	rna-gnl|WGS:JABGLX|Mianyu0021708	DLD	gene-GBF38_020126	up
CM024789.1	transcript	128630	144182	+	rna-gnl|WGS:JABGLX|Mianyu0012635	TPCN1	gene-GBF38_003629	up
CM024789.1	transcript	20421291	20424533	-	rna-gnl|WGS:JABGLX|Mianyu0000808	DNAJB1	gene-GBF38_022548	up
CM024807.1	transcript	17229237	17261508	+	rna-gnl|WGS:JABGLX|Mianyu0007106	DPYSL3	gene-GBF38_019742	up
CM024808.1	transcript	19286114	19287882	-	rna-gnl|WGS:JABGLX|Mianyu0005095	HMOX	gene-GBF38_001040	down
CM024799.1	transcript	21487930	21489539	+	rna-gnl|WGS:JABGLX|Mianyu0016911	CMPK2	gene-GBF38_021657	down
CM024794.1	transcript	13111505	13120514	+	rna-gnl|WGS:JABGLX|Mianyu0014732	HERC4.2	gene-GBF38_012411	down
CM024800.1	transcript	26163262	26171235	+	rna-gnl|WGS:JABGLX|Mianyu0022619	HERC5	gene-GBF38_020910	down
CM024807.1	transcript	377094	392135	-	rna-gnl|WGS:JABGLX|Mianyu0006501	DCX	gene-GBF38_019191	down
CM024802.1	transcript	2350958	2352818	-	rna-gnl|WGS:JABGLX|Mianyu0008567	NFKBIA.2	gene-GBF38_005799	down
CM024802.1	transcript	13761736	13766445	-	rna-gnl|WGS:JABGLX|Mianyu0008909	PRDM1	gene-GBF38_006106	down
CM024811.1	transcript	20045464	20052167	+	rna-gnl|WGS:JABGLX|Mianyu0024306	TAP2.2	gene-GBF38_010682	down
CM024808.1	transcript	21565679	21568269	+	rna-gnl|WGS:JABGLX|Mianyu0016211	KAT8	gene-GBF38_021016	down
CM024797.1	transcript	10360759	10362905	+	rna-gnl|WGS:JABGLX|Mianyu0023440	GSTO1	gene-GBF38_002353	down
CM024804.1	transcript	17550149	17559304	+	rna-gnl|WGS:JABGLX|Mianyu0010978	GNL	gene-GBF38_014056	down
CM024794.1	transcript	24599894	24602777	-	rna-gnl|WGS:JABGLX|Mianyu0014263	BLVRB.2	gene-GBF38_012000	down
CM024789.1	transcript	10554	14296	-	rna-gnl|WGS:JABGLX|Mianyu0012606	PRPSAP1.3	gene-GBF38_003608	not
CM024789.1	transcript	14481	15664	-	rna-gnl|WGS:JABGLX|Mianyu0012607	PRPSAP1.4	gene-GBF38_003609	not
CM024789.1	transcript	32837	34145	-	rna-gnl|WGS:JABGLX|Mianyu0012600	PIK3R6.2	gene-GBF38_003606	not
CM024789.1	transcript	154685	162122	+	rna-gnl|WGS:JABGLX|Mianyu0012633	TTBK1.2	gene-GBF38_003627	not
CM024789.1	transcript	173831	174496	+	rna-gnl|WGS:JABGLX|Mianyu0012632	TTBK1	gene-GBF38_003626	not
CM024789.1	transcript	178699	180946	+	rna-gnl|WGS:JABGLX|Mianyu0012631		gene-GBF38_003625	not
CM024789.1	transcript	218157	218932	+	rna-gnl|WGS:JABGLX|Mianyu0012626	RCOR3.2	gene-GBF38_003620	not
CM024789.1	transcript	251867	255462	-	rna-gnl|WGS:JABGLX|Mianyu0012622		gene-GBF38_003617	not
CM024789.1	transcript	267969	275863	-	rna-gnl|WGS:JABGLX|Mianyu0012620	MARK1.2	gene-GBF38_003615	not
CM024789.1	transcript	328959	344080	+	rna-gnl|WGS:JABGLX|Mianyu0012616		gene-GBF38_003613	not
CM024789.1	transcript	346338	348642	+	rna-gnl|WGS:JABGLX|Mianyu0012615		gene-GBF38_003612	not
CM024789.1	transcript	368286	372028	-	rna-gnl|WGS:JABGLX|Mianyu0012695	SDE2	gene-GBF38_003670	not
CM024789.1	transcript	375793	386471	+	rna-gnl|WGS:JABGLX|Mianyu0012694		gene-GBF38_003669	not
CM024789.1	transcript	415498	420864	+	rna-gnl|WGS:JABGLX|Mianyu0012691	CAPN2.2	gene-GBF38_003667	not
CM024789.1	transcript	422355	428301	-	rna-gnl|WGS:JABGLX|Mianyu0012690	AARS2	gene-GBF38_003666	not
CM024789.1	transcript	452122	452809	+	rna-gnl|WGS:JABGLX|Mianyu0012685		gene-GBF38_003661	not
CM024789.1	transcript	453945	466423	-	rna-gnl|WGS:JABGLX|Mianyu0012684	OTUD4	gene-GBF38_003660	not
CM024789.1	transcript	471909	473274	-	rna-gnl|WGS:JABGLX|Mianyu0012683	SOS1.2	gene-GBF38_003659	not
CM024789.1	transcript	485177	490716	-	rna-gnl|WGS:JABGLX|Mianyu0012644	RCOR3.3	gene-GBF38_003635	not
CM024789.1	transcript	522221	526954	-	rna-gnl|WGS:JABGLX|Mianyu0012630	PEX6	gene-GBF38_003624	not
CM024789.1	transcript	532006	540876	-	rna-gnl|WGS:JABGLX|Mianyu0012578	GGA3.4	gene-GBF38_003591	not
CM024789.1	transcript	543405	563633	+	rna-gnl|WGS:JABGLX|Mianyu0012577	MCHR1.2	gene-GBF38_003590	not
CM024789.1	transcript	627339	634021	+	rna-gnl|WGS:JABGLX|Mianyu0012649	PSEN2	gene-GBF38_003638	not
CM024789.1	transcript	650726	658328	+	rna-gnl|WGS:JABGLX|Mianyu0012653	TMEM63B	gene-GBF38_003640	not
CM024789.1	transcript	659418	661656	+	rna-gnl|WGS:JABGLX|Mianyu0012654	TMEM63B.2	gene-GBF38_003641	not
CM024789.1	transcript	670200	672778	+	rna-gnl|WGS:JABGLX|Mianyu0012655		gene-GBF38_003642	not
CM024789.1	transcript	681292	682826	-	rna-gnl|WGS:JABGLX|Mianyu0012658	DZANK1	gene-GBF38_003645	not
CM024789.1	transcript	683748	689107	-	rna-gnl|WGS:JABGLX|Mianyu0012659	DZANK1.2	gene-GBF38_003646	not
CM024789.1	transcript	691546	695609	+	rna-gnl|WGS:JABGLX|Mianyu0012660	POLR3F	gene-GBF38_003647	not
CM024789.1	transcript	701208	720919	+	rna-gnl|WGS:JABGLX|Mianyu0012661	SPTBN1.8	gene-GBF38_003648	not
CM024789.1	transcript	846296	859443	+	rna-gnl|WGS:JABGLX|Mianyu0012664	SPTBN1.9	gene-GBF38_003651	not
CM024789.1	transcript	727461	746936	+	rna-gnl|WGS:JABGLX|Mianyu0012662	EML6.4	gene-GBF38_003649	not
CM024789.1	transcript	751196	758893	-	rna-gnl|WGS:JABGLX|Mianyu0012675	PACS2.2	gene-GBF38_003658	not
CM024789.1	transcript	769791	777656	-	rna-gnl|WGS:JABGLX|Mianyu0012673	SRD5A2.3	gene-GBF38_003657	not
CM024789.1	transcript	779190	780661	-	rna-gnl|WGS:JABGLX|Mianyu0012672		gene-GBF38_003656	not
CM024789.1	transcript	782496	801117	+	rna-gnl|WGS:JABGLX|Mianyu0012671	TMEM63B.3	gene-GBF38_003655	not
CM024789.1	transcript	801433	809088	-	rna-gnl|WGS:JABGLX|Mianyu0012670		gene-GBF38_003654	not
CM024789.1	transcript	809152	812581	+	rna-gnl|WGS:JABGLX|Mianyu0012656	KAT14	gene-GBF38_003643	not
CM024789.1	transcript	812300	815903	+	rna-gnl|WGS:JABGLX|Mianyu0012657	KAT14.2	gene-GBF38_003644	not
CM024789.1	transcript	817498	825648	-	rna-gnl|WGS:JABGLX|Mianyu0012667	DZANK1.3	gene-GBF38_003653	not
CM024789.1	transcript	827949	831991	+	rna-gnl|WGS:JABGLX|Mianyu0012666	POLR3F.2	gene-GBF38_003652	not
CM024789.1	transcript	914760	934821	-	rna-gnl|WGS:JABGLX|Mianyu0012597	STX8.3	gene-GBF38_003604	not
CM024789.1	transcript	958586	960139	-	rna-gnl|WGS:JABGLX|Mianyu0012595	STX8.2	gene-GBF38_003602	not
CM024789.1	transcript	1115559	1144439	-	rna-gnl|WGS:JABGLX|Mianyu0012591	STX8	gene-GBF38_003599	not
CM024789.1	transcript	955489	956604	+	rna-gnl|WGS:JABGLX|Mianyu0012596		gene-GBF38_003603	not
CM024789.1	transcript	964423	967189	+	rna-gnl|WGS:JABGLX|Mianyu0012593	TBC1D24.2	gene-GBF38_003601	not
CM024789.1	transcript	1030332	1030529	+	rna-gnl|WGS:JABGLX|Mianyu0012580		gene-GBF38_003592	not
CM024789.1	transcript	1037367	1054154	+	rna-gnl|WGS:JABGLX|Mianyu0012581	MCHR1.3	gene-GBF38_003593	not
CM024789.1	transcript	1059515	1086650	-	rna-gnl|WGS:JABGLX|Mianyu0012582	USP43.3	gene-GBF38_003594	not
CM024789.1	transcript	1147603	1153988	+	rna-gnl|WGS:JABGLX|Mianyu0012590	TBC1D24	gene-GBF38_003598	not
CM024789.1	transcript	1153989	1154642	+	rna-gnl|WGS:JABGLX|Mianyu0012589		gene-GBF38_003597	not
CM024789.1	transcript	1265280	1274628	+	rna-gnl|WGS:JABGLX|Mianyu0012560	GGA3.3	gene-GBF38_003586	not
CM024789.1	transcript	1280358	1280531	+	rna-gnl|WGS:JABGLX|Mianyu0012559	JPT1	gene-GBF38_003585	not
CM024789.1	transcript	1282391	1287228	+	rna-gnl|WGS:JABGLX|Mianyu0012558		gene-GBF38_003584	not
CM024789.1	transcript	1293736	1296042	+	rna-gnl|WGS:JABGLX|Mianyu0012557		gene-GBF38_003583	not
CM024789.1	transcript	1303313	1331291	+	rna-gnl|WGS:JABGLX|Mianyu0012556		gene-GBF38_003582	not
CM024789.1	transcript	1334544	1371274	+	rna-gnl|WGS:JABGLX|Mianyu0012554	SEPT9.5	gene-GBF38_003581	not
CM024789.1	transcript	1468874	1478643	+	rna-gnl|WGS:JABGLX|Mianyu0012552	TNRC6C.4	gene-GBF38_003579	not
CM024789.1	transcript	1478644	1482395	+	rna-gnl|WGS:JABGLX|Mianyu0012551	TNRC6C.3	gene-GBF38_003578	not
CM024789.1	transcript	1482521	1491459	+	rna-gnl|WGS:JABGLX|Mianyu0012550	TNRC6C.2	gene-GBF38_003577	not
CM024789.1	transcript	1491463	1491783	-	rna-gnl|WGS:JABGLX|Mianyu0012549		gene-GBF38_003576	not
CM024789.1	transcript	1520659	1525272	-	rna-gnl|WGS:JABGLX|Mianyu0012546		gene-GBF38_003573	not
CM024789.1	transcript	1598173	1599796	+	rna-gnl|WGS:JABGLX|Mianyu0012543	TEFM	gene-GBF38_003571	not
CM024789.1	transcript	1617092	1625547	+	rna-gnl|WGS:JABGLX|Mianyu0012540	UTP6	gene-GBF38_003569	not
CM024789.1	transcript	1625561	1673874	-	rna-gnl|WGS:JABGLX|Mianyu0012539		gene-GBF38_003568	not
CM024789.1	transcript	1677942	1688755	-	rna-gnl|WGS:JABGLX|Mianyu0012538		gene-GBF38_003567	not
CM024789.1	transcript	1795799	1842849	+	rna-gnl|WGS:JABGLX|Mianyu0012527	PLPPR5.4	gene-GBF38_003556	not
CM024789.1	transcript	1844574	1845023	-	rna-gnl|WGS:JABGLX|Mianyu0012526		gene-GBF38_003555	not
CM024789.1	transcript	1852204	1855943	+	rna-gnl|WGS:JABGLX|Mianyu0012524	RAB3D.3	gene-GBF38_003553	not
CM024789.1	transcript	1924846	1987582	+	rna-gnl|WGS:JABGLX|Mianyu0012519	NFIX	gene-GBF38_003549	not
CM024789.1	transcript	1907598	1908887	-	rna-gnl|WGS:JABGLX|Mianyu0012521		gene-GBF38_003550	not
CM024789.1	transcript	1996894	1998828	+	rna-gnl|WGS:JABGLX|Mianyu0015155	RNF11.3	gene-GBF38_012797	not
CM024789.1	transcript	2002254	2014046	+	rna-gnl|WGS:JABGLX|Mianyu0012516	GIMAP5	gene-GBF38_003548	not
CM024789.1	transcript	2049645	2050607	-	rna-gnl|WGS:JABGLX|Mianyu0012513	FOXD2.3	gene-GBF38_003545	not
CM024789.1	transcript	2057621	2065612	-	rna-gnl|WGS:JABGLX|Mianyu0012511	FDX2	gene-GBF38_003543	not
CM024789.1	transcript	2092004	2094560	+	rna-gnl|WGS:JABGLX|Mianyu0012510	S1PR1.5	gene-GBF38_003542	not
CM024789.1	transcript	2101071	2109653	+	rna-gnl|WGS:JABGLX|Mianyu0012509	KEAP1.2	gene-GBF38_003541	not
CM024789.1	transcript	2124713	2131647	-	rna-gnl|WGS:JABGLX|Mianyu0012506	AP1M2	gene-GBF38_003538	not
CM024789.1	transcript	2137299	2142886	-	rna-gnl|WGS:JABGLX|Mianyu0012505	LDLR-A	gene-GBF38_003537	not
CM024789.1	transcript	2166048	2169898	-	rna-gnl|WGS:JABGLX|Mianyu0012501	ATG4D	gene-GBF38_003534	not
CM024789.1	transcript	2243870	2246567	-	rna-gnl|WGS:JABGLX|Mianyu0012498	RNASEH2A	gene-GBF38_003531	not
CM024789.1	transcript	2292957	2294208	-	rna-gnl|WGS:JABGLX|Mianyu0012494	SMDT1	gene-GBF38_003527	not
CM024789.1	transcript	2302607	2306736	+	rna-gnl|WGS:JABGLX|Mianyu0012492	CENPM	gene-GBF38_003526	not
CM024789.1	transcript	2315782	2334203	+	rna-gnl|WGS:JABGLX|Mianyu0012490	SERHL	gene-GBF38_003524	not
CM024789.1	transcript	2336670	2348509	+	rna-gnl|WGS:JABGLX|Mianyu0012489	2024-09-03	gene-GBF38_003523	not
CM024789.1	transcript	2374526	2378399	+	rna-gnl|WGS:JABGLX|Mianyu0012488	ATF7IP.3	gene-GBF38_003522	not
CM024789.1	transcript	2383743	2385254	+	rna-gnl|WGS:JABGLX|Mianyu0012487	ATF7IP.2	gene-GBF38_003521	not
CM024789.1	transcript	2477950	2483296	+	rna-gnl|WGS:JABGLX|Mianyu0012482	F8A1.2	gene-GBF38_003517	not
CM024789.1	transcript	2484272	2486615	+	rna-gnl|WGS:JABGLX|Mianyu0012481	F8A1	gene-GBF38_003516	not
CM024789.1	transcript	2486575	2488490	-	rna-gnl|WGS:JABGLX|Mianyu0012480	EMP2.3	gene-GBF38_003515	not
CM024789.1	transcript	2506963	2534775	+	rna-gnl|WGS:JABGLX|Mianyu0012477	RBFOX2.2	gene-GBF38_003512	not
CM024789.1	transcript	2579023	2580699	+	rna-gnl|WGS:JABGLX|Mianyu0012467	OCIAD1	gene-GBF38_003506	not
CM024789.1	transcript	2592844	2593304	+	rna-gnl|WGS:JABGLX|Mianyu0012472	OCIAD1.2	gene-GBF38_003509	not
CM024789.1	transcript	2601419	2603996	+	rna-gnl|WGS:JABGLX|Mianyu0012471	ERP27	gene-GBF38_003508	not
CM024789.1	transcript	2609473	2610178	+	rna-gnl|WGS:JABGLX|Mianyu0012469	BGLAP2	gene-GBF38_003507	not
CM024789.1	transcript	2626698	2627620	-	rna-gnl|WGS:JABGLX|Mianyu0012466	RHBDD2	gene-GBF38_003505	not
CM024789.1	transcript	2644989	2645210	-	rna-gnl|WGS:JABGLX|Mianyu0012461		gene-GBF38_003504	not
CM024789.1	transcript	2645265	2693767	-	rna-gnl|WGS:JABGLX|Mianyu0012458	CLOCK.2	gene-GBF38_003503	not
CM024789.1	transcript	2705332	2711612	+	rna-gnl|WGS:JABGLX|Mianyu0012456	SMC2	gene-GBF38_003501	not
CM024789.1	transcript	2712957	2724878	-	rna-gnl|WGS:JABGLX|Mianyu0012455	ECM29	gene-GBF38_003500	not
CM024789.1	transcript	2727955	2736533	+	rna-gnl|WGS:JABGLX|Mianyu0012454	KDM4C.2	gene-GBF38_003499	not
CM024789.1	transcript	2736534	2752227	+	rna-gnl|WGS:JABGLX|Mianyu0012453	KDM4C	gene-GBF38_003498	not
CM024789.1	transcript	3151821	3161030	+	rna-gnl|WGS:JABGLX|Mianyu0012441	GTF2E2	gene-GBF38_003489	not
CM024789.1	transcript	3161463	3163103	-	rna-gnl|WGS:JABGLX|Mianyu0005854	DCTN6.2	gene-GBF38_005311	not
CM024789.1	transcript	3163927	3177492	+	rna-gnl|WGS:JABGLX|Mianyu0012439	RBPJ	gene-GBF38_003487	not
CM024789.1	transcript	3182591	3186242	+	rna-gnl|WGS:JABGLX|Mianyu0012438	STIM2	gene-GBF38_003486	not
CM024789.1	transcript	3217971	3219277	-	rna-gnl|WGS:JABGLX|Mianyu0012436		gene-GBF38_003484	not
CM024789.1	transcript	3438053	3442188	+	rna-gnl|WGS:JABGLX|Mianyu0012428	HPF1	gene-GBF38_003478	not
CM024789.1	transcript	3524632	3557811	-	rna-gnl|WGS:JABGLX|Mianyu0012426	CAMK2D2	gene-GBF38_003476	not
CM024789.1	transcript	3563418	3574111	+	rna-gnl|WGS:JABGLX|Mianyu0012425	FBXO10	gene-GBF38_003475	not
CM024789.1	transcript	3574141	3579060	-	rna-gnl|WGS:JABGLX|Mianyu0012424	POLR1E	gene-GBF38_003474	not
CM024789.1	transcript	3579382	3582382	+	rna-gnl|WGS:JABGLX|Mianyu0012423	ZBTB5	gene-GBF38_003473	not
CM024789.1	transcript	3588935	3597576	+	rna-gnl|WGS:JABGLX|Mianyu0012421	UBA6	gene-GBF38_003471	not
CM024789.1	transcript	3599257	3615385	-	rna-gnl|WGS:JABGLX|Mianyu0012420	POLQ	gene-GBF38_003470	not
CM024789.1	transcript	3619556	3626191	+	rna-gnl|WGS:JABGLX|Mianyu0012419	PTPN9	gene-GBF38_003469	not
CM024789.1	transcript	3626173	3634650	-	rna-gnl|WGS:JABGLX|Mianyu0012418	THSD4	gene-GBF38_003468	not
CM024789.1	transcript	3641366	3648399	+	rna-gnl|WGS:JABGLX|Mianyu0012417	MELK	gene-GBF38_003467	not
CM024789.1	transcript	3725111	3727203	+	rna-gnl|WGS:JABGLX|Mianyu0012413	ZCCHC7	gene-GBF38_003465	not
CM024789.1	transcript	3758587	3760925	+	rna-gnl|WGS:JABGLX|Mianyu0012706		gene-GBF38_003674	not
CM024789.1	transcript	3790891	3795801	+	rna-gnl|WGS:JABGLX|Mianyu0012704	WFS1.2	gene-GBF38_003673	not
CM024789.1	transcript	3799487	3803106	-	rna-gnl|WGS:JABGLX|Mianyu0012703	PPP2R2C.2	gene-GBF38_003671	not
CM024789.1	transcript	3892394	3894189	+	rna-gnl|WGS:JABGLX|Mianyu0012411	PGM2	gene-GBF38_003464	not
CM024789.1	transcript	3910912	3940446	+	rna-gnl|WGS:JABGLX|Mianyu0012410	TBC1D1	gene-GBF38_003463	not
CM024789.1	transcript	3970532	3982735	+	rna-gnl|WGS:JABGLX|Mianyu0012409	KLF3	gene-GBF38_003462	not
CM024789.1	transcript	3982846	3990337	+	rna-gnl|WGS:JABGLX|Mianyu0012408	FAM114A1	gene-GBF38_003461	not
CM024789.1	transcript	4019686	4056278	+	rna-gnl|WGS:JABGLX|Mianyu0012406	KLHL5	gene-GBF38_003459	not
CM024789.1	transcript	4056533	4066952	+	rna-gnl|WGS:JABGLX|Mianyu0012405	WDR19	gene-GBF38_003458	not
CM024789.1	transcript	4067283	4079396	-	rna-gnl|WGS:JABGLX|Mianyu0012404	RFC1	gene-GBF38_003457	not
CM024789.1	transcript	4088277	4094126	-	rna-gnl|WGS:JABGLX|Mianyu0012401	BTNL2	gene-GBF38_003454	not
CM024789.1	transcript	4080640	4082092	+	rna-gnl|WGS:JABGLX|Mianyu0012403		gene-GBF38_003456	not
CM024789.1	transcript	4085384	4086502	+	rna-gnl|WGS:JABGLX|Mianyu0012402	BTN1A1.4	gene-GBF38_003455	not
CM024789.1	transcript	4095515	4099380	+	rna-gnl|WGS:JABGLX|Mianyu0012400	LIAS	gene-GBF38_003453	not
CM024789.1	transcript	4100050	4104565	-	rna-gnl|WGS:JABGLX|Mianyu0012399	UGDH	gene-GBF38_003452	not
CM024789.1	transcript	4106120	4109487	-	rna-gnl|WGS:JABGLX|Mianyu0012398	MAP9	gene-GBF38_003451	not
CM024789.1	transcript	4119324	4124949	+	rna-gnl|WGS:JABGLX|Mianyu0012396	UBE2K	gene-GBF38_003450	not
CM024789.1	transcript	4126145	4145209	-	rna-gnl|WGS:JABGLX|Mianyu0012395	PDS5A	gene-GBF38_003449	not
CM024789.1	transcript	4148485	4162692	+	rna-gnl|WGS:JABGLX|Mianyu0012394	N4BP2	gene-GBF38_003448	not
CM024789.1	transcript	4356053	4362150	+	rna-gnl|WGS:JABGLX|Mianyu0012386	LCORL	gene-GBF38_003440	not
CM024789.1	transcript	4363945	4364686	+	rna-gnl|WGS:JABGLX|Mianyu0012385		gene-GBF38_003439	not
CM024789.1	transcript	4371696	4381349	-	rna-gnl|WGS:JABGLX|Mianyu0012384	NCAPG	gene-GBF38_003438	not
CM024789.1	transcript	4398347	4440462	+	rna-gnl|WGS:JABGLX|Mianyu0012381	FAM184B	gene-GBF38_003436	not
CM024789.1	transcript	4440463	4440913	+	rna-gnl|WGS:JABGLX|Mianyu0012380		gene-GBF38_003435	not
CM024789.1	transcript	4466579	4532213	-	rna-gnl|WGS:JABGLX|Mianyu0012376	NSUN5	gene-GBF38_003434	not
CM024789.1	transcript	4535204	4540773	+	rna-gnl|WGS:JABGLX|Mianyu0012375		gene-GBF38_003433	not
CM024789.1	transcript	4562882	4568399	+	rna-gnl|WGS:JABGLX|Mianyu0012374		gene-GBF38_003432	not
CM024789.1	transcript	4581011	4587297	-	rna-gnl|WGS:JABGLX|Mianyu0012373	ANKRD49.2	gene-GBF38_003431	not
CM024789.1	transcript	4648324	4659106	+	rna-gnl|WGS:JABGLX|Mianyu0012369	CDK2AP2	gene-GBF38_003428	not
CM024789.1	transcript	4660748	4663975	-	rna-gnl|WGS:JABGLX|Mianyu0012368	AIP	gene-GBF38_003427	not
CM024789.1	transcript	4666467	4668413	-	rna-gnl|WGS:JABGLX|Mianyu0012367		gene-GBF38_003426	not
CM024789.1	transcript	4748019	4758589	-	rna-gnl|WGS:JABGLX|Mianyu0012363	LONRF1	gene-GBF38_003423	not
CM024789.1	transcript	4764611	4764988	-	rna-gnl|WGS:JABGLX|Mianyu0012362	DLC1.4	gene-GBF38_003422	not
CM024789.1	transcript	4765157	4807351	-	rna-gnl|WGS:JABGLX|Mianyu0012361	DLC1.3	gene-GBF38_003421	not
CM024789.1	transcript	4824939	4834631	-	rna-gnl|WGS:JABGLX|Mianyu0012360	DLC1.2	gene-GBF38_003420	not
CM024789.1	transcript	4834632	4835877	-	rna-gnl|WGS:JABGLX|Mianyu0012359	DLC1	gene-GBF38_003419	not
CM024789.1	transcript	4968850	5041413	+	rna-gnl|WGS:JABGLX|Mianyu0012350	NDST4	gene-GBF38_003417	not
CM024789.1	transcript	5138365	5143866	+	rna-gnl|WGS:JABGLX|Mianyu0012346	BDH2	gene-GBF38_003413	not
CM024789.1	transcript	5155358	5157862	-	rna-gnl|WGS:JABGLX|Mianyu0012345	CISD2	gene-GBF38_003412	not
CM024789.1	transcript	5450725	5519892	-	rna-gnl|WGS:JABGLX|Mianyu0012342	CTNNA2.2	gene-GBF38_003410	not
CM024789.1	transcript	5892851	5894732	+	rna-gnl|WGS:JABGLX|Mianyu0012330		gene-GBF38_003401	not
CM024789.1	transcript	5896227	5898439	-	rna-gnl|WGS:JABGLX|Mianyu0012329	APTX	gene-GBF38_003400	not
CM024789.1	transcript	5900900	5906108	+	rna-gnl|WGS:JABGLX|Mianyu0012328	DNAJA1	gene-GBF38_003399	not
CM024789.1	transcript	5921273	5927607	-	rna-gnl|WGS:JABGLX|Mianyu0012324	RPS6	gene-GBF38_003395	not
CM024789.1	transcript	5930601	5948370	+	rna-gnl|WGS:JABGLX|Mianyu0012323	TSPAN5	gene-GBF38_003394	not
CM024789.1	transcript	5988056	6001958	+	rna-gnl|WGS:JABGLX|Mianyu0012319	LGI2	gene-GBF38_003390	not
CM024789.1	transcript	6002893	6003540	-	rna-gnl|WGS:JABGLX|Mianyu0012318	SOD3	gene-GBF38_003389	not
CM024789.1	transcript	6005568	6012420	+	rna-gnl|WGS:JABGLX|Mianyu0012317	DHX15	gene-GBF38_003388	not
CM024789.1	transcript	6046939	6060413	+	rna-gnl|WGS:JABGLX|Mianyu0012310	USP53	gene-GBF38_003381	not
CM024789.1	transcript	6064036	6092056	-	rna-gnl|WGS:JABGLX|Mianyu0012309	GUCY1B3	gene-GBF38_003380	not
CM024789.1	transcript	6099733	6104088	+	rna-gnl|WGS:JABGLX|Mianyu0012308	UFSP2	gene-GBF38_003379	not
CM024789.1	transcript	6106534	6110490	+	rna-gnl|WGS:JABGLX|Mianyu0012307	CFAP97	gene-GBF38_003378	not
CM024789.1	transcript	6160024	6162888	-	rna-gnl|WGS:JABGLX|Mianyu0012303	PRIMPOL	gene-GBF38_003375	not
CM024789.1	transcript	6198842	6201876	-	rna-gnl|WGS:JABGLX|Mianyu0012299	CLDND1	gene-GBF38_003371	not
CM024789.1	transcript	6203856	6208393	-	rna-gnl|WGS:JABGLX|Mianyu0012298	GLB1.2	gene-GBF38_003370	not
CM024789.1	transcript	6209642	6212132	+	rna-gnl|WGS:JABGLX|Mianyu0012297	CCDC86	gene-GBF38_003369	not
CM024789.1	transcript	6221149	6233022	-	rna-gnl|WGS:JABGLX|Mianyu0012296	RNF24	gene-GBF38_003368	not
CM024789.1	transcript	6264462	6272178	+	rna-gnl|WGS:JABGLX|Mianyu0012295	SMOX	gene-GBF38_003367	not
CM024789.1	transcript	6356325	6360958	-	rna-gnl|WGS:JABGLX|Mianyu0012292	MOGS	gene-GBF38_003364	not
CM024789.1	transcript	6364711	6372331	-	rna-gnl|WGS:JABGLX|Mianyu0012291	PDCD4.2	gene-GBF38_003363	not
CM024789.1	transcript	6440726	6447082	-	rna-gnl|WGS:JABGLX|Mianyu0012288	PRELID1	gene-GBF38_003361	not
CM024789.1	transcript	6451098	6453075	+	rna-gnl|WGS:JABGLX|Mianyu0012287	NDUFB6	gene-GBF38_003360	not
CM024789.1	transcript	6455506	6458373	+	rna-gnl|WGS:JABGLX|Mianyu0012286	TOPORS	gene-GBF38_003359	not
CM024789.1	transcript	6460593	6469090	+	rna-gnl|WGS:JABGLX|Mianyu0012285	MTAP	gene-GBF38_003358	not
CM024789.1	transcript	6472807	6474300	-	rna-gnl|WGS:JABGLX|Mianyu0012284	CDKN2B	gene-GBF38_003357	not
CM024789.1	transcript	6613485	6623234	+	rna-gnl|WGS:JABGLX|Mianyu0012282	TET2.2	gene-GBF38_003355	not
CM024789.1	transcript	6643365	6647023	-	rna-gnl|WGS:JABGLX|Mianyu0012279	INTS12	gene-GBF38_003353	not
CM024789.1	transcript	6650000	6659340	+	rna-gnl|WGS:JABGLX|Mianyu0012278	GSTCD.2	gene-GBF38_003352	not
CM024789.1	transcript	6682569	6697532	+	rna-gnl|WGS:JABGLX|Mianyu0012277	GSTCD	gene-GBF38_003351	not
CM024789.1	transcript	6710911	6749717	+	rna-gnl|WGS:JABGLX|Mianyu0012276	NPNT	gene-GBF38_003350	not
CM024789.1	transcript	6781579	6818027	-	rna-gnl|WGS:JABGLX|Mianyu0012274	ALOXE3	gene-GBF38_003348	not
CM024789.1	transcript	6828556	6848604	-	rna-gnl|WGS:JABGLX|Mianyu0012273	TBCK	gene-GBF38_003347	not
CM024789.1	transcript	6854056	6864231	+	rna-gnl|WGS:JABGLX|Mianyu0012272	AIMP1	gene-GBF38_003346	not
CM024789.1	transcript	6960616	6970260	+	rna-gnl|WGS:JABGLX|Mianyu0012269	HADH	gene-GBF38_003343	not
CM024789.1	transcript	7013411	7014090	+	rna-gnl|WGS:JABGLX|Mianyu0012267		gene-GBF38_003342	not
CM024789.1	transcript	7074848	7079060	+	rna-gnl|WGS:JABGLX|Mianyu0012266	MCU.2	gene-GBF38_003341	not
CM024789.1	transcript	7081081	7086317	-	rna-gnl|WGS:JABGLX|Mianyu0012265	CASP6	gene-GBF38_003340	not
CM024789.1	transcript	7088894	7091160	-	rna-gnl|WGS:JABGLX|Mianyu0012264	PLA2G12A	gene-GBF38_003339	not
CM024789.1	transcript	7093214	7098779	-	rna-gnl|WGS:JABGLX|Mianyu0012263	DNAJB14.2	gene-GBF38_003338	not
CM024789.1	transcript	7106676	7110884	+	rna-gnl|WGS:JABGLX|Mianyu0012261	SNAPC3	gene-GBF38_003336	not
CM024789.1	transcript	7112008	7119815	-	rna-gnl|WGS:JABGLX|Mianyu0012260	PSIP1	gene-GBF38_003335	not
CM024789.1	transcript	7224459	7264554	-	rna-gnl|WGS:JABGLX|Mianyu0012259	BNC2	gene-GBF38_003334	not
CM024789.1	transcript	7323091	7323360	+	rna-gnl|WGS:JABGLX|Mianyu0012258		gene-GBF38_003333	not
CM024789.1	transcript	7386750	7456994	+	rna-gnl|WGS:JABGLX|Mianyu0012257	CNTLN	gene-GBF38_003332	not
CM024789.1	transcript	7537514	7550068	-	rna-gnl|WGS:JABGLX|Mianyu0012254	TRMO	gene-GBF38_003330	not
CM024789.1	transcript	7560451	7564813	+	rna-gnl|WGS:JABGLX|Mianyu0012252	ANP32B	gene-GBF38_003328	not
CM024789.1	transcript	7626168	7641022	-	rna-gnl|WGS:JABGLX|Mianyu0012249		gene-GBF38_003325	not
CM024789.1	transcript	7651741	7656820	-	rna-gnl|WGS:JABGLX|Mianyu0012248	G3BP2	gene-GBF38_003324	not
CM024789.1	transcript	7662166	7670388	+	rna-gnl|WGS:JABGLX|Mianyu0012247	PKD2	gene-GBF38_003323	not
CM024789.1	transcript	7683323	7689656	-	rna-gnl|WGS:JABGLX|Mianyu0012244	PPM1K	gene-GBF38_003320	not
CM024789.1	transcript	7694714	7715554	+	rna-gnl|WGS:JABGLX|Mianyu0012243	HERC3.2	gene-GBF38_003319	not
CM024789.1	transcript	7718798	7723992	-	rna-gnl|WGS:JABGLX|Mianyu0012242	FAM13A.2	gene-GBF38_003318	not
CM024789.1	transcript	7732695	7761810	-	rna-gnl|WGS:JABGLX|Mianyu0012241	FAM13A	gene-GBF38_003317	not
CM024789.1	transcript	7765916	7766269	-	rna-gnl|WGS:JABGLX|Mianyu0012240		gene-GBF38_003316	not
CM024789.1	transcript	7824937	7849796	-	rna-gnl|WGS:JABGLX|Mianyu0012236	TBC1D9	gene-GBF38_003314	not
CM024789.1	transcript	7857953	7873661	-	rna-gnl|WGS:JABGLX|Mianyu0012235		gene-GBF38_003313	not
CM024789.1	transcript	7875405	7882228	+	rna-gnl|WGS:JABGLX|Mianyu0012234		gene-GBF38_003312	not
CM024789.1	transcript	7893229	8017073	-	rna-gnl|WGS:JABGLX|Mianyu0012233	INPP4B	gene-GBF38_003311	not
CM024789.1	transcript	8110204	8157588	-	rna-gnl|WGS:JABGLX|Mianyu0012232	GAB1	gene-GBF38_003310	not
CM024789.1	transcript	8161293	8162885	-	rna-gnl|WGS:JABGLX|Mianyu0012231	USP38.2	gene-GBF38_003309	not
CM024789.1	transcript	8162886	8168140	-	rna-gnl|WGS:JABGLX|Mianyu0012230	USP38	gene-GBF38_003308	not
CM024789.1	transcript	8171139	8178877	+	rna-gnl|WGS:JABGLX|Mianyu0012229	SMARCA5	gene-GBF38_003307	not
CM024789.1	transcript	8362440	8370278	+	rna-gnl|WGS:JABGLX|Mianyu0012225	MMAA	gene-GBF38_003304	not
CM024789.1	transcript	8386608	8428588	-	rna-gnl|WGS:JABGLX|Mianyu0012224		gene-GBF38_003303	not
CM024789.1	transcript	8463065	8463375	+	rna-gnl|WGS:JABGLX|Mianyu0012223	LSM6	gene-GBF38_003302	not
CM024789.1	transcript	8660759	8669794	+	rna-gnl|WGS:JABGLX|Mianyu0012221	EDNRA	gene-GBF38_003300	not
CM024789.1	transcript	8674959	8680569	+	rna-gnl|WGS:JABGLX|Mianyu0012220	TMEM184C	gene-GBF38_003299	not
CM024789.1	transcript	8680570	8689908	-	rna-gnl|WGS:JABGLX|Mianyu0012219	PRMT9	gene-GBF38_003298	not
CM024789.1	transcript	8747026	8812663	-	rna-gnl|WGS:JABGLX|Mianyu0012217	NR3C2	gene-GBF38_003297	not
CM024789.1	transcript	8855583	8967260	+	rna-gnl|WGS:JABGLX|Mianyu0012215	DCLK2	gene-GBF38_003296	not
CM024789.1	transcript	8968397	9075908	-	rna-gnl|WGS:JABGLX|Mianyu0012214	LRBA	gene-GBF38_003295	not
CM024789.1	transcript	9081080	9084249	+	rna-gnl|WGS:JABGLX|Mianyu0012213	RPS3A	gene-GBF38_003294	not
CM024789.1	transcript	9115542	9134856	+	rna-gnl|WGS:JABGLX|Mianyu0012209		gene-GBF38_003290	not
CM024789.1	transcript	9108980	9109941	+	rna-gnl|WGS:JABGLX|Mianyu0012210		gene-GBF38_003291	not
CM024789.1	transcript	9136682	9155460	-	rna-gnl|WGS:JABGLX|Mianyu0012208	GATB	gene-GBF38_003289	not
CM024789.1	transcript	9155599	9156147	+	rna-gnl|WGS:JABGLX|Mianyu0012207	DCTPP1	gene-GBF38_003288	not
CM024789.1	transcript	9293261	9293999	-	rna-gnl|WGS:JABGLX|Mianyu0012206		gene-GBF38_003287	not
CM024789.1	transcript	9422497	9424900	+	rna-gnl|WGS:JABGLX|Mianyu0012204	TMA16	gene-GBF38_003285	not
CM024789.1	transcript	9455235	9470952	-	rna-gnl|WGS:JABGLX|Mianyu0012202		gene-GBF38_003283	not
CM024789.1	transcript	9509647	9515160	+	rna-gnl|WGS:JABGLX|Mianyu0012198	ANXA5	gene-GBF38_003279	not
CM024789.1	transcript	9556707	9564799	-	rna-gnl|WGS:JABGLX|Mianyu0012195	TAPT1	gene-GBF38_003276	not
CM024789.1	transcript	9566942	9569092	+	rna-gnl|WGS:JABGLX|Mianyu0012194	CLRN2	gene-GBF38_003275	not
CM024789.1	transcript	9570631	9576356	+	rna-gnl|WGS:JABGLX|Mianyu0012193	LAP3	gene-GBF38_003274	not
CM024789.1	transcript	9577440	9603712	+	rna-gnl|WGS:JABGLX|Mianyu0012192		gene-GBF38_003273	not
CM024789.1	transcript	9604926	9613000	+	rna-gnl|WGS:JABGLX|Mianyu0012191		gene-GBF38_003272	not
CM024789.1	transcript	9613416	9635720	+	rna-gnl|WGS:JABGLX|Mianyu0012190	KLHL2	gene-GBF38_003271	not
CM024789.1	transcript	9637317	9652938	+	rna-gnl|WGS:JABGLX|Mianyu0012189	CPE	gene-GBF38_003270	not
CM024789.1	transcript	9735970	9740278	-	rna-gnl|WGS:JABGLX|Mianyu0012185	CASP3	gene-GBF38_003266	not
CM024789.1	transcript	9746829	9750762	-	rna-gnl|WGS:JABGLX|Mianyu0005843	OSBP2.2	gene-GBF38_005301	not
CM024789.1	transcript	9752623	9754512	-	rna-gnl|WGS:JABGLX|Mianyu0012183	SART1.2	gene-GBF38_003265	not
CM024789.1	transcript	9754567	9754962	-	rna-gnl|WGS:JABGLX|Mianyu0012182	SART1	gene-GBF38_003264	not
CM024789.1	transcript	9756832	9774766	+	rna-gnl|WGS:JABGLX|Mianyu0012181	PCM1	gene-GBF38_003263	not
CM024789.1	transcript	9776557	9793211	-	rna-gnl|WGS:JABGLX|Mianyu0012180	ASAH1	gene-GBF38_003262	not
CM024789.1	transcript	10051508	10082620	+	rna-gnl|WGS:JABGLX|Mianyu0012179	FAT1.5	gene-GBF38_003261	not
CM024789.1	transcript	10082621	10094591	+	rna-gnl|WGS:JABGLX|Mianyu0012178	FAT1.4	gene-GBF38_003260	not
CM024789.1	transcript	10094592	10097675	+	rna-gnl|WGS:JABGLX|Mianyu0012177	FAT1.3	gene-GBF38_003259	not
CM024789.1	transcript	10097676	10106190	+	rna-gnl|WGS:JABGLX|Mianyu0012176	FAT1.2	gene-GBF38_003258	not
CM024789.1	transcript	10108096	10119222	+	rna-gnl|WGS:JABGLX|Mianyu0012175	FAT1	gene-GBF38_003257	not
CM024789.1	transcript	10294071	10318395	-	rna-gnl|WGS:JABGLX|Mianyu0012172	TLR3	gene-GBF38_003254	not
CM024789.1	transcript	10333253	10361298	+	rna-gnl|WGS:JABGLX|Mianyu0012171	SORBS2	gene-GBF38_003253	not
CM024789.1	transcript	10363155	10373552	+	rna-gnl|WGS:JABGLX|Mianyu0012170	PDLIM3	gene-GBF38_003252	not
CM024789.1	transcript	10406861	10411114	+	rna-gnl|WGS:JABGLX|Mianyu0012166	PLRG1	gene-GBF38_003249	not
CM024789.1	transcript	10411453	10411967	-	rna-gnl|WGS:JABGLX|Mianyu0012165		gene-GBF38_003248	not
CM024789.1	transcript	10466507	10469492	+	rna-gnl|WGS:JABGLX|Mianyu0012159	TNIP2	gene-GBF38_003242	not
CM024789.1	transcript	10476185	10490034	-	rna-gnl|WGS:JABGLX|Mianyu0012158	FAM193A	gene-GBF38_003241	not
CM024789.1	transcript	10492765	10504464	+	rna-gnl|WGS:JABGLX|Mianyu0012157	ARFIP1	gene-GBF38_003240	not
CM024789.1	transcript	10573206	10613068	+	rna-gnl|WGS:JABGLX|Mianyu0012151	TMEM131L.2	gene-GBF38_003235	not
CM024789.1	transcript	10613069	10617756	+	rna-gnl|WGS:JABGLX|Mianyu0012150		gene-GBF38_003234	not
CM024789.1	transcript	10705801	10719775	-	rna-gnl|WGS:JABGLX|Mianyu0012142	RBBP6.3	gene-GBF38_003226	not
CM024789.1	transcript	10777114	10779291	+	rna-gnl|WGS:JABGLX|Mianyu0012139	SOCS1.2	gene-GBF38_003223	not
CM024789.1	transcript	10821164	10822252	+	rna-gnl|WGS:JABGLX|Mianyu0004159	GNG13	gene-GBF38_022635	not
CM024789.1	transcript	10818187	10818426	-	rna-gnl|WGS:JABGLX|Mianyu0012135		gene-GBF38_003219	not
CM024789.1	transcript	10822266	10832771	-	rna-gnl|WGS:JABGLX|Mianyu0012134	CHTF18	gene-GBF38_003218	not
CM024789.1	transcript	10840211	10842365	-	rna-gnl|WGS:JABGLX|Mianyu0012133		gene-GBF38_003217	not
CM024789.1	transcript	10842366	10848680	-	rna-gnl|WGS:JABGLX|Mianyu0012132	FAM83G	gene-GBF38_003216	not
CM024789.1	transcript	10881348	10886422	+	rna-gnl|WGS:JABGLX|Mianyu0011983	EIF3B	gene-GBF38_003086	not
CM024789.1	transcript	10894578	10898830	+	rna-gnl|WGS:JABGLX|Mianyu0012125	CHST12.3	gene-GBF38_003213	not
CM024789.1	transcript	10900869	10914007	+	rna-gnl|WGS:JABGLX|Mianyu0012124	ERN1.3	gene-GBF38_003212	not
CM024789.1	transcript	11077747	11222202	+	rna-gnl|WGS:JABGLX|Mianyu0012122	SDK1	gene-GBF38_003211	not
CM024789.1	transcript	11228005	11231852	+	rna-gnl|WGS:JABGLX|Mianyu0012121	ZNF91.2	gene-GBF38_003210	not
CM024789.1	transcript	11233839	11236325	+	rna-gnl|WGS:JABGLX|Mianyu0012120	GPANK1	gene-GBF38_003209	not
CM024789.1	transcript	11251099	11261857	+	rna-gnl|WGS:JABGLX|Mianyu0012714	FOXK1.2	gene-GBF38_003675	not
CM024789.1	transcript	11289055	11308682	-	rna-gnl|WGS:JABGLX|Mianyu0012115	ARPC1A.2	gene-GBF38_003206	not
CM024789.1	transcript	11321880	11324649	+	rna-gnl|WGS:JABGLX|Mianyu0012112		gene-GBF38_003203	not
CM024789.1	transcript	11518879	11522143	+	rna-gnl|WGS:JABGLX|Mianyu0012107	ALKBH5	gene-GBF38_003198	not
CM024789.1	transcript	11527561	11532349	+	rna-gnl|WGS:JABGLX|Mianyu0012106	MIEF1.2	gene-GBF38_003197	not
CM024789.1	transcript	11533690	11535880	+	rna-gnl|WGS:JABGLX|Mianyu0012105	SMCR8A.3	gene-GBF38_003196	not
CM024789.1	transcript	11535912	11543072	+	rna-gnl|WGS:JABGLX|Mianyu0012104	SMCR8A.2	gene-GBF38_003195	not
CM024789.1	transcript	11543381	11557838	-	rna-gnl|WGS:JABGLX|Mianyu0012103	PTCD1	gene-GBF38_003194	not
CM024789.1	transcript	11560841	11566069	-	rna-gnl|WGS:JABGLX|Mianyu0012101	FBXL18	gene-GBF38_003192	not
CM024789.1	transcript	11568372	11614231	-	rna-gnl|WGS:JABGLX|Mianyu0012100	VAV1	gene-GBF38_003191	not
CM024789.1	transcript	11617278	11633845	+	rna-gnl|WGS:JABGLX|Mianyu0012099	BCAR3.2	gene-GBF38_003190	not
CM024789.1	transcript	11635773	11661156	-	rna-gnl|WGS:JABGLX|Mianyu0012098	TRIP10.2	gene-GBF38_003189	not
CM024789.1	transcript	11758602	11770708	+	rna-gnl|WGS:JABGLX|Mianyu0012093	RDH8.3	gene-GBF38_003185	not
CM024789.1	transcript	11772766	11777046	-	rna-gnl|WGS:JABGLX|Mianyu0012092	PLK1	gene-GBF38_003184	not
CM024789.1	transcript	11799701	11810554	+	rna-gnl|WGS:JABGLX|Mianyu0012088	IQCE	gene-GBF38_003180	not
CM024789.1	transcript	11918902	11971937	+	rna-gnl|WGS:JABGLX|Mianyu0012085	MAD1L1	gene-GBF38_003178	not
CM024789.1	transcript	12134969	12141636	+	rna-gnl|WGS:JABGLX|Mianyu0012081	PARN	gene-GBF38_003175	not
CM024789.1	transcript	12142909	12150082	-	rna-gnl|WGS:JABGLX|Mianyu0012080	REXO5	gene-GBF38_003174	not
CM024789.1	transcript	12152277	12156636	+	rna-gnl|WGS:JABGLX|Mianyu0012079	ERI2	gene-GBF38_003173	not
CM024789.1	transcript	12158198	12161399	+	rna-gnl|WGS:JABGLX|Mianyu0012078	THUMPD1	gene-GBF38_003172	not
CM024789.1	transcript	12177718	12186146	+	rna-gnl|WGS:JABGLX|Mianyu0012077	AXIN1.2	gene-GBF38_003171	not
CM024789.1	transcript	12190144	12192984	+	rna-gnl|WGS:JABGLX|Mianyu0012076	GTF3C1.3	gene-GBF38_003170	not
CM024789.1	transcript	12193285	12196601	+	rna-gnl|WGS:JABGLX|Mianyu0012075	GTF3C1.2	gene-GBF38_003169	not
CM024789.1	transcript	12196696	12205850	+	rna-gnl|WGS:JABGLX|Mianyu0012074	GTF3C1	gene-GBF38_003168	not
CM024789.1	transcript	12208800	12209454	+	rna-gnl|WGS:JABGLX|Mianyu0012073		gene-GBF38_003167	not
CM024789.1	transcript	12223040	12230120	+	rna-gnl|WGS:JABGLX|Mianyu0012071	ICAM2	gene-GBF38_003165	not
CM024789.1	transcript	12217360	12219399	-	rna-gnl|WGS:JABGLX|Mianyu0012072		gene-GBF38_003166	not
CM024789.1	transcript	12274457	12280528	-	rna-gnl|WGS:JABGLX|Mianyu0012067	EARS2	gene-GBF38_003162	not
CM024789.1	transcript	12322632	12322939	-	rna-gnl|WGS:JABGLX|Mianyu0012065		gene-GBF38_003160	not
CM024789.1	transcript	12322940	12331355	-	rna-gnl|WGS:JABGLX|Mianyu0012064	TXNDC11	gene-GBF38_003159	not
CM024789.1	transcript	12333598	12340944	-	rna-gnl|WGS:JABGLX|Mianyu0012063	BFAR	gene-GBF38_003158	not
CM024789.1	transcript	12347797	12354587	+	rna-gnl|WGS:JABGLX|Mianyu0012062	ZNF717	gene-GBF38_003157	not
CM024789.1	transcript	12366702	12388379	+	rna-gnl|WGS:JABGLX|Mianyu0012060	GAA.2	gene-GBF38_003155	not
CM024789.1	transcript	12388380	12399485	+	rna-gnl|WGS:JABGLX|Mianyu0012059	MICALL2.2	gene-GBF38_003154	not
CM024789.1	transcript	12537791	12538920	+	rna-gnl|WGS:JABGLX|Mianyu0012053		gene-GBF38_003148	not
CM024789.1	transcript	12542459	12551954	+	rna-gnl|WGS:JABGLX|Mianyu0012052		gene-GBF38_003147	not
CM024789.1	transcript	12578008	12586392	-	rna-gnl|WGS:JABGLX|Mianyu0012048	NLRC3.67	gene-GBF38_003143	not
CM024789.1	transcript	12598188	12600588	-	rna-gnl|WGS:JABGLX|Mianyu0012047	LPAR1	gene-GBF38_003142	not
CM024789.1	transcript	12617251	12627299	-	rna-gnl|WGS:JABGLX|Mianyu0012046	BRD4.2	gene-GBF38_003141	not
CM024789.1	transcript	12634100	12640798	-	rna-gnl|WGS:JABGLX|Mianyu0012045	AKAP8	gene-GBF38_003140	not
CM024789.1	transcript	12734144	12736337	+	rna-gnl|WGS:JABGLX|Mianyu0012043	VASN.2	gene-GBF38_003139	not
CM024789.1	transcript	12809036	12812501	-	rna-gnl|WGS:JABGLX|Mianyu0012042	DNAJA3.2	gene-GBF38_003138	not
CM024789.1	transcript	12892461	12901608	-	rna-gnl|WGS:JABGLX|Mianyu0012038	PLA2G6	gene-GBF38_003134	not
CM024789.1	transcript	12906014	12914608	+	rna-gnl|WGS:JABGLX|Mianyu0012037	CBX6	gene-GBF38_003133	not
CM024789.1	transcript	12932899	12935820	+	rna-gnl|WGS:JABGLX|Mianyu0012035	DNAL4	gene-GBF38_003131	not
CM024789.1	transcript	13059051	13062495	-	rna-gnl|WGS:JABGLX|Mianyu0011984	PDGFB.2	gene-GBF38_003087	not
CM024789.1	transcript	13109760	13117442	+	rna-gnl|WGS:JABGLX|Mianyu0012026	SUN1.2	gene-GBF38_003125	not
CM024789.1	transcript	13125194	13126367	-	rna-gnl|WGS:JABGLX|Mianyu0012023		gene-GBF38_003122	not
CM024789.1	transcript	13135227	13167722	-	rna-gnl|WGS:JABGLX|Mianyu0012021		gene-GBF38_003120	not
CM024789.1	transcript	13169257	13173147	-	rna-gnl|WGS:JABGLX|Mianyu0012568		gene-GBF38_003588	not
CM024789.1	transcript	13175312	13176884	-	rna-gnl|WGS:JABGLX|Mianyu0012019	RPS19BP1	gene-GBF38_003119	not
CM024789.1	transcript	13340959	13353658	-	rna-gnl|WGS:JABGLX|Mianyu0012014	TAB1	gene-GBF38_003114	not
CM024789.1	transcript	13384241	13385747	+	rna-gnl|WGS:JABGLX|Mianyu0012012	IFT27	gene-GBF38_003113	not
CM024789.1	transcript	13460865	13465422	+	rna-gnl|WGS:JABGLX|Mianyu0012010	CUTA	gene-GBF38_003111	not
CM024789.1	transcript	13520257	13527250	-	rna-gnl|WGS:JABGLX|Mianyu0012007	FAM83F.2	gene-GBF38_003109	not
CM024789.1	transcript	13786239	13798112	+	rna-gnl|WGS:JABGLX|Mianyu0012003	ADAP1.2	gene-GBF38_003106	not
CM024789.1	transcript	13812635	13818294	+	rna-gnl|WGS:JABGLX|Mianyu0012000	GTPBP1.2	gene-GBF38_003103	not
CM024789.1	transcript	14215565	14226379	+	rna-gnl|WGS:JABGLX|Mianyu0011995		gene-GBF38_003098	not
CM024789.1	transcript	14228937	14238016	+	rna-gnl|WGS:JABGLX|Mianyu0011994	MAN2B1	gene-GBF38_003097	not
CM024789.1	transcript	14238533	14250057	-	rna-gnl|WGS:JABGLX|Mianyu0011993	TRMT1	gene-GBF38_003096	not
CM024789.1	transcript	14284671	14292813	-	rna-gnl|WGS:JABGLX|Mianyu0011990	STX10	gene-GBF38_003093	not
CM024789.1	transcript	14300750	14301310	+	rna-gnl|WGS:JABGLX|Mianyu0011989	IER2.2	gene-GBF38_003092	not
CM024789.1	transcript	14320126	14320703	-	rna-gnl|WGS:JABGLX|Mianyu0011987		gene-GBF38_003090	not
CM024789.1	transcript	14321481	14433255	-	rna-gnl|WGS:JABGLX|Mianyu0011986	CACNA1A.3	gene-GBF38_003089	not
CM024789.1	transcript	14464927	14491898	-	rna-gnl|WGS:JABGLX|Mianyu0011985	WDR83OS.2	gene-GBF38_003088	not
CM024789.1	transcript	14513836	14550000	-	rna-gnl|WGS:JABGLX|Mianyu0011969	BTN2A1.9	gene-GBF38_003081	not
CM024789.1	transcript	14551971	14563069	-	rna-gnl|WGS:JABGLX|Mianyu0012745	BTN2A1.15	gene-GBF38_003678	not
CM024789.1	transcript	14563922	14564440	+	rna-gnl|WGS:JABGLX|Mianyu0012746		gene-GBF38_003679	not
CM024789.1	transcript	14582558	14620161	+	rna-gnl|WGS:JABGLX|Mianyu0011974	HMCN1.3	gene-GBF38_003083	not
CM024789.1	transcript	14623890	14711129	+	rna-gnl|WGS:JABGLX|Mianyu0011975	CD22.4	gene-GBF38_003084	not
CM024789.1	transcript	14742637	14746605	+	rna-gnl|WGS:JABGLX|Mianyu0011954	WDR83	gene-GBF38_003078	not
CM024789.1	transcript	14746900	14747858	-	rna-gnl|WGS:JABGLX|Mianyu0011953	ARTN	gene-GBF38_003077	not
CM024789.1	transcript	14753596	14754549	-	rna-gnl|WGS:JABGLX|Mianyu0011952	GTF3A	gene-GBF38_003076	not
CM024789.1	transcript	14755951	14759791	+	rna-gnl|WGS:JABGLX|Mianyu0011951		gene-GBF38_003075	not
CM024789.1	transcript	14760316	14781309	+	rna-gnl|WGS:JABGLX|Mianyu0011950	C3.8	gene-GBF38_003074	not
CM024789.1	transcript	14781168	14796180	-	rna-gnl|WGS:JABGLX|Mianyu0011949	CD22.3	gene-GBF38_003073	not
CM024789.1	transcript	14831595	14904378	-	rna-gnl|WGS:JABGLX|Mianyu0011946	CD22	gene-GBF38_003070	not
CM024789.1	transcript	14920358	14930992	+	rna-gnl|WGS:JABGLX|Mianyu0011945	ATP6V0E2	gene-GBF38_003069	not
CM024789.1	transcript	14942041	14969410	+	rna-gnl|WGS:JABGLX|Mianyu0011944	CREBRF	gene-GBF38_003068	not
CM024789.1	transcript	14983327	14992785	+	rna-gnl|WGS:JABGLX|Mianyu0011942	SLC25A28.2	gene-GBF38_003067	not
CM024789.1	transcript	15064257	15081033	+	rna-gnl|WGS:JABGLX|Mianyu0011938		gene-GBF38_003064	not
CM024789.1	transcript	15091869	15101303	-	rna-gnl|WGS:JABGLX|Mianyu0011937	MORN4.2	gene-GBF38_003063	not
CM024789.1	transcript	15265708	15285702	-	rna-gnl|WGS:JABGLX|Mianyu0011958	NUP133.2	gene-GBF38_003080	not
CM024789.1	transcript	15324169	15332502	-	rna-gnl|WGS:JABGLX|Mianyu0011930	ZBTB20.2	gene-GBF38_003058	not
CM024789.1	transcript	15361211	15386723	+	rna-gnl|WGS:JABGLX|Mianyu0011927	MYOM2	gene-GBF38_003057	not
CM024789.1	transcript	15432624	15437956	+	rna-gnl|WGS:JABGLX|Mianyu0011920	HYLS1	gene-GBF38_003051	not
CM024789.1	transcript	15438035	15441279	-	rna-gnl|WGS:JABGLX|Mianyu0011919	MRPL4	gene-GBF38_003050	not
CM024789.1	transcript	15449643	15468230	-	rna-gnl|WGS:JABGLX|Mianyu0011916	ABCC10	gene-GBF38_003047	not
CM024789.1	transcript	15475135	15478708	-	rna-gnl|WGS:JABGLX|Mianyu0011915	SP2	gene-GBF38_003046	not
CM024789.1	transcript	15478709	15501554	-	rna-gnl|WGS:JABGLX|Mianyu0011914	SOCS7	gene-GBF38_003045	not
CM024789.1	transcript	15531853	15534954	-	rna-gnl|WGS:JABGLX|Mianyu0011912	MRPL45	gene-GBF38_003043	not
CM024789.1	transcript	15557438	15559243	+	rna-gnl|WGS:JABGLX|Mianyu0011910		gene-GBF38_003042	not
CM024789.1	transcript	15560293	15560996	-	rna-gnl|WGS:JABGLX|Mianyu0011909	MRPL21	gene-GBF38_003041	not
CM024789.1	transcript	15570304	15580643	+	rna-gnl|WGS:JABGLX|Mianyu0011908	WIPF2.2	gene-GBF38_003040	not
CM024789.1	transcript	15585486	15586467	+	rna-gnl|WGS:JABGLX|Mianyu0011973		gene-GBF38_003082	not
CM024789.1	transcript	15593922	15602090	-	rna-gnl|WGS:JABGLX|Mianyu0011906	BTN2A1	gene-GBF38_003039	not
CM024789.1	transcript	15627038	15631934	+	rna-gnl|WGS:JABGLX|Mianyu0011905	CDC6	gene-GBF38_003038	not
CM024789.1	transcript	15652813	15663792	-	rna-gnl|WGS:JABGLX|Mianyu0011901	NUP133	gene-GBF38_003035	not
CM024789.1	transcript	15666079	15667452	+	rna-gnl|WGS:JABGLX|Mianyu0011900	TAF5L.2	gene-GBF38_003034	not
CM024789.1	transcript	15667453	15670560	+	rna-gnl|WGS:JABGLX|Mianyu0000700	TAF5	gene-GBF38_022453	not
CM024789.1	transcript	15672545	15688493	+	rna-gnl|WGS:JABGLX|Mianyu0011898	CAPN9.2	gene-GBF38_003033	not
CM024789.1	transcript	15689662	15693285	+	rna-gnl|WGS:JABGLX|Mianyu0011897	LTV1	gene-GBF38_003032	not
CM024789.1	transcript	15711086	15715604	-	rna-gnl|WGS:JABGLX|Mianyu0011894		gene-GBF38_003029	not
CM024789.1	transcript	15757780	15762453	-	rna-gnl|WGS:JABGLX|Mianyu0011891	PUS10	gene-GBF38_003027	not
CM024789.1	transcript	15765697	15766901	+	rna-gnl|WGS:JABGLX|Mianyu0011890	CCT4.2	gene-GBF38_003026	not
CM024789.1	transcript	15766942	15768794	+	rna-gnl|WGS:JABGLX|Mianyu0011889	CCT4	gene-GBF38_003025	not
CM024789.1	transcript	15778069	15791980	+	rna-gnl|WGS:JABGLX|Mianyu0011887	XPO1.2	gene-GBF38_003023	not
CM024789.1	transcript	15805004	15847962	+	rna-gnl|WGS:JABGLX|Mianyu0011886	USP34.3	gene-GBF38_003022	not
CM024789.1	transcript	15894589	15907691	+	rna-gnl|WGS:JABGLX|Mianyu0011883	B3GNT2.2	gene-GBF38_003020	not
CM024789.1	transcript	15978853	16032465	+	rna-gnl|WGS:JABGLX|Mianyu0011880	MDH1.2	gene-GBF38_003017	not
CM024789.1	transcript	16037712	16046312	+	rna-gnl|WGS:JABGLX|Mianyu0011879	UGP2.2	gene-GBF38_003016	not
CM024789.1	transcript	16048532	16055731	-	rna-gnl|WGS:JABGLX|Mianyu0011878	VPS54.2	gene-GBF38_003015	not
CM024789.1	transcript	16056798	16064813	-	rna-gnl|WGS:JABGLX|Mianyu0011877	VPS54	gene-GBF38_003014	not
CM024789.1	transcript	16066390	16069806	-	rna-gnl|WGS:JABGLX|Mianyu0011876	PELI1.2	gene-GBF38_003013	not
CM024789.1	transcript	16085315	16113430	+	rna-gnl|WGS:JABGLX|Mianyu0011875	AFTPH	gene-GBF38_003012	not
CM024789.1	transcript	16116921	16117946	-	rna-gnl|WGS:JABGLX|Mianyu0011874	SERTAD2.2	gene-GBF38_003011	not
CM024789.1	transcript	16122848	16126396	+	rna-gnl|WGS:JABGLX|Mianyu0011873		gene-GBF38_003010	not
CM024789.1	transcript	16160384	16272772	+	rna-gnl|WGS:JABGLX|Mianyu0011867	ACTR2B	gene-GBF38_003005	not
CM024789.1	transcript	16286705	16287182	+	rna-gnl|WGS:JABGLX|Mianyu0011865	TRIM47.2	gene-GBF38_003004	not
CM024789.1	transcript	16291079	16292003	+	rna-gnl|WGS:JABGLX|Mianyu0011864		gene-GBF38_003003	not
CM024789.1	transcript	16292004	16292605	+	rna-gnl|WGS:JABGLX|Mianyu0011863	TRIM27.4	gene-GBF38_003002	not
CM024789.1	transcript	16308264	16308997	-	rna-gnl|WGS:JABGLX|Mianyu0011861	FBXO48	gene-GBF38_003000	not
CM024789.1	transcript	16311195	16324746	+	rna-gnl|WGS:JABGLX|Mianyu0011860	APLF	gene-GBF38_002999	not
CM024789.1	transcript	16340955	16344933	-	rna-gnl|WGS:JABGLX|Mianyu0011858	SNRPB2	gene-GBF38_002997	not
CM024789.1	transcript	16349320	16366859	+	rna-gnl|WGS:JABGLX|Mianyu0011857	KIF16B.2	gene-GBF38_002996	not
CM024789.1	transcript	16370951	16376475	-	rna-gnl|WGS:JABGLX|Mianyu0011856	GAS8	gene-GBF38_002995	not
CM024789.1	transcript	16380586	16385349	-	rna-gnl|WGS:JABGLX|Mianyu0011855	NDUFAF5	gene-GBF38_002994	not
CM024789.1	transcript	16386801	16388300	+	rna-gnl|WGS:JABGLX|Mianyu0011854	ESF1.2	gene-GBF38_002993	not
CM024789.1	transcript	16388678	16393793	+	rna-gnl|WGS:JABGLX|Mianyu0011853	ESF1	gene-GBF38_002992	not
CM024789.1	transcript	16394061	16396790	-	rna-gnl|WGS:JABGLX|Mianyu0011852	ACAA1B	gene-GBF38_002991	not
CM024789.1	transcript	16409143	16418091	-	rna-gnl|WGS:JABGLX|Mianyu0011850	STRN.3	gene-GBF38_002990	not
CM024789.1	transcript	16437937	16464804	-	rna-gnl|WGS:JABGLX|Mianyu0011848	STRN.2	gene-GBF38_002989	not
CM024789.1	transcript	16466435	16470139	+	rna-gnl|WGS:JABGLX|Mianyu0011847	MAP1LC3C	gene-GBF38_002988	not
CM024789.1	transcript	16511608	16571147	+	rna-gnl|WGS:JABGLX|Mianyu0011846	IRF2BP2B	gene-GBF38_002987	not
CM024789.1	transcript	16598934	16602712	+	rna-gnl|WGS:JABGLX|Mianyu0011845	TOMM20	gene-GBF38_002986	not
CM024789.1	transcript	16603740	16606646	-	rna-gnl|WGS:JABGLX|Mianyu0011844	RBM34	gene-GBF38_002985	not
CM024789.1	transcript	16608380	16614055	+	rna-gnl|WGS:JABGLX|Mianyu0011843	TBCE	gene-GBF38_002984	not
CM024789.1	transcript	16662150	16671599	-	rna-gnl|WGS:JABGLX|Mianyu0011840	ERO1B	gene-GBF38_002981	not
CM024789.1	transcript	16677873	16679038	+	rna-gnl|WGS:JABGLX|Mianyu0011839	TRIM21.6	gene-GBF38_002980	not
CM024789.1	transcript	16718232	16722392	+	rna-gnl|WGS:JABGLX|Mianyu0011834	RRP36	gene-GBF38_002976	not
CM024789.1	transcript	16973743	16978869	+	rna-gnl|WGS:JABGLX|Mianyu0011828	CYR61.2	gene-GBF38_002970	not
CM024789.1	transcript	16999830	17016928	+	rna-gnl|WGS:JABGLX|Mianyu0011826	EVI5L	gene-GBF38_002969	not
CM024789.1	transcript	17120898	17122721	+	rna-gnl|WGS:JABGLX|Mianyu0011803	TRAPPC5.2	gene-GBF38_002954	not
CM024789.1	transcript	17156082	17166377	+	rna-gnl|WGS:JABGLX|Mianyu0011801		gene-GBF38_002953	not
CM024789.1	transcript	17168060	17172151	+	rna-gnl|WGS:JABGLX|Mianyu0011800		gene-GBF38_002952	not
CM024789.1	transcript	17172610	17195092	-	rna-gnl|WGS:JABGLX|Mianyu0011799		gene-GBF38_002951	not
CM024789.1	transcript	17207033	17208033	+	rna-gnl|WGS:JABGLX|Mianyu0011798	PKN2.2	gene-GBF38_002950	not
CM024789.1	transcript	17280014	17280622	+	rna-gnl|WGS:JABGLX|Mianyu0011792		gene-GBF38_002949	not
CM024789.1	transcript	17519416	17522513	+	rna-gnl|WGS:JABGLX|Mianyu0011749	POLG2	gene-GBF38_002940	not
CM024789.1	transcript	17524911	17532548	+	rna-gnl|WGS:JABGLX|Mianyu0011748	SRP68	gene-GBF38_002939	not
CM024789.1	transcript	17552918	17553728	-	rna-gnl|WGS:JABGLX|Mianyu0011745	TEN1	gene-GBF38_002936	not
CM024789.1	transcript	17607252	17645108	+	rna-gnl|WGS:JABGLX|Mianyu0011742	UBE2O	gene-GBF38_002935	not
CM024789.1	transcript	17774141	17787058	-	rna-gnl|WGS:JABGLX|Mianyu0011738	UBN2.3	gene-GBF38_002932	not
CM024789.1	transcript	17788240	17791730	-	rna-gnl|WGS:JABGLX|Mianyu0011737	UBN2.2	gene-GBF38_002931	not
CM024789.1	transcript	17810531	17811262	+	rna-gnl|WGS:JABGLX|Mianyu0011736		gene-GBF38_002930	not
CM024789.1	transcript	17817195	17817978	+	rna-gnl|WGS:JABGLX|Mianyu0008366		gene-GBF38_016740	not
CM024789.1	transcript	17865673	17866092	-	rna-gnl|WGS:JABGLX|Mianyu0008360		gene-GBF38_016737	not
CM024789.1	transcript	17871748	17872188	+	rna-gnl|WGS:JABGLX|Mianyu0011731	H2AFX.2	gene-GBF38_002927	not
CM024789.1	transcript	17878256	17878642	-	rna-gnl|WGS:JABGLX|Mianyu0008374		gene-GBF38_016744	not
CM024789.1	transcript	17883177	17890903	+	rna-gnl|WGS:JABGLX|Mianyu0008352		gene-GBF38_016732	not
CM024789.1	transcript	17892601	17893730	+	rna-gnl|WGS:JABGLX|Mianyu0011725		gene-GBF38_002925	not
CM024789.1	transcript	17899111	17899908	-	rna-gnl|WGS:JABGLX|Mianyu0011724		gene-GBF38_002924	not
CM024789.1	transcript	17949226	17990935	+	rna-gnl|WGS:JABGLX|Mianyu0011711	CEP95	gene-GBF38_002917	not
CM024789.1	transcript	17991029	17991495	-	rna-gnl|WGS:JABGLX|Mianyu0011710		gene-GBF38_002916	not
CM024789.1	transcript	17999376	18026045	-	rna-gnl|WGS:JABGLX|Mianyu0011708	SMURF2.2	gene-GBF38_002915	not
CM024789.1	transcript	18077417	18109482	-	rna-gnl|WGS:JABGLX|Mianyu0011704	BPTF.3	gene-GBF38_002913	not
CM024789.1	transcript	18117545	18123957	-	rna-gnl|WGS:JABGLX|Mianyu0011703	NOL11	gene-GBF38_002912	not
CM024789.1	transcript	18240744	18245580	-	rna-gnl|WGS:JABGLX|Mianyu0011701	C1QL2.7	gene-GBF38_002911	not
CM024789.1	transcript	18336648	18375799	-	rna-gnl|WGS:JABGLX|Mianyu0011695	HELZ	gene-GBF38_002809	not
CM024789.1	transcript	18384254	18388678	-	rna-gnl|WGS:JABGLX|Mianyu0011694	PSMD12	gene-GBF38_002808	not
CM024789.1	transcript	18440704	18458229	+	rna-gnl|WGS:JABGLX|Mianyu0011693	PITPNC1.2	gene-GBF38_002807	not
CM024789.1	transcript	19053965	19067358	+	rna-gnl|WGS:JABGLX|Mianyu0005938	ABCA1.2	gene-GBF38_005390	not
CM024789.1	transcript	19074427	19124160	+	rna-gnl|WGS:JABGLX|Mianyu0011680	TDRD7B	gene-GBF38_002796	not
CM024789.1	transcript	19171433	19177513	+	rna-gnl|WGS:JABGLX|Mianyu0011678	GNE	gene-GBF38_002794	not
CM024789.1	transcript	19178742	19187042	+	rna-gnl|WGS:JABGLX|Mianyu0011677	CLTA	gene-GBF38_002793	not
CM024789.1	transcript	19191150	19194777	+	rna-gnl|WGS:JABGLX|Mianyu0011676	NANS	gene-GBF38_002792	not
CM024789.1	transcript	19215881	19223289	-	rna-gnl|WGS:JABGLX|Mianyu0008354	TTC26	gene-GBF38_016734	not
CM024789.1	transcript	19343291	19345906	+	rna-gnl|WGS:JABGLX|Mianyu0011674	XPA	gene-GBF38_002790	not
CM024789.1	transcript	19450116	19459554	+	rna-gnl|WGS:JABGLX|Mianyu0011667	VPS37A	gene-GBF38_002785	not
CM024789.1	transcript	19516545	19518333	+	rna-gnl|WGS:JABGLX|Mianyu0011663	ATP5H	gene-GBF38_002781	not
CM024789.1	transcript	19526320	19544181	+	rna-gnl|WGS:JABGLX|Mianyu0011662	PNPLA6.2	gene-GBF38_002780	not
CM024789.1	transcript	19544330	19548064	+	rna-gnl|WGS:JABGLX|Mianyu0011661	PNPLA6	gene-GBF38_002779	not
CM024789.1	transcript	19619578	19625754	-	rna-gnl|WGS:JABGLX|Mianyu0011658	SHOC2	gene-GBF38_002777	not
CM024789.1	transcript	19629062	19629945	+	rna-gnl|WGS:JABGLX|Mianyu0011657		gene-GBF38_002776	not
CM024789.1	transcript	19632168	19633320	+	rna-gnl|WGS:JABGLX|Mianyu0011656	BBIP1	gene-GBF38_002775	not
CM024789.1	transcript	19633932	19637331	-	rna-gnl|WGS:JABGLX|Mianyu0011655	PDCD4	gene-GBF38_002774	not
CM024789.1	transcript	19644445	19715976	-	rna-gnl|WGS:JABGLX|Mianyu0011654	SMC3	gene-GBF38_002773	not
CM024789.1	transcript	19717944	19722914	-	rna-gnl|WGS:JABGLX|Mianyu0011653	DUSP5	gene-GBF38_002772	not
CM024789.1	transcript	19770593	19797435	-	rna-gnl|WGS:JABGLX|Mianyu0011652	MXI1.2	gene-GBF38_002771	not
CM024789.1	transcript	19828424	19859199	-	rna-gnl|WGS:JABGLX|Mianyu0011651	ADD3.2	gene-GBF38_002770	not
CM024789.1	transcript	19960569	19961911	+	rna-gnl|WGS:JABGLX|Mianyu0017041	OSR2-A	gene-GBF38_021782	not
CM024789.1	transcript	20070481	20072868	+	rna-gnl|WGS:JABGLX|Mianyu0000836	HMOX2	gene-GBF38_022572	not
CM024789.1	transcript	20072898	20073569	-	rna-gnl|WGS:JABGLX|Mianyu0000835		gene-GBF38_022571	not
CM024789.1	transcript	20082306	20082682	+	rna-gnl|WGS:JABGLX|Mianyu0000833		gene-GBF38_022570	not
CM024789.1	transcript	20089629	20105420	-	rna-gnl|WGS:JABGLX|Mianyu0000832	SLX4	gene-GBF38_022569	not
CM024789.1	transcript	20111439	20137547	-	rna-gnl|WGS:JABGLX|Mianyu0000831	CREBBP	gene-GBF38_022568	not
CM024789.1	transcript	20153255	20153912	-	rna-gnl|WGS:JABGLX|Mianyu0000830	ADCY9.2	gene-GBF38_022567	not
CM024789.1	transcript	20153913	20183327	-	rna-gnl|WGS:JABGLX|Mianyu0000829	ADCY9	gene-GBF38_022566	not
CM024789.1	transcript	20219486	20224169	-	rna-gnl|WGS:JABGLX|Mianyu0000825	MVB12A	gene-GBF38_022564	not
CM024789.1	transcript	20231003	20247753	+	rna-gnl|WGS:JABGLX|Mianyu0000824	PBX1	gene-GBF38_022563	not
CM024789.1	transcript	20247957	20279995	+	rna-gnl|WGS:JABGLX|Mianyu0000823	SLC27A1	gene-GBF38_022562	not
CM024789.1	transcript	20371469	20376349	+	rna-gnl|WGS:JABGLX|Mianyu0000811	TMED1	gene-GBF38_022550	not
CM024789.1	transcript	20430000	20436600	+	rna-gnl|WGS:JABGLX|Mianyu0000807	TECR	gene-GBF38_022547	not
CM024789.1	transcript	20437144	20438964	-	rna-gnl|WGS:JABGLX|Mianyu0000806	NDUFB7	gene-GBF38_022546	not
CM024789.1	transcript	20450298	20457021	-	rna-gnl|WGS:JABGLX|Mianyu0000804	SAMD1.2	gene-GBF38_022545	not
CM024789.1	transcript	20458200	20459445	-	rna-gnl|WGS:JABGLX|Mianyu0000803	SAMD1	gene-GBF38_022544	not
CM024789.1	transcript	20478411	20480846	-	rna-gnl|WGS:JABGLX|Mianyu0000801	ASF1BB	gene-GBF38_022543	not
CM024789.1	transcript	20613357	20614935	-	rna-gnl|WGS:JABGLX|Mianyu0004553	TUBB4B	gene-GBF38_022959	not
CM024789.1	transcript	20697211	20706373	-	rna-gnl|WGS:JABGLX|Mianyu0000792	SLC25A10	gene-GBF38_022534	not
CM024789.1	transcript	20713553	20716794	+	rna-gnl|WGS:JABGLX|Mianyu0000791	GIMAP4.4	gene-GBF38_022533	not
CM024789.1	transcript	20718638	20719033	-	rna-gnl|WGS:JABGLX|Mianyu0000790		gene-GBF38_022532	not
CM024789.1	transcript	20719065	20719579	-	rna-gnl|WGS:JABGLX|Mianyu0000789	GIMAP4.3	gene-GBF38_022531	not
CM024789.1	transcript	20721582	20723225	-	rna-gnl|WGS:JABGLX|Mianyu0000788	GIMAP7.5	gene-GBF38_022530	not
CM024789.1	transcript	20762346	20775487	+	rna-gnl|WGS:JABGLX|Mianyu0000785	B3GNTL1	gene-GBF38_022528	not
CM024789.1	transcript	20781107	20805805	+	rna-gnl|WGS:JABGLX|Mianyu0000784	METRNL	gene-GBF38_022527	not
CM024789.1	transcript	20851073	20853401	-	rna-gnl|WGS:JABGLX|Mianyu0000779	R3HCC1L	gene-GBF38_022522	not
CM024789.1	transcript	20855130	20858110	+	rna-gnl|WGS:JABGLX|Mianyu0023339	CRTAC1.3	gene-GBF38_002270	not
CM024789.1	transcript	20862243	20873615	-	rna-gnl|WGS:JABGLX|Mianyu0000776	ZFYVE27	gene-GBF38_022521	not
CM024789.1	transcript	20889669	20894733	-	rna-gnl|WGS:JABGLX|Mianyu0000773	PI4K2A	gene-GBF38_022518	not
CM024789.1	transcript	20901606	20904351	+	rna-gnl|WGS:JABGLX|Mianyu0000771	EXOSC1	gene-GBF38_022517	not
CM024789.1	transcript	20905024	20907888	-	rna-gnl|WGS:JABGLX|Mianyu0000770	KNOP1	gene-GBF38_022516	not
CM024789.1	transcript	20970267	21015983	+	rna-gnl|WGS:JABGLX|Mianyu0000765	PKD1.2	gene-GBF38_022511	not
CM024789.1	transcript	21016784	21028077	+	rna-gnl|WGS:JABGLX|Mianyu0000764	PKD1	gene-GBF38_022510	not
CM024789.1	transcript	21028569	21053106	-	rna-gnl|WGS:JABGLX|Mianyu0000763	TSC2	gene-GBF38_022509	not
CM024789.1	transcript	21074107	21081396	-	rna-gnl|WGS:JABGLX|Mianyu0002119	TNPO1	gene-GBF38_009737	not
CM024789.1	transcript	21087255	21096507	+	rna-gnl|WGS:JABGLX|Mianyu0000758	RFX1	gene-GBF38_022506	not
CM024789.1	transcript	21098835	21101720	-	rna-gnl|WGS:JABGLX|Mianyu0000757	DCAF15	gene-GBF38_022505	not
CM024789.1	transcript	21101721	21125400	-	rna-gnl|WGS:JABGLX|Mianyu0000756	KHSRP	gene-GBF38_022504	not
CM024789.1	transcript	21126755	21131760	+	rna-gnl|WGS:JABGLX|Mianyu0000755	RGS1	gene-GBF38_022503	not
CM024789.1	transcript	21133414	21135089	-	rna-gnl|WGS:JABGLX|Mianyu0000754		gene-GBF38_022502	not
CM024789.1	transcript	21140018	21147441	-	rna-gnl|WGS:JABGLX|Mianyu0000753	MRI1	gene-GBF38_022501	not
CM024789.1	transcript	21151581	21161931	-	rna-gnl|WGS:JABGLX|Mianyu0000752	CC2D1A	gene-GBF38_022500	not
CM024789.1	transcript	21170050	21172923	-	rna-gnl|WGS:JABGLX|Mianyu0000749	SSX2IP-B	gene-GBF38_022497	not
CM024789.1	transcript	21176268	21177850	-	rna-gnl|WGS:JABGLX|Mianyu0000748	GNG10	gene-GBF38_022496	not
CM024789.1	transcript	21264371	21269469	-	rna-gnl|WGS:JABGLX|Mianyu0000745	SLC26A11	gene-GBF38_022494	not
CM024789.1	transcript	21271825	21276581	+	rna-gnl|WGS:JABGLX|Mianyu0000744	SGSH	gene-GBF38_022493	not
CM024789.1	transcript	21306633	21312492	-	rna-gnl|WGS:JABGLX|Mianyu0004635	PCYT2.2	gene-GBF38_023031	not
CM024789.1	transcript	21318021	21321619	-	rna-gnl|WGS:JABGLX|Mianyu0000740	SIRT7	gene-GBF38_022490	not
CM024789.1	transcript	21322865	21330106	-	rna-gnl|WGS:JABGLX|Mianyu0000739	CCP110	gene-GBF38_022489	not
CM024789.1	transcript	21330107	21331853	-	rna-gnl|WGS:JABGLX|Mianyu0000738		gene-GBF38_022488	not
CM024789.1	transcript	21338080	21339122	-	rna-gnl|WGS:JABGLX|Mianyu0000737	MAFG	gene-GBF38_022487	not
CM024789.1	transcript	21357668	21361897	-	rna-gnl|WGS:JABGLX|Mianyu0000736	PYCR2	gene-GBF38_022486	not
CM024789.1	transcript	21382570	21393358	-	rna-gnl|WGS:JABGLX|Mianyu0000734	ASPSCR1.2	gene-GBF38_022484	not
CM024789.1	transcript	21393359	21399113	-	rna-gnl|WGS:JABGLX|Mianyu0000733	ASPSCR1	gene-GBF38_022483	not
CM024789.1	transcript	21402888	21409690	+	rna-gnl|WGS:JABGLX|Mianyu0000732	NOTUM1A	gene-GBF38_022482	not
CM024789.1	transcript	21410649	21417498	-	rna-gnl|WGS:JABGLX|Mianyu0000731	TMC6	gene-GBF38_022481	not
CM024789.1	transcript	21445161	21447326	+	rna-gnl|WGS:JABGLX|Mianyu0000728	SYNGR2	gene-GBF38_022478	not
CM024789.1	transcript	21450029	21452706	-	rna-gnl|WGS:JABGLX|Mianyu0000727	TK1	gene-GBF38_022477	not
CM024789.1	transcript	21454867	21464597	+	rna-gnl|WGS:JABGLX|Mianyu0000726	AFMID	gene-GBF38_022476	not
CM024789.1	transcript	21464696	21466941	+	rna-gnl|WGS:JABGLX|Mianyu0000725	CANT1	gene-GBF38_022475	not
CM024789.1	transcript	21467597	21474415	-	rna-gnl|WGS:JABGLX|Mianyu0000724	MGEA5	gene-GBF38_022474	not
CM024789.1	transcript	21476920	21480785	-	rna-gnl|WGS:JABGLX|Mianyu0000723	PPRC1	gene-GBF38_022473	not
CM024789.1	transcript	21480786	21483563	-	rna-gnl|WGS:JABGLX|Mianyu0000722		gene-GBF38_022472	not
CM024789.1	transcript	21561018	21567353	-	rna-gnl|WGS:JABGLX|Mianyu0000719	JUP	gene-GBF38_022471	not
CM024789.1	transcript	21591369	21591996	+	rna-gnl|WGS:JABGLX|Mianyu0000718	TRAK1.2	gene-GBF38_022470	not
CM024789.1	transcript	21596475	21607940	+	rna-gnl|WGS:JABGLX|Mianyu0000717	TRAK1	gene-GBF38_022469	not
CM024789.1	transcript	21640866	21643267	+	rna-gnl|WGS:JABGLX|Mianyu0000712	KRT13.9	gene-GBF38_022464	not
CM024789.1	transcript	21650888	21658107	-	rna-gnl|WGS:JABGLX|Mianyu0000711	SMAP1	gene-GBF38_022463	not
CM024789.1	transcript	21658889	21660590	-	rna-gnl|WGS:JABGLX|Mianyu0000710	CENPK	gene-GBF38_022462	not
CM024789.1	transcript	21752516	21754602	-	rna-gnl|WGS:JABGLX|Mianyu0000706	DPCD	gene-GBF38_022459	not
CM024789.1	transcript	21756237	21761040	+	rna-gnl|WGS:JABGLX|Mianyu0000705	POLL	gene-GBF38_022458	not
CM024789.1	transcript	21767434	21776735	+	rna-gnl|WGS:JABGLX|Mianyu0000704	WBP1L	gene-GBF38_022457	not
CM024789.1	transcript	21777235	21816351	+	rna-gnl|WGS:JABGLX|Mianyu0000703	CNNM2	gene-GBF38_022456	not
CM024789.1	transcript	21876149	21876441	-	rna-gnl|WGS:JABGLX|Mianyu0000699	USMG5	gene-GBF38_022452	not
CM024789.1	transcript	21877539	21878719	+	rna-gnl|WGS:JABGLX|Mianyu0000698	PDCD11.2	gene-GBF38_022451	not
CM024789.1	transcript	21878720	21889965	+	rna-gnl|WGS:JABGLX|Mianyu0000697	PDCD11	gene-GBF38_022450	not
CM024789.1	transcript	21890602	21901940	-	rna-gnl|WGS:JABGLX|Mianyu0000696	CALHM1	gene-GBF38_022449	not
CM024789.1	transcript	21904052	21905908	+	rna-gnl|WGS:JABGLX|Mianyu0000695	ITPRIP	gene-GBF38_022448	not
CM024789.1	transcript	21906085	21909049	-	rna-gnl|WGS:JABGLX|Mianyu0000694	ZP3.5	gene-GBF38_022447	not
CM024789.1	transcript	21910374	21917532	+	rna-gnl|WGS:JABGLX|Mianyu0000693		gene-GBF38_022446	not
CM024789.1	transcript	21918315	21920454	-	rna-gnl|WGS:JABGLX|Mianyu0000692	METTL26	gene-GBF38_022445	not
CM024789.1	transcript	22175574	22183468	+	rna-gnl|WGS:JABGLX|Mianyu0000682	SEC23B	gene-GBF38_022435	not
CM024789.1	transcript	22207826	22213864	+	rna-gnl|WGS:JABGLX|Mianyu0000679	TMC7	gene-GBF38_022432	not
CM024789.1	transcript	22214205	22230030	+	rna-gnl|WGS:JABGLX|Mianyu0000678	NOMO1	gene-GBF38_022431	not
CM024789.1	transcript	22415780	22482177	+	rna-gnl|WGS:JABGLX|Mianyu0000673	ABCC1	gene-GBF38_022430	not
CM024789.1	transcript	22485115	22486580	+	rna-gnl|WGS:JABGLX|Mianyu0000672	FOPNL	gene-GBF38_022429	not
CM024789.1	transcript	22518332	22528296	-	rna-gnl|WGS:JABGLX|Mianyu0000670	PANX1	gene-GBF38_022428	not
CM024789.1	transcript	22528490	22545366	+	rna-gnl|WGS:JABGLX|Mianyu0000669	MARF1	gene-GBF38_022427	not
CM024789.1	transcript	22562963	22565371	-	rna-gnl|WGS:JABGLX|Mianyu0000667	MPV17L.2	gene-GBF38_022425	not
CM024789.1	transcript	22567477	22568276	-	rna-gnl|WGS:JABGLX|Mianyu0000666	NTAN1	gene-GBF38_022424	not
CM024789.1	transcript	22570699	22578768	+	rna-gnl|WGS:JABGLX|Mianyu0000665	DDX17	gene-GBF38_022423	not
CM024789.1	transcript	22580844	22587076	-	rna-gnl|WGS:JABGLX|Mianyu0000664	GGA1	gene-GBF38_022422	not
CM024789.1	transcript	22587625	22601515	+	rna-gnl|WGS:JABGLX|Mianyu0000663	MICALL1	gene-GBF38_022421	not
CM024789.1	transcript	22629380	22632853	+	rna-gnl|WGS:JABGLX|Mianyu0000658	NFIL3.4	gene-GBF38_022416	not
CM024789.1	transcript	22683958	22692052	-	rna-gnl|WGS:JABGLX|Mianyu0000655	SLC44A2	gene-GBF38_022413	not
CM024789.1	transcript	22700066	22703652	+	rna-gnl|WGS:JABGLX|Mianyu0004135	GCDH.2	gene-GBF38_022613	not
CM024789.1	transcript	22704161	22704588	-	rna-gnl|WGS:JABGLX|Mianyu0000653		gene-GBF38_022412	not
CM024789.1	transcript	22707221	22708850	+	rna-gnl|WGS:JABGLX|Mianyu0000652		gene-GBF38_022411	not
CM024789.1	transcript	22712939	22714338	-	rna-gnl|WGS:JABGLX|Mianyu0000651	ACP5	gene-GBF38_022410	not
CM024789.1	transcript	22716037	22725703	-	rna-gnl|WGS:JABGLX|Mianyu0000650	ILF3	gene-GBF38_022409	not
CM024789.1	transcript	22762334	22765353	-	rna-gnl|WGS:JABGLX|Mianyu0000648	WIZ	gene-GBF38_022407	not
CM024789.1	transcript	22769421	22772099	+	rna-gnl|WGS:JABGLX|Mianyu0000647	PRDX1	gene-GBF38_022406	not
CM024789.1	transcript	22773562	22774493	-	rna-gnl|WGS:JABGLX|Mianyu0000646	JUNB	gene-GBF38_022405	not
CM024789.1	transcript	22811331	22814887	-	rna-gnl|WGS:JABGLX|Mianyu0000642	ASNA1	gene-GBF38_022402	not
CM024789.1	transcript	22816524	22817263	-	rna-gnl|WGS:JABGLX|Mianyu0000641		gene-GBF38_022401	not
CM024789.1	transcript	22818104	22823006	-	rna-gnl|WGS:JABGLX|Mianyu0000640	TOM1	gene-GBF38_022400	not
CM024789.1	transcript	22841590	22865843	+	rna-gnl|WGS:JABGLX|Mianyu0000639	GRK6.2	gene-GBF38_022399	not
CM024789.1	transcript	22873944	22893097	+	rna-gnl|WGS:JABGLX|Mianyu0000638	HTT.2	gene-GBF38_022398	not
CM024789.1	transcript	22893257	22899708	+	rna-gnl|WGS:JABGLX|Mianyu0000637	HTT	gene-GBF38_022397	not
CM024789.1	transcript	22905455	22974144	+	rna-gnl|WGS:JABGLX|Mianyu0000636	RGS12	gene-GBF38_022396	not
CM024789.1	transcript	22973915	22983568	-	rna-gnl|WGS:JABGLX|Mianyu0000635	LRPAP1	gene-GBF38_022395	not
CM024789.1	transcript	23160301	23166396	-	rna-gnl|WGS:JABGLX|Mianyu0000630	CPZ	gene-GBF38_022390	not
CM024789.1	transcript	23181958	23186660	-	rna-gnl|WGS:JABGLX|Mianyu0000628	HTRA3	gene-GBF38_022388	not
CM024789.1	transcript	23190357	23200059	-	rna-gnl|WGS:JABGLX|Mianyu0000627	PI4K2B	gene-GBF38_022387	not
CM024789.1	transcript	23213427	23233869	+	rna-gnl|WGS:JABGLX|Mianyu0000626	RNF38.2	gene-GBF38_022386	not
CM024789.1	transcript	23237517	23307947	-	rna-gnl|WGS:JABGLX|Mianyu0000622	SLC1A1.2	gene-GBF38_022384	not
CM024789.1	transcript	23391341	23435582	-	rna-gnl|WGS:JABGLX|Mianyu0008341	DNAH6	gene-GBF38_016645	not
CM024789.1	transcript	23444591	23447578	+	rna-gnl|WGS:JABGLX|Mianyu0000619		gene-GBF38_022382	not
CM024789.1	transcript	24376624	24380045	-	rna-gnl|WGS:JABGLX|Mianyu0000599	GZF1	gene-GBF38_022368	not
CM024789.1	transcript	24382492	24385315	-	rna-gnl|WGS:JABGLX|Mianyu0000598		gene-GBF38_022367	not
CM024789.1	transcript	24389002	24394150	+	rna-gnl|WGS:JABGLX|Mianyu0000597		gene-GBF38_022366	not
CM024789.1	transcript	24394157	24404575	-	rna-gnl|WGS:JABGLX|Mianyu0000596	VWA7	gene-GBF38_022365	not
CM024789.1	transcript	24497979	24498693	-	rna-gnl|WGS:JABGLX|Mianyu0000591	RTN4RL2	gene-GBF38_022361	not
CM024789.1	transcript	24498981	24500410	-	rna-gnl|WGS:JABGLX|Mianyu0000590	RTN4RL1	gene-GBF38_022360	not
CM024789.1	transcript	24533740	24540281	-	rna-gnl|WGS:JABGLX|Mianyu0000587	UNC93B1	gene-GBF38_022357	not
CM024789.1	transcript	24542878	24544555	-	rna-gnl|WGS:JABGLX|Mianyu0000586	TIMM10	gene-GBF38_022356	not
CM024789.1	transcript	24551145	24565387	-	rna-gnl|WGS:JABGLX|Mianyu0000584	CTNND1.2	gene-GBF38_022354	not
CM024789.1	transcript	24566664	24570481	-	rna-gnl|WGS:JABGLX|Mianyu0000583	CTNND1	gene-GBF38_022353	not
CM024789.1	transcript	24617644	24620167	-	rna-gnl|WGS:JABGLX|Mianyu0000577	PRDM9	gene-GBF38_022348	not
CM024789.1	transcript	24634214	24636227	+	rna-gnl|WGS:JABGLX|Mianyu0000575	NOCT	gene-GBF38_022320	not
CM024789.1	transcript	24639000	24647777	-	rna-gnl|WGS:JABGLX|Mianyu0000574	ELF2	gene-GBF38_022319	not
CM024789.1	transcript	24703679	24801263	-	rna-gnl|WGS:JABGLX|Mianyu0000570	MAML3	gene-GBF38_022316	not
CM024789.1	transcript	24828616	24832973	+	rna-gnl|WGS:JABGLX|Mianyu0000569	SCOCA	gene-GBF38_022315	not
CM024789.1	transcript	24833041	24838057	-	rna-gnl|WGS:JABGLX|Mianyu0000568	CANX	gene-GBF38_022314	not
CM024789.1	transcript	24841117	24844944	+	rna-gnl|WGS:JABGLX|Mianyu0000567	EXOSC9	gene-GBF38_022313	not
CM024789.1	transcript	24920883	24926767	-	rna-gnl|WGS:JABGLX|Mianyu0000563	SLC47A1.3	gene-GBF38_022311	not
CM024789.1	transcript	25091566	25107237	+	rna-gnl|WGS:JABGLX|Mianyu0000559	AXIN2	gene-GBF38_022307	not
CM024789.1	transcript	25215990	25218527	+	rna-gnl|WGS:JABGLX|Mianyu0000536	ANAPC11	gene-GBF38_022284	not
CM024789.1	transcript	25225235	25235284	-	rna-gnl|WGS:JABGLX|Mianyu0000555	P4HB	gene-GBF38_022303	not
CM024789.1	transcript	25235285	25260344	-	rna-gnl|WGS:JABGLX|Mianyu0000554	PECAM1	gene-GBF38_022302	not
CM024789.1	transcript	25267900	25324890	-	rna-gnl|WGS:JABGLX|Mianyu0000551	RPTOR	gene-GBF38_022299	not
CM024789.1	transcript	25527182	25559784	-	rna-gnl|WGS:JABGLX|Mianyu0000550	SEC14L1	gene-GBF38_022298	not
CM024789.1	transcript	25580818	25591682	+	rna-gnl|WGS:JABGLX|Mianyu0000549	DAB2IP	gene-GBF38_022297	not
CM024789.1	transcript	25593631	25602975	+	rna-gnl|WGS:JABGLX|Mianyu0000548	TRIM25.9	gene-GBF38_022296	not
CM024789.1	transcript	25604201	25610177	+	rna-gnl|WGS:JABGLX|Mianyu0000547	TRIM25.8	gene-GBF38_022295	not
CM024789.1	transcript	25635549	25639022	-	rna-gnl|WGS:JABGLX|Mianyu0000543	CBX8	gene-GBF38_022291	not
CM024789.1	transcript	25720069	25733144	-	rna-gnl|WGS:JABGLX|Mianyu0000541	CARD14	gene-GBF38_022289	not
CM024789.1	transcript	25748347	25761394	-	rna-gnl|WGS:JABGLX|Mianyu0000538	TEX2	gene-GBF38_022286	not
CM024789.1	transcript	25782659	25811265	+	rna-gnl|WGS:JABGLX|Mianyu0000535	PRF1.5	gene-GBF38_022283	not
CM024789.1	transcript	25815130	25826689	-	rna-gnl|WGS:JABGLX|Mianyu0000533	PPP1R12C	gene-GBF38_022281	not
CM024789.1	transcript	25887334	25891429	-	rna-gnl|WGS:JABGLX|Mianyu0000527		gene-GBF38_022279	not
CM024789.1	transcript	25931225	25937511	+	rna-gnl|WGS:JABGLX|Mianyu0000522	PSMB3	gene-GBF38_022276	not
CM024789.1	transcript	25940087	25946048	-	rna-gnl|WGS:JABGLX|Mianyu0003671	PIP4K2A	gene-GBF38_017668	not
CM024789.1	transcript	25953291	25960575	+	rna-gnl|WGS:JABGLX|Mianyu0000520	PCGF2	gene-GBF38_022275	not
CM024789.1	transcript	25961432	25967078	-	rna-gnl|WGS:JABGLX|Mianyu0000519	CISD3	gene-GBF38_022274	not
CM024789.1	transcript	25972399	25989173	-	rna-gnl|WGS:JABGLX|Mianyu0000518	MLLT6	gene-GBF38_022273	not
CM024789.1	transcript	25991766	25997018	-	rna-gnl|WGS:JABGLX|Mianyu0000517	IKZF3	gene-GBF38_022272	not
CM024789.1	transcript	26003279	26016267	+	rna-gnl|WGS:JABGLX|Mianyu0000516	IGFBP4	gene-GBF38_022271	not
CM024789.1	transcript	26024971	26035331	+	rna-gnl|WGS:JABGLX|Mianyu0000515	SMARCE1	gene-GBF38_022270	not
CM024789.1	transcript	26277648	26281912	-	rna-gnl|WGS:JABGLX|Mianyu0000504	NLRP12.15	gene-GBF38_022259	not
CM024789.1	transcript	26285637	26301585	-	rna-gnl|WGS:JABGLX|Mianyu0000503	RIN2	gene-GBF38_022258	not
CM024789.1	transcript	26378921	26389664	-	rna-gnl|WGS:JABGLX|Mianyu0000501	DTD1	gene-GBF38_022257	not
CM024789.1	transcript	26422736	26439334	-	rna-gnl|WGS:JABGLX|Mianyu0000499	STK10.2	gene-GBF38_022255	not
CM024789.1	transcript	26439609	26447627	+	rna-gnl|WGS:JABGLX|Mianyu0000498	STN1	gene-GBF38_022254	not
CM024789.1	transcript	26516114	26550310	+	rna-gnl|WGS:JABGLX|Mianyu0000497	SH3PXD2A	gene-GBF38_022253	not
CM024789.1	transcript	27352565	27410473	-	rna-gnl|WGS:JABGLX|Mianyu0000489		gene-GBF38_022247	not
CM024789.1	transcript	27471808	27500842	+	rna-gnl|WGS:JABGLX|Mianyu0005840	DTX4.2	gene-GBF38_005298	not
CM024789.1	transcript	27554974	27559957	-	rna-gnl|WGS:JABGLX|Mianyu0000481		gene-GBF38_022242	not
CM024789.1	transcript	27587528	27651017	-	rna-gnl|WGS:JABGLX|Mianyu0000483	SORCS3	gene-GBF38_022244	not
CM024789.1	transcript	27828485	27833417	+	rna-gnl|WGS:JABGLX|Mianyu0000415		gene-GBF38_022183	not
CM024789.1	transcript	27862956	27934576	-	rna-gnl|WGS:JABGLX|Mianyu0000416	GRIA2	gene-GBF38_022184	not
CM024789.1	transcript	27935999	28012031	-	rna-gnl|WGS:JABGLX|Mianyu0000417	HAND2	gene-GBF38_022185	not
CM024789.1	transcript	28084334	28091934	-	rna-gnl|WGS:JABGLX|Mianyu0000418	FBXO8	gene-GBF38_022186	not
CM024789.1	transcript	28099298	28113180	+	rna-gnl|WGS:JABGLX|Mianyu0000419	DCTD	gene-GBF38_022187	not
CM024789.1	transcript	29066977	29118698	-	rna-gnl|WGS:JABGLX|Mianyu0000422	VEGFC.2	gene-GBF38_022190	not
CM024789.1	transcript	29134322	29140170	+	rna-gnl|WGS:JABGLX|Mianyu0000423	NAF1	gene-GBF38_022191	not
CM024789.1	transcript	29140793	29143681	+	rna-gnl|WGS:JABGLX|Mianyu0000424	COLEC12	gene-GBF38_022192	not
CM024789.1	transcript	29162588	29165535	+	rna-gnl|WGS:JABGLX|Mianyu0000425		gene-GBF38_022193	not
CM024789.1	transcript	29165536	29177555	+	rna-gnl|WGS:JABGLX|Mianyu0000426	RBM20	gene-GBF38_022194	not
CM024789.1	transcript	29191942	29192897	-	rna-gnl|WGS:JABGLX|Mianyu0000428		gene-GBF38_022196	not
CM024789.1	transcript	29192898	29202765	-	rna-gnl|WGS:JABGLX|Mianyu0000429	TESK2	gene-GBF38_022197	not
CM024789.1	transcript	29209458	29211764	+	rna-gnl|WGS:JABGLX|Mianyu0026403	TMX2B.2	gene-GBF38_008062	not
CM024789.1	transcript	29240793	29258985	-	rna-gnl|WGS:JABGLX|Mianyu0000432	SLC43A1	gene-GBF38_022199	not
CM024789.1	transcript	29507643	29510658	-	rna-gnl|WGS:JABGLX|Mianyu0000442	GSTT3	gene-GBF38_022206	not
CM024789.1	transcript	29519390	29521527	+	rna-gnl|WGS:JABGLX|Mianyu0000443	SARAF	gene-GBF38_022207	not
CM024789.1	transcript	29536575	29537360	+	rna-gnl|WGS:JABGLX|Mianyu0000445		gene-GBF38_022209	not
CM024789.1	transcript	29653898	29667370	+	rna-gnl|WGS:JABGLX|Mianyu0000451	HPGD	gene-GBF38_022214	not
CM024789.1	transcript	29671666	29700805	-	rna-gnl|WGS:JABGLX|Mianyu0000452	WDR17	gene-GBF38_022215	not
CM024789.1	transcript	29706013	29710498	+	rna-gnl|WGS:JABGLX|Mianyu0000453	PMM2	gene-GBF38_022216	not
CM024789.1	transcript	29712482	29722381	-	rna-gnl|WGS:JABGLX|Mianyu0000454	MTMR7	gene-GBF38_022217	not
CM024789.1	transcript	29750342	29787563	+	rna-gnl|WGS:JABGLX|Mianyu0000456	MTUS1A	gene-GBF38_022219	not
CM024789.1	transcript	29787582	29790322	-	rna-gnl|WGS:JABGLX|Mianyu0000457	FGL1	gene-GBF38_022220	not
CM024789.1	transcript	29795672	29809147	-	rna-gnl|WGS:JABGLX|Mianyu0000458	GALNT7	gene-GBF38_022221	not
CM024789.1	transcript	29810331	29817437	-	rna-gnl|WGS:JABGLX|Mianyu0000459	ASB5	gene-GBF38_022222	not
CM024789.1	transcript	29821807	29825255	+	rna-gnl|WGS:JABGLX|Mianyu0000460	SPCS3	gene-GBF38_022223	not
CM024789.1	transcript	29825264	29851348	-	rna-gnl|WGS:JABGLX|Mianyu0000461	KDM2A	gene-GBF38_022224	not
CM024789.1	transcript	29856833	29859551	+	rna-gnl|WGS:JABGLX|Mianyu0000462		gene-GBF38_022225	not
CM024789.1	transcript	29864349	29903697	+	rna-gnl|WGS:JABGLX|Mianyu0000464		gene-GBF38_022227	not
CM024789.1	transcript	29861069	29861725	-	rna-gnl|WGS:JABGLX|Mianyu0000463		gene-GBF38_022226	not
CM024789.1	transcript	29905387	29961289	+	rna-gnl|WGS:JABGLX|Mianyu0000465	VPS37C	gene-GBF38_022228	not
CM024789.1	transcript	30004080	30005236	-	rna-gnl|WGS:JABGLX|Mianyu0000468	ZNF235.2	gene-GBF38_022230	not
CM024789.1	transcript	30013313	30018243	-	rna-gnl|WGS:JABGLX|Mianyu0000469		gene-GBF38_022231	not
CM024789.1	transcript	30021965	30043826	-	rna-gnl|WGS:JABGLX|Mianyu0000470	ZNF271.2	gene-GBF38_022232	not
CM024789.1	transcript	30045903	30050573	+	rna-gnl|WGS:JABGLX|Mianyu0000471	DDT	gene-GBF38_022233	not
CM024789.1	transcript	30053243	30057941	+	rna-gnl|WGS:JABGLX|Mianyu0000472	GSTT3.2	gene-GBF38_022234	not
CM024789.1	transcript	30068040	30072182	-	rna-gnl|WGS:JABGLX|Mianyu0000474	PATL1	gene-GBF38_022236	not
CM024789.1	transcript	30073145	30079129	-	rna-gnl|WGS:JABGLX|Mianyu0000475	PATL1.2	gene-GBF38_022237	not
CM024789.1	transcript	30081744	30083779	+	rna-gnl|WGS:JABGLX|Mianyu0000476		gene-GBF38_022238	not
CM024789.1	transcript	30129890	30138568	-	rna-gnl|WGS:JABGLX|Mianyu0000480	NLRC3.42	gene-GBF38_022241	not
CM024789.1	transcript	30209361	30211308	+	rna-gnl|WGS:JABGLX|Mianyu0000482		gene-GBF38_022243	not
CM024789.1	transcript	30365499	30376517	-	rna-gnl|WGS:JABGLX|Mianyu0011733	CEP95.2	gene-GBF38_002929	not
CM024790.1	transcript	137184	146984	+	rna-gnl|WGS:JABGLX|Mianyu0009455	USP48.2	gene-GBF38_012801	not
CM024790.1	transcript	147224	158716	+	rna-gnl|WGS:JABGLX|Mianyu0009456	ZBTB40	gene-GBF38_012802	not
CM024790.1	transcript	166301	168996	-	rna-gnl|WGS:JABGLX|Mianyu0009457		gene-GBF38_012803	not
CM024790.1	transcript	170469	179857	-	rna-gnl|WGS:JABGLX|Mianyu0009458	ATXN7L2	gene-GBF38_012804	not
CM024790.1	transcript	186327	194351	-	rna-gnl|WGS:JABGLX|Mianyu0009459	SYPL1.2	gene-GBF38_012805	not
CM024790.1	transcript	204968	211462	+	rna-gnl|WGS:JABGLX|Mianyu0009460	ZC3H11A	gene-GBF38_012806	not
CM024790.1	transcript	214308	216740	+	rna-gnl|WGS:JABGLX|Mianyu0009461		gene-GBF38_012807	not
CM024790.1	transcript	538117	572747	+	rna-gnl|WGS:JABGLX|Mianyu0009467	HELZ2.3	gene-GBF38_012811	not
CM024790.1	transcript	657627	658943	-	rna-gnl|WGS:JABGLX|Mianyu0009474	TP53RK	gene-GBF38_012818	not
CM024790.1	transcript	659853	666557	+	rna-gnl|WGS:JABGLX|Mianyu0009475	SLC2A10	gene-GBF38_012819	not
CM024790.1	transcript	669277	675534	-	rna-gnl|WGS:JABGLX|Mianyu0009476	CSNK2A1	gene-GBF38_012820	not
CM024790.1	transcript	689214	689857	-	rna-gnl|WGS:JABGLX|Mianyu0009477	TCF15.2	gene-GBF38_012821	not
CM024790.1	transcript	699454	718444	-	rna-gnl|WGS:JABGLX|Mianyu0009478	SCRT1	gene-GBF38_012822	not
CM024790.1	transcript	781329	815499	+	rna-gnl|WGS:JABGLX|Mianyu0009479	PLXNB1	gene-GBF38_012823	not
CM024790.1	transcript	838120	890067	+	rna-gnl|WGS:JABGLX|Mianyu0009481	SETD5	gene-GBF38_012824	not
CM024790.1	transcript	893743	915649	+	rna-gnl|WGS:JABGLX|Mianyu0009483	MTMR14	gene-GBF38_012825	not
CM024790.1	transcript	1075083	1083494	+	rna-gnl|WGS:JABGLX|Mianyu0009485	ZXDC	gene-GBF38_012826	not
CM024790.1	transcript	1858423	1860702	+	rna-gnl|WGS:JABGLX|Mianyu0009432		gene-GBF38_012643	not
CM024790.1	transcript	2451204	2453606	-	rna-gnl|WGS:JABGLX|Mianyu0009440		gene-GBF38_012651	not
CM024790.1	transcript	2622169	2648120	+	rna-gnl|WGS:JABGLX|Mianyu0009427	APOBEC2	gene-GBF38_012639	not
CM024790.1	transcript	2837186	2839502	-	rna-gnl|WGS:JABGLX|Mianyu0009445	STK35	gene-GBF38_012654	not
CM024790.1	transcript	2839503	2840740	-	rna-gnl|WGS:JABGLX|Mianyu0009446		gene-GBF38_012655	not
CM024790.1	transcript	2898413	2900750	-	rna-gnl|WGS:JABGLX|Mianyu0027079	TRNT1.2	gene-GBF38_009510	not
CM024790.1	transcript	2900860	2903399	-	rna-gnl|WGS:JABGLX|Mianyu0027078	TRNT1	gene-GBF38_009509	not
CM024790.1	transcript	2914561	2918127	+	rna-gnl|WGS:JABGLX|Mianyu0009495	PDRG1	gene-GBF38_012833	not
CM024790.1	transcript	2954699	2978949	-	rna-gnl|WGS:JABGLX|Mianyu0009496		gene-GBF38_012834	not
CM024790.1	transcript	2990189	2996018	+	rna-gnl|WGS:JABGLX|Mianyu0009498	CSTF1	gene-GBF38_012836	not
CM024790.1	transcript	3004607	3008991	+	rna-gnl|WGS:JABGLX|Mianyu0009499	CASS4	gene-GBF38_012837	not
CM024790.1	transcript	3012628	3065941	+	rna-gnl|WGS:JABGLX|Mianyu0009500	PHF2	gene-GBF38_012838	not
CM024790.1	transcript	3136504	3147718	+	rna-gnl|WGS:JABGLX|Mianyu0009503	PTPDC1.2	gene-GBF38_012841	not
CM024790.1	transcript	3152096	3156229	-	rna-gnl|WGS:JABGLX|Mianyu0009504		gene-GBF38_012842	not
CM024790.1	transcript	3539749	3587239	+	rna-gnl|WGS:JABGLX|Mianyu0009510	IQSEC1	gene-GBF38_012847	not
CM024790.1	transcript	3590109	3590920	+	rna-gnl|WGS:JABGLX|Mianyu0009511	ACAD9	gene-GBF38_012848	not
CM024790.1	transcript	3592090	3602016	+	rna-gnl|WGS:JABGLX|Mianyu0009512	ACAD9.2	gene-GBF38_012849	not
CM024790.1	transcript	3640355	3644919	-	rna-gnl|WGS:JABGLX|Mianyu0009516	NUF2.2	gene-GBF38_012853	not
CM024790.1	transcript	3669861	3696839	+	rna-gnl|WGS:JABGLX|Mianyu0009518	FRMD4B	gene-GBF38_012855	not
CM024790.1	transcript	3701935	3705673	-	rna-gnl|WGS:JABGLX|Mianyu0009519	ARL6IP5.2	gene-GBF38_012856	not
CM024790.1	transcript	3706209	3712074	+	rna-gnl|WGS:JABGLX|Mianyu0009520	TRNT1.3	gene-GBF38_012857	not
CM024790.1	transcript	3712075	3712350	+	rna-gnl|WGS:JABGLX|Mianyu0009521		gene-GBF38_012858	not
CM024790.1	transcript	3712409	3714453	+	rna-gnl|WGS:JABGLX|Mianyu0009522	AVPR2	gene-GBF38_012859	not
CM024790.1	transcript	3824735	3826458	+	rna-gnl|WGS:JABGLX|Mianyu0009524	SETMAR	gene-GBF38_012861	not
CM024790.1	transcript	3941580	3943473	+	rna-gnl|WGS:JABGLX|Mianyu0009526	NAAA	gene-GBF38_012863	not
CM024790.1	transcript	4179458	4192239	-	rna-gnl|WGS:JABGLX|Mianyu0009530	MST1R	gene-GBF38_012864	not
CM024790.1	transcript	4196788	4198605	-	rna-gnl|WGS:JABGLX|Mianyu0009531	SAND	gene-GBF38_012865	not
CM024790.1	transcript	4198606	4200795	-	rna-gnl|WGS:JABGLX|Mianyu0009532	SAND.2	gene-GBF38_012866	not
CM024790.1	transcript	4203035	4205740	+	rna-gnl|WGS:JABGLX|Mianyu0009533	TRAIP	gene-GBF38_012867	not
CM024790.1	transcript	4207140	4214481	-	rna-gnl|WGS:JABGLX|Mianyu0009534	GRM8.3	gene-GBF38_012868	not
CM024790.1	transcript	4220218	4221084	-	rna-gnl|WGS:JABGLX|Mianyu0009536	COMT	gene-GBF38_012870	not
CM024790.1	transcript	4226462	4249123	-	rna-gnl|WGS:JABGLX|Mianyu0009537	SRPK3	gene-GBF38_012871	not
CM024790.1	transcript	4254493	4265786	-	rna-gnl|WGS:JABGLX|Mianyu0009538	MBD1	gene-GBF38_012872	not
CM024790.1	transcript	4307574	4322120	+	rna-gnl|WGS:JABGLX|Mianyu0009541	LXR1	gene-GBF38_012875	not
CM024790.1	transcript	4402444	4424354	-	rna-gnl|WGS:JABGLX|Mianyu0009542	FOXP1B	gene-GBF38_012876	not
CM024790.1	transcript	4466649	4466948	+	rna-gnl|WGS:JABGLX|Mianyu0009543		gene-GBF38_012877	not
CM024790.1	transcript	4478743	4560975	-	rna-gnl|WGS:JABGLX|Mianyu0009544	EIF4E3	gene-GBF38_012878	not
CM024790.1	transcript	4619196	4620536	-	rna-gnl|WGS:JABGLX|Mianyu0009547	RYBPB	gene-GBF38_012881	not
CM024790.1	transcript	4655588	4687684	-	rna-gnl|WGS:JABGLX|Mianyu0009548	SHQ1	gene-GBF38_012882	not
CM024790.1	transcript	4689990	4707819	+	rna-gnl|WGS:JABGLX|Mianyu0009549	GXYLT2	gene-GBF38_012883	not
CM024790.1	transcript	4710644	4714236	+	rna-gnl|WGS:JABGLX|Mianyu0009550	PPP4R2-A	gene-GBF38_012884	not
CM024790.1	transcript	4735475	4736860	-	rna-gnl|WGS:JABGLX|Mianyu0009551	PDZRN3.2	gene-GBF38_012885	not
CM024790.1	transcript	4736861	4831111	-	rna-gnl|WGS:JABGLX|Mianyu0009552	PDZRN3.3	gene-GBF38_012886	not
CM024790.1	transcript	5595432	5600586	-	rna-gnl|WGS:JABGLX|Mianyu0009560	CDK5RAP1	gene-GBF38_012894	not
CM024790.1	transcript	5607525	5612845	-	rna-gnl|WGS:JABGLX|Mianyu0009562	RPN2	gene-GBF38_012895	not
CM024790.1	transcript	5614649	5619590	-	rna-gnl|WGS:JABGLX|Mianyu0009563	MYBL2	gene-GBF38_012896	not
CM024790.1	transcript	5622130	5625070	-	rna-gnl|WGS:JABGLX|Mianyu0009564	IFT52	gene-GBF38_012897	not
CM024790.1	transcript	5627325	5633306	-	rna-gnl|WGS:JABGLX|Mianyu0009565	ACOT8	gene-GBF38_012898	not
CM024790.1	transcript	5663972	5720743	+	rna-gnl|WGS:JABGLX|Mianyu0009569	PHACTR3	gene-GBF38_012901	not
CM024790.1	transcript	5730052	5741885	+	rna-gnl|WGS:JABGLX|Mianyu0009572	SLC41A3	gene-GBF38_012904	not
CM024790.1	transcript	5744645	5745000	-	rna-gnl|WGS:JABGLX|Mianyu0009573	CHST11.2	gene-GBF38_012905	not
CM024790.1	transcript	5745075	5766583	-	rna-gnl|WGS:JABGLX|Mianyu0009574	CHST11.3	gene-GBF38_012906	not
CM024790.1	transcript	5777609	5787842	-	rna-gnl|WGS:JABGLX|Mianyu0009575	TXNRD3.2	gene-GBF38_012907	not
CM024790.1	transcript	5792772	5799363	+	rna-gnl|WGS:JABGLX|Mianyu0009576	BIN2	gene-GBF38_012908	not
CM024790.1	transcript	5808445	5830575	+	rna-gnl|WGS:JABGLX|Mianyu0009577	ITGA5	gene-GBF38_012909	not
CM024790.1	transcript	5838911	5846140	+	rna-gnl|WGS:JABGLX|Mianyu0009578	ITGA5.2	gene-GBF38_012910	not
CM024790.1	transcript	5850302	5852919	+	rna-gnl|WGS:JABGLX|Mianyu0009579	FBXO2	gene-GBF38_012911	not
CM024790.1	transcript	5992487	6082984	+	rna-gnl|WGS:JABGLX|Mianyu0009581	WNT4A	gene-GBF38_012913	not
CM024790.1	transcript	6103659	6115834	-	rna-gnl|WGS:JABGLX|Mianyu0009584	ETNK1.2	gene-GBF38_012915	not
CM024790.1	transcript	6126477	6132670	+	rna-gnl|WGS:JABGLX|Mianyu0009585	EFCC1.2	gene-GBF38_012916	not
CM024790.1	transcript	6137288	6190106	-	rna-gnl|WGS:JABGLX|Mianyu0009586	SLC41A1	gene-GBF38_012917	not
CM024790.1	transcript	6413869	6440920	-	rna-gnl|WGS:JABGLX|Mianyu0009591	ELK4.2	gene-GBF38_012920	not
CM024790.1	transcript	6442822	6455021	-	rna-gnl|WGS:JABGLX|Mianyu0009592	SLC45A3	gene-GBF38_012921	not
CM024790.1	transcript	6464525	6472956	-	rna-gnl|WGS:JABGLX|Mianyu0009593	NUCKS1	gene-GBF38_012922	not
CM024790.1	transcript	6658564	6681335	+	rna-gnl|WGS:JABGLX|Mianyu0009594	EPHA8	gene-GBF38_012923	not
CM024790.1	transcript	6767140	6777582	-	rna-gnl|WGS:JABGLX|Mianyu0009597	P3H1	gene-GBF38_012925	not
CM024790.1	transcript	6779231	6782210	+	rna-gnl|WGS:JABGLX|Mianyu0009598		gene-GBF38_012926	not
CM024790.1	transcript	6782641	6786896	-	rna-gnl|WGS:JABGLX|Mianyu0009599	AP5B1	gene-GBF38_012927	not
CM024790.1	transcript	6796496	6799972	-	rna-gnl|WGS:JABGLX|Mianyu0009601	TFE3	gene-GBF38_012928	not
CM024790.1	transcript	6802500	6803565	-	rna-gnl|WGS:JABGLX|Mianyu0009602	GNL3L	gene-GBF38_012929	not
CM024790.1	transcript	6833503	6844125	+	rna-gnl|WGS:JABGLX|Mianyu0009606	HCFC1	gene-GBF38_012932	not
CM024790.1	transcript	6845627	6846806	-	rna-gnl|WGS:JABGLX|Mianyu0009607	RAB7	gene-GBF38_012933	not
CM024790.1	transcript	6859763	6861389	-	rna-gnl|WGS:JABGLX|Mianyu0009609	BCL2L1	gene-GBF38_012935	not
CM024790.1	transcript	6863376	6866175	-	rna-gnl|WGS:JABGLX|Mianyu0009610	ADNP	gene-GBF38_012936	not
CM024790.1	transcript	6867347	6869640	-	rna-gnl|WGS:JABGLX|Mianyu0009611	DEPTOR.2	gene-GBF38_012937	not
CM024790.1	transcript	6872993	6873979	+	rna-gnl|WGS:JABGLX|Mianyu0009612	MAFB	gene-GBF38_012938	not
CM024790.1	transcript	6892864	6896603	-	rna-gnl|WGS:JABGLX|Mianyu0009613	FAM83D	gene-GBF38_012939	not
CM024790.1	transcript	6907992	6910793	+	rna-gnl|WGS:JABGLX|Mianyu0009614	ZHX3	gene-GBF38_012940	not
CM024790.1	transcript	6937623	6938751	-	rna-gnl|WGS:JABGLX|Mianyu0009617		gene-GBF38_012942	not
CM024790.1	transcript	6942399	6945713	+	rna-gnl|WGS:JABGLX|Mianyu0009618	SNAI1	gene-GBF38_012943	not
CM024790.1	transcript	6978278	6988981	-	rna-gnl|WGS:JABGLX|Mianyu0009622	TRPC4AP	gene-GBF38_012944	not
CM024790.1	transcript	6992489	6998743	-	rna-gnl|WGS:JABGLX|Mianyu0009623	NDRG3	gene-GBF38_012945	not
CM024790.1	transcript	7025985	7080490	-	rna-gnl|WGS:JABGLX|Mianyu0009624	SULF2	gene-GBF38_012946	not
CM024790.1	transcript	7124836	7138755	+	rna-gnl|WGS:JABGLX|Mianyu0009625		gene-GBF38_012947	not
CM024790.1	transcript	7139123	7139749	+	rna-gnl|WGS:JABGLX|Mianyu0009626	ID1	gene-GBF38_012948	not
CM024790.1	transcript	7144251	7154726	-	rna-gnl|WGS:JABGLX|Mianyu0009627	NCOA3	gene-GBF38_012949	not
CM024790.1	transcript	7181355	7187379	+	rna-gnl|WGS:JABGLX|Mianyu0009628	ZMYND8	gene-GBF38_012950	not
CM024790.1	transcript	7187461	7191488	+	rna-gnl|WGS:JABGLX|Mianyu0009629	ZMYND8.2	gene-GBF38_012951	not
CM024790.1	transcript	7195082	7201213	+	rna-gnl|WGS:JABGLX|Mianyu0009630	DIDO1	gene-GBF38_012952	not
CM024790.1	transcript	7203901	7209177	+	rna-gnl|WGS:JABGLX|Mianyu0009631	DIDO1.2	gene-GBF38_012953	not
CM024790.1	transcript	7209178	7212707	+	rna-gnl|WGS:JABGLX|Mianyu0009632	NIPBLB.3	gene-GBF38_012954	not
CM024790.1	transcript	7213466	7215954	-	rna-gnl|WGS:JABGLX|Mianyu0009633	OGFR.2	gene-GBF38_012955	not
CM024790.1	transcript	7504057	7512733	-	rna-gnl|WGS:JABGLX|Mianyu0009637	TAF4.3	gene-GBF38_012959	not
CM024790.1	transcript	7513205	7516446	+	rna-gnl|WGS:JABGLX|Mianyu0009638	LSM14B-B	gene-GBF38_012960	not
CM024790.1	transcript	7516266	7525332	-	rna-gnl|WGS:JABGLX|Mianyu0009639	CDH26	gene-GBF38_012961	not
CM024790.1	transcript	7559243	7565067	+	rna-gnl|WGS:JABGLX|Mianyu0009642	RAE1	gene-GBF38_012964	not
CM024790.1	transcript	7565195	7573392	+	rna-gnl|WGS:JABGLX|Mianyu0009643	RBM38	gene-GBF38_012965	not
CM024790.1	transcript	7589036	7591312	-	rna-gnl|WGS:JABGLX|Mianyu0009644	TADA3	gene-GBF38_012966	not
CM024790.1	transcript	7598794	7602823	-	rna-gnl|WGS:JABGLX|Mianyu0009646	PFKFB4	gene-GBF38_012968	not
CM024790.1	transcript	7604002	7623724	-	rna-gnl|WGS:JABGLX|Mianyu0009647	MAPKAPK3	gene-GBF38_012969	not
CM024790.1	transcript	7660613	7664639	+	rna-gnl|WGS:JABGLX|Mianyu0009650	NTN4.4	gene-GBF38_012972	not
CM024790.1	transcript	7665922	7666498	-	rna-gnl|WGS:JABGLX|Mianyu0009651	CHCHD4	gene-GBF38_012973	not
CM024790.1	transcript	7683506	7684463	-	rna-gnl|WGS:JABGLX|Mianyu0009653	IP6K2	gene-GBF38_012975	not
CM024790.1	transcript	7684899	7687499	-	rna-gnl|WGS:JABGLX|Mianyu0009654	IP6K2.2	gene-GBF38_012976	not
CM024790.1	transcript	7693740	7693859	-	rna-gnl|WGS:JABGLX|Mianyu0009655		gene-GBF38_012977	not
CM024790.1	transcript	7735957	7745332	-	rna-gnl|WGS:JABGLX|Mianyu0009659	UQCRC1	gene-GBF38_012981	not
CM024790.1	transcript	7752717	7754829	+	rna-gnl|WGS:JABGLX|Mianyu0009661	HMCES	gene-GBF38_012983	not
CM024790.1	transcript	7756277	7758062	-	rna-gnl|WGS:JABGLX|Mianyu0009662	RAB7.2	gene-GBF38_012984	not
CM024790.1	transcript	7761222	7765435	+	rna-gnl|WGS:JABGLX|Mianyu0009663	RPN1	gene-GBF38_012985	not
CM024790.1	transcript	7769354	7859817	-	rna-gnl|WGS:JABGLX|Mianyu0009664	ITIH3	gene-GBF38_012986	not
CM024790.1	transcript	7863821	7882744	-	rna-gnl|WGS:JABGLX|Mianyu0009666	ITIH3.2	gene-GBF38_012987	not
CM024790.1	transcript	7919326	7925297	-	rna-gnl|WGS:JABGLX|Mianyu0009669	TMEM110.2	gene-GBF38_012990	not
CM024790.1	transcript	7927125	7938496	-	rna-gnl|WGS:JABGLX|Mianyu0009670	SFMBT1	gene-GBF38_012991	not
CM024790.1	transcript	7945997	7954489	-	rna-gnl|WGS:JABGLX|Mianyu0009671	PRKCD	gene-GBF38_012992	not
CM024790.1	transcript	8006816	8025944	+	rna-gnl|WGS:JABGLX|Mianyu0009673	UBA3	gene-GBF38_012994	not
CM024790.1	transcript	8026773	8028192	+	rna-gnl|WGS:JABGLX|Mianyu0009674	TMF1	gene-GBF38_012995	not
CM024790.1	transcript	8028193	8036220	+	rna-gnl|WGS:JABGLX|Mianyu0009675	TMF1.2	gene-GBF38_012996	not
CM024790.1	transcript	8038773	8090391	+	rna-gnl|WGS:JABGLX|Mianyu0009676	EOGT	gene-GBF38_012997	not
CM024790.1	transcript	8319553	8400834	+	rna-gnl|WGS:JABGLX|Mianyu0009678	SUCLG2	gene-GBF38_012999	not
CM024790.1	transcript	8405800	8419869	-	rna-gnl|WGS:JABGLX|Mianyu0009679	SLC16A7.2	gene-GBF38_013000	not
CM024790.1	transcript	8423756	8570372	-	rna-gnl|WGS:JABGLX|Mianyu0009680	KBTBD8.2	gene-GBF38_013001	not
CM024790.1	transcript	8601480	8607078	+	rna-gnl|WGS:JABGLX|Mianyu0009683	MAGI2.5	gene-GBF38_013002	not
CM024790.1	transcript	8660399	8717288	+	rna-gnl|WGS:JABGLX|Mianyu0009684	MAGI1	gene-GBF38_013003	not
CM024790.1	transcript	8719233	8728912	+	rna-gnl|WGS:JABGLX|Mianyu0009685	MAGI1.2	gene-GBF38_013004	not
CM024790.1	transcript	8728913	8730735	+	rna-gnl|WGS:JABGLX|Mianyu0009686		gene-GBF38_013005	not
CM024790.1	transcript	8902564	8906388	+	rna-gnl|WGS:JABGLX|Mianyu0009690	PRICKLE2.2	gene-GBF38_013008	not
CM024790.1	transcript	8916330	8947582	-	rna-gnl|WGS:JABGLX|Mianyu0009691	ATXN7	gene-GBF38_013009	not
CM024790.1	transcript	8954968	8957816	+	rna-gnl|WGS:JABGLX|Mianyu0009693	THOC7.2	gene-GBF38_013010	not
CM024790.1	transcript	8970034	8972108	-	rna-gnl|WGS:JABGLX|Mianyu0012752	MX.5	gene-GBF38_003680	not
CM024790.1	transcript	8974171	8983391	-	rna-gnl|WGS:JABGLX|Mianyu0009696	MX.9	gene-GBF38_013011	not
CM024790.1	transcript	9052480	9055812	-	rna-gnl|WGS:JABGLX|Mianyu0009699	ZBTB49	gene-GBF38_013014	not
CM024790.1	transcript	9056764	9059163	+	rna-gnl|WGS:JABGLX|Mianyu0009700	LYAR	gene-GBF38_013015	not
CM024790.1	transcript	9062133	9067398	+	rna-gnl|WGS:JABGLX|Mianyu0009701		gene-GBF38_013016	not
CM024790.1	transcript	9132033	9247278	-	rna-gnl|WGS:JABGLX|Mianyu0009704	WDR1	gene-GBF38_013019	not
CM024790.1	transcript	9251798	9283804	+	rna-gnl|WGS:JABGLX|Mianyu0009705	PTPRA	gene-GBF38_013020	not
CM024790.1	transcript	9289649	9293257	+	rna-gnl|WGS:JABGLX|Mianyu0009706	ZMAT1	gene-GBF38_013021	not
CM024790.1	transcript	9340277	9350215	-	rna-gnl|WGS:JABGLX|Mianyu0009714	CAST	gene-GBF38_013023	not
CM024790.1	transcript	9393639	9394902	+	rna-gnl|WGS:JABGLX|Mianyu0009716	GBGT1.3	gene-GBF38_013025	not
CM024790.1	transcript	9403463	9416598	+	rna-gnl|WGS:JABGLX|Mianyu0009717	ELL2	gene-GBF38_013026	not
CM024790.1	transcript	9417979	9420472	+	rna-gnl|WGS:JABGLX|Mianyu0009718	GLRX	gene-GBF38_013027	not
CM024790.1	transcript	9423500	9442977	-	rna-gnl|WGS:JABGLX|Mianyu0009719	RHOBTB3	gene-GBF38_013028	not
CM024790.1	transcript	9450233	9452083	+	rna-gnl|WGS:JABGLX|Mianyu0009721	NUDT2	gene-GBF38_013030	not
CM024790.1	transcript	9457129	9461525	-	rna-gnl|WGS:JABGLX|Mianyu0009722	UBE2R2	gene-GBF38_013031	not
CM024790.1	transcript	9466114	9469895	+	rna-gnl|WGS:JABGLX|Mianyu0009723	UBAP1	gene-GBF38_013032	not
CM024790.1	transcript	9473080	9480597	+	rna-gnl|WGS:JABGLX|Mianyu0009724	DCAF12	gene-GBF38_013033	not
CM024790.1	transcript	9482776	9493650	+	rna-gnl|WGS:JABGLX|Mianyu0009725	UBAP2.2	gene-GBF38_013034	not
CM024790.1	transcript	9494941	9499788	-	rna-gnl|WGS:JABGLX|Mianyu0009726	NOP56	gene-GBF38_013035	not
CM024790.1	transcript	9505148	9511152	-	rna-gnl|WGS:JABGLX|Mianyu0009728	RDH11.2	gene-GBF38_013036	not
CM024790.1	transcript	9517743	9519738	+	rna-gnl|WGS:JABGLX|Mianyu0009729	AQP7	gene-GBF38_013037	not
CM024790.1	transcript	9521994	9523852	-	rna-gnl|WGS:JABGLX|Mianyu0009730	TPGS2	gene-GBF38_013038	not
CM024790.1	transcript	9524331	9534476	+	rna-gnl|WGS:JABGLX|Mianyu0009731		gene-GBF38_013039	not
CM024790.1	transcript	9863774	9866118	-	rna-gnl|WGS:JABGLX|Mianyu0009734		gene-GBF38_013041	not
CM024790.1	transcript	9873201	9877948	-	rna-gnl|WGS:JABGLX|Mianyu0009735	NCL1.2	gene-GBF38_013042	not
CM024790.1	transcript	9881363	9884965	-	rna-gnl|WGS:JABGLX|Mianyu0009736		gene-GBF38_013043	not
CM024790.1	transcript	9890688	9904671	+	rna-gnl|WGS:JABGLX|Mianyu0009737	DNAI1	gene-GBF38_013044	not
CM024790.1	transcript	9911507	9958994	-	rna-gnl|WGS:JABGLX|Mianyu0009738	MSI1.2	gene-GBF38_013045	not
CM024790.1	transcript	9963298	9964302	+	rna-gnl|WGS:JABGLX|Mianyu0009739		gene-GBF38_013046	not
CM024790.1	transcript	9965643	9970831	+	rna-gnl|WGS:JABGLX|Mianyu0009740		gene-GBF38_013047	not
CM024790.1	transcript	9982379	10022665	+	rna-gnl|WGS:JABGLX|Mianyu0009742	CIT.2	gene-GBF38_013048	not
CM024790.1	transcript	10043144	10046816	+	rna-gnl|WGS:JABGLX|Mianyu0009744	PXN.2	gene-GBF38_013050	not
CM024790.1	transcript	10047672	10055755	+	rna-gnl|WGS:JABGLX|Mianyu0009745	PXN.3	gene-GBF38_013051	not
CM024790.1	transcript	10055574	10056881	-	rna-gnl|WGS:JABGLX|Mianyu0009746		gene-GBF38_013052	not
CM024790.1	transcript	10057548	10059862	+	rna-gnl|WGS:JABGLX|Mianyu0009747	RPLP0	gene-GBF38_013053	not
CM024790.1	transcript	10060913	10066795	+	rna-gnl|WGS:JABGLX|Mianyu0009748	R3HCC1	gene-GBF38_013054	not
CM024790.1	transcript	10070179	10079708	-	rna-gnl|WGS:JABGLX|Mianyu0009749	LOXL2A	gene-GBF38_013055	not
CM024790.1	transcript	10080402	10091519	-	rna-gnl|WGS:JABGLX|Mianyu0009750	LOXL2B.2	gene-GBF38_013056	not
CM024790.1	transcript	10099047	10109218	-	rna-gnl|WGS:JABGLX|Mianyu0009751	TACC1.2	gene-GBF38_013057	not
CM024790.1	transcript	10114044	10119990	+	rna-gnl|WGS:JABGLX|Mianyu0009752	AGGF1	gene-GBF38_013058	not
CM024790.1	transcript	10135017	10190289	-	rna-gnl|WGS:JABGLX|Mianyu0009754	STX18	gene-GBF38_013060	not
CM024790.1	transcript	10212374	10214346	+	rna-gnl|WGS:JABGLX|Mianyu0009755		gene-GBF38_013061	not
CM024790.1	transcript	10222843	10225342	-	rna-gnl|WGS:JABGLX|Mianyu0009756	CYTL1.2	gene-GBF38_013062	not
CM024790.1	transcript	10225512	10236390	-	rna-gnl|WGS:JABGLX|Mianyu0009757	EVC2	gene-GBF38_013063	not
CM024790.1	transcript	10236985	10241626	+	rna-gnl|WGS:JABGLX|Mianyu0009758	EVC	gene-GBF38_013064	not
CM024790.1	transcript	10241698	10243521	+	rna-gnl|WGS:JABGLX|Mianyu0009759	EVC.2	gene-GBF38_013065	not
CM024790.1	transcript	10253070	10257450	+	rna-gnl|WGS:JABGLX|Mianyu0009761	RACGAP1	gene-GBF38_013067	not
CM024790.1	transcript	10355509	10380672	-	rna-gnl|WGS:JABGLX|Mianyu0009763	PLXNA4.2	gene-GBF38_013069	not
CM024790.1	transcript	10382574	10436803	-	rna-gnl|WGS:JABGLX|Mianyu0009764	PLXNA1	gene-GBF38_013070	not
CM024790.1	transcript	10448656	10482186	-	rna-gnl|WGS:JABGLX|Mianyu0009765	PLXNA1.2	gene-GBF38_013071	not
CM024790.1	transcript	10494041	10496291	-	rna-gnl|WGS:JABGLX|Mianyu0009766	PLXNA1.3	gene-GBF38_013072	not
CM024790.1	transcript	10588720	10620386	-	rna-gnl|WGS:JABGLX|Mianyu0009767	CHCHD6A	gene-GBF38_013073	not
CM024790.1	transcript	10622634	10630582	-	rna-gnl|WGS:JABGLX|Mianyu0009768	TPRA1	gene-GBF38_013074	not
CM024790.1	transcript	10633609	10659590	-	rna-gnl|WGS:JABGLX|Mianyu0009769	LPIN2	gene-GBF38_013075	not
CM024790.1	transcript	10664966	10686717	-	rna-gnl|WGS:JABGLX|Mianyu0009771	DLGAP4	gene-GBF38_013076	not
CM024790.1	transcript	10710857	10819704	+	rna-gnl|WGS:JABGLX|Mianyu0009772	PLEKHG4B.3	gene-GBF38_013077	not
CM024790.1	transcript	10826015	10832844	+	rna-gnl|WGS:JABGLX|Mianyu0009773	TGM2	gene-GBF38_013078	not
CM024790.1	transcript	10906974	10914812	-	rna-gnl|WGS:JABGLX|Mianyu0009776		gene-GBF38_013081	not
CM024790.1	transcript	10918819	10922137	+	rna-gnl|WGS:JABGLX|Mianyu0009777	KRT18.3	gene-GBF38_013082	not
CM024790.1	transcript	10924334	10933290	+	rna-gnl|WGS:JABGLX|Mianyu0009778	EIF4B	gene-GBF38_013083	not
CM024790.1	transcript	10937862	10964968	+	rna-gnl|WGS:JABGLX|Mianyu0009779	TNS2	gene-GBF38_013084	not
CM024790.1	transcript	10983032	10985598	+	rna-gnl|WGS:JABGLX|Mianyu0009780	VDRB	gene-GBF38_013085	not
CM024790.1	transcript	10985656	10994905	+	rna-gnl|WGS:JABGLX|Mianyu0009781	VDRA	gene-GBF38_013086	not
CM024790.1	transcript	11025581	11046240	+	rna-gnl|WGS:JABGLX|Mianyu0009782	HDAC7	gene-GBF38_013087	not
CM024790.1	transcript	11075043	11078798	+	rna-gnl|WGS:JABGLX|Mianyu0009784	PHF13	gene-GBF38_013089	not
CM024790.1	transcript	11140318	11161881	+	rna-gnl|WGS:JABGLX|Mianyu0009787	HIPK1.14	gene-GBF38_013091	not
CM024790.1	transcript	11164619	11165144	-	rna-gnl|WGS:JABGLX|Mianyu0009788		gene-GBF38_013092	not
CM024790.1	transcript	11167612	11169905	-	rna-gnl|WGS:JABGLX|Mianyu0009789	UBE2J2	gene-GBF38_013093	not
CM024790.1	transcript	11176816	11240014	-	rna-gnl|WGS:JABGLX|Mianyu0009790	ACAP3	gene-GBF38_013094	not
CM024790.1	transcript	11273659	11275746	+	rna-gnl|WGS:JABGLX|Mianyu0009794	CDA	gene-GBF38_013097	not
CM024790.1	transcript	11277686	11279778	-	rna-gnl|WGS:JABGLX|Mianyu0009795	DNAJC16	gene-GBF38_013098	not
CM024790.1	transcript	11280199	11284647	-	rna-gnl|WGS:JABGLX|Mianyu0009796	DNAJC16.2	gene-GBF38_013099	not
CM024790.1	transcript	11292032	11297094	+	rna-gnl|WGS:JABGLX|Mianyu0009798	TMEM167B	gene-GBF38_013101	not
CM024790.1	transcript	11328865	11335930	+	rna-gnl|WGS:JABGLX|Mianyu0009800	SRPK1	gene-GBF38_013102	not
CM024790.1	transcript	11552325	11556064	-	rna-gnl|WGS:JABGLX|Mianyu0009806	ADORA1.2	gene-GBF38_013107	not
CM024790.1	transcript	11592113	11596375	+	rna-gnl|WGS:JABGLX|Mianyu0009808	GNL3.2	gene-GBF38_013109	not
CM024790.1	transcript	11597579	11608142	-	rna-gnl|WGS:JABGLX|Mianyu0009809	GLT8D1.2	gene-GBF38_013110	not
CM024790.1	transcript	11668825	11670474	-	rna-gnl|WGS:JABGLX|Mianyu0009812		gene-GBF38_013112	not
CM024790.1	transcript	11683060	11691395	-	rna-gnl|WGS:JABGLX|Mianyu0009814	APPL1	gene-GBF38_013113	not
CM024790.1	transcript	11752064	11782534	+	rna-gnl|WGS:JABGLX|Mianyu0009817	ARHGEF3	gene-GBF38_013116	not
CM024790.1	transcript	11783560	11787337	-	rna-gnl|WGS:JABGLX|Mianyu0009818	CCDC66	gene-GBF38_013117	not
CM024790.1	transcript	11808576	11818052	+	rna-gnl|WGS:JABGLX|Mianyu0009819	IP6K1	gene-GBF38_013118	not
CM024790.1	transcript	11828886	11830127	-	rna-gnl|WGS:JABGLX|Mianyu0009822	RPS23	gene-GBF38_013121	not
CM024790.1	transcript	11835785	11840027	+	rna-gnl|WGS:JABGLX|Mianyu0009823	ATP6AP1L	gene-GBF38_013122	not
CM024790.1	transcript	11843053	11857055	+	rna-gnl|WGS:JABGLX|Mianyu0009824	GMPPB	gene-GBF38_013123	not
CM024790.1	transcript	11856842	11857300	-	rna-gnl|WGS:JABGLX|Mianyu0009825	BTN2A2.6	gene-GBF38_013124	not
CM024790.1	transcript	11868461	11873750	+	rna-gnl|WGS:JABGLX|Mianyu0009826	LMCD1	gene-GBF38_013125	not
CM024790.1	transcript	11878564	11884692	+	rna-gnl|WGS:JABGLX|Mianyu0009827	ABHD6-A	gene-GBF38_013126	not
CM024790.1	transcript	11886663	11889066	+	rna-gnl|WGS:JABGLX|Mianyu0009828	HTD2	gene-GBF38_013127	not
CM024790.1	transcript	11893379	11907223	+	rna-gnl|WGS:JABGLX|Mianyu0009829	PXK	gene-GBF38_013128	not
CM024790.1	transcript	11953131	11963101	+	rna-gnl|WGS:JABGLX|Mianyu0009835	ATRIP	gene-GBF38_013133	not
CM024790.1	transcript	11964632	11966511	-	rna-gnl|WGS:JABGLX|Mianyu0009836	TRIB2.2	gene-GBF38_013134	not
CM024790.1	transcript	11992490	12007858	+	rna-gnl|WGS:JABGLX|Mianyu0009837	PNP.3	gene-GBF38_013135	not
CM024790.1	transcript	12016353	12031923	+	rna-gnl|WGS:JABGLX|Mianyu0009838	SSUH2.3	gene-GBF38_013136	not
CM024790.1	transcript	12047228	12049178	+	rna-gnl|WGS:JABGLX|Mianyu0009839		gene-GBF38_013137	not
CM024790.1	transcript	12049264	12051810	+	rna-gnl|WGS:JABGLX|Mianyu0009840	ST3GAL2.2	gene-GBF38_013138	not
CM024790.1	transcript	12057819	12068522	-	rna-gnl|WGS:JABGLX|Mianyu0009841	ASAP1	gene-GBF38_013139	not
CM024790.1	transcript	12101204	12108642	-	rna-gnl|WGS:JABGLX|Mianyu0009843	CPNE1	gene-GBF38_013141	not
CM024790.1	transcript	12119553	12119985	-	rna-gnl|WGS:JABGLX|Mianyu0009844	RBM12	gene-GBF38_013142	not
CM024790.1	transcript	12127483	12132751	-	rna-gnl|WGS:JABGLX|Mianyu0009845	NFS1	gene-GBF38_013143	not
CM024790.1	transcript	12134683	12138567	+	rna-gnl|WGS:JABGLX|Mianyu0009846		gene-GBF38_013144	not
CM024790.1	transcript	12195368	12207150	+	rna-gnl|WGS:JABGLX|Mianyu0009859	PANK4	gene-GBF38_013151	not
CM024790.1	transcript	12221213	12245289	+	rna-gnl|WGS:JABGLX|Mianyu0009861	DRAXIN-A	gene-GBF38_013153	not
CM024790.1	transcript	12264176	12266052	+	rna-gnl|WGS:JABGLX|Mianyu0009863	ZPR1	gene-GBF38_013155	not
CM024790.1	transcript	12270567	12273146	+	rna-gnl|WGS:JABGLX|Mianyu0009864	RPL22	gene-GBF38_013156	not
CM024790.1	transcript	12320530	12411103	+	rna-gnl|WGS:JABGLX|Mianyu0009867	ARHGEF10L	gene-GBF38_013158	not
CM024790.1	transcript	12708470	12715772	+	rna-gnl|WGS:JABGLX|Mianyu0009874	DHRS3	gene-GBF38_013165	not
CM024790.1	transcript	12819029	12942012	-	rna-gnl|WGS:JABGLX|Mianyu0009877	EPHB2.2	gene-GBF38_013167	not
CM024790.1	transcript	13044333	13069328	-	rna-gnl|WGS:JABGLX|Mianyu0009885		gene-GBF38_013174	not
CM024790.1	transcript	13080435	13135038	+	rna-gnl|WGS:JABGLX|Mianyu0009886	ECE1	gene-GBF38_013175	not
CM024790.1	transcript	13136679	13162787	+	rna-gnl|WGS:JABGLX|Mianyu0009887	EIF4G3	gene-GBF38_013176	not
CM024790.1	transcript	13174857	13176064	-	rna-gnl|WGS:JABGLX|Mianyu0009889	YOD1	gene-GBF38_013178	not
CM024790.1	transcript	13327922	13334758	+	rna-gnl|WGS:JABGLX|Mianyu0009894	CD34	gene-GBF38_013182	not
CM024790.1	transcript	13358822	13363164	-	rna-gnl|WGS:JABGLX|Mianyu0009897	CFH.2	gene-GBF38_013185	not
CM024790.1	transcript	13722711	13733291	+	rna-gnl|WGS:JABGLX|Mianyu0009908	PHC2	gene-GBF38_013194	not
CM024790.1	transcript	13736577	13753916	+	rna-gnl|WGS:JABGLX|Mianyu0009909	TCP11	gene-GBF38_013195	not
CM024790.1	transcript	13812672	13814580	-	rna-gnl|WGS:JABGLX|Mianyu0009911		gene-GBF38_013197	not
CM024790.1	transcript	13816556	13820640	+	rna-gnl|WGS:JABGLX|Mianyu0009912		gene-GBF38_013198	not
CM024790.1	transcript	13852724	13856372	-	rna-gnl|WGS:JABGLX|Mianyu0009915	PACSIN1B	gene-GBF38_013201	not
CM024790.1	transcript	13890392	13895145	-	rna-gnl|WGS:JABGLX|Mianyu0009917	NUDT3	gene-GBF38_013202	not
CM024790.1	transcript	14288877	14299048	+	rna-gnl|WGS:JABGLX|Mianyu0009923	CSRP1	gene-GBF38_013207	not
CM024790.1	transcript	14324177	14327800	-	rna-gnl|WGS:JABGLX|Mianyu0009926	SMPD2	gene-GBF38_013209	not
CM024790.1	transcript	14401680	14405628	+	rna-gnl|WGS:JABGLX|Mianyu0009931	RPP-2	gene-GBF38_013212	not
CM024790.1	transcript	14518444	14521601	-	rna-gnl|WGS:JABGLX|Mianyu0009939	SLC25A22.2	gene-GBF38_013220	not
CM024790.1	transcript	14529649	14537172	+	rna-gnl|WGS:JABGLX|Mianyu0009941	SLC5A8.2	gene-GBF38_013222	not
CM024790.1	transcript	14677975	14679114	-	rna-gnl|WGS:JABGLX|Mianyu0009946	FAM19A2.2	gene-GBF38_013227	not
CM024790.1	transcript	14759990	14775042	+	rna-gnl|WGS:JABGLX|Mianyu0009947	PPM1H.4	gene-GBF38_013228	not
CM024790.1	transcript	14794705	14804644	-	rna-gnl|WGS:JABGLX|Mianyu0009949	SDE3	gene-GBF38_013229	not
CM024790.1	transcript	14810895	14816847	+	rna-gnl|WGS:JABGLX|Mianyu0009950	NCOA5.2	gene-GBF38_013230	not
CM024790.1	transcript	14820733	14827689	+	rna-gnl|WGS:JABGLX|Mianyu0009951	NCOA5.3	gene-GBF38_013231	not
CM024790.1	transcript	15019389	15032756	+	rna-gnl|WGS:JABGLX|Mianyu0009957	NFATC2	gene-GBF38_013236	not
CM024790.1	transcript	15109494	15119427	-	rna-gnl|WGS:JABGLX|Mianyu0009960	VAPB	gene-GBF38_013239	not
CM024790.1	transcript	15142614	15155970	+	rna-gnl|WGS:JABGLX|Mianyu0009962	PPP4R1	gene-GBF38_013240	not
CM024790.1	transcript	15156854	15157796	-	rna-gnl|WGS:JABGLX|Mianyu0009963	BCDIN3D	gene-GBF38_013241	not
CM024790.1	transcript	15161048	15182312	-	rna-gnl|WGS:JABGLX|Mianyu0009964	CERS5	gene-GBF38_013242	not
CM024790.1	transcript	15184865	15189445	-	rna-gnl|WGS:JABGLX|Mianyu0009965	GPD1.2	gene-GBF38_013243	not
CM024790.1	transcript	15192064	15235665	-	rna-gnl|WGS:JABGLX|Mianyu0009966	SMARCD1	gene-GBF38_013244	not
CM024790.1	transcript	15394237	15401524	-	rna-gnl|WGS:JABGLX|Mianyu0009974	RDH7.3	gene-GBF38_013252	not
CM024790.1	transcript	15416518	15418121	+	rna-gnl|WGS:JABGLX|Mianyu0009976	PXMP4	gene-GBF38_013253	not
CM024790.1	transcript	15418982	15426288	+	rna-gnl|WGS:JABGLX|Mianyu0009977	TGM5	gene-GBF38_013254	not
CM024790.1	transcript	15427688	15483793	-	rna-gnl|WGS:JABGLX|Mianyu0009978	EYA2	gene-GBF38_013255	not
CM024790.1	transcript	15488043	15506105	+	rna-gnl|WGS:JABGLX|Mianyu0009979	RTFDC1	gene-GBF38_013256	not
CM024790.1	transcript	15885663	15900218	-	rna-gnl|WGS:JABGLX|Mianyu0009983	ZNFX1	gene-GBF38_013259	not
CM024790.1	transcript	15902354	15909336	+	rna-gnl|WGS:JABGLX|Mianyu0009984	TBC1D20.2	gene-GBF38_013260	not
CM024790.1	transcript	15910657	15915510	-	rna-gnl|WGS:JABGLX|Mianyu0009985	RBCK1	gene-GBF38_013261	not
CM024790.1	transcript	15916477	15945555	+	rna-gnl|WGS:JABGLX|Mianyu0009986	NECAB1.2	gene-GBF38_013262	not
CM024790.1	transcript	15958264	16053931	-	rna-gnl|WGS:JABGLX|Mianyu0009987	CBFA2T2	gene-GBF38_013263	not
CM024790.1	transcript	16167122	16183988	+	rna-gnl|WGS:JABGLX|Mianyu0009991	ST7L	gene-GBF38_013265	not
CM024790.1	transcript	16207212	16219992	-	rna-gnl|WGS:JABGLX|Mianyu0009993	CTTNBP2NL	gene-GBF38_013266	not
CM024790.1	transcript	16333045	16334385	+	rna-gnl|WGS:JABGLX|Mianyu0009996	FAM212B	gene-GBF38_013268	not
CM024790.1	transcript	16397409	16398914	-	rna-gnl|WGS:JABGLX|Mianyu0009999	LMOD1	gene-GBF38_013269	not
CM024790.1	transcript	16398915	16399505	-	rna-gnl|WGS:JABGLX|Mianyu0010000		gene-GBF38_013270	not
CM024790.1	transcript	16400293	16425363	-	rna-gnl|WGS:JABGLX|Mianyu0010001	IPO9	gene-GBF38_013271	not
CM024790.1	transcript	16468691	16472601	+	rna-gnl|WGS:JABGLX|Mianyu0010004	PRELID3B	gene-GBF38_013273	not
CM024790.1	transcript	16476811	16482582	+	rna-gnl|WGS:JABGLX|Mianyu0010005	AURKA	gene-GBF38_013274	not
CM024790.1	transcript	16511560	16521948	-	rna-gnl|WGS:JABGLX|Mianyu0010008	ARHGAP40	gene-GBF38_013277	not
CM024790.1	transcript	16573629	16625475	+	rna-gnl|WGS:JABGLX|Mianyu0010009	PPP1R16B	gene-GBF38_013278	not
CM024790.1	transcript	16632502	16640418	+	rna-gnl|WGS:JABGLX|Mianyu0010010	FAM210B	gene-GBF38_013279	not
CM024790.1	transcript	16672167	16697737	-	rna-gnl|WGS:JABGLX|Mianyu0010012	SHMT2	gene-GBF38_013281	not
CM024790.1	transcript	16816190	16841775	-	rna-gnl|WGS:JABGLX|Mianyu0010014	R3HDM2	gene-GBF38_013282	not
CM024790.1	transcript	16932583	16941982	+	rna-gnl|WGS:JABGLX|Mianyu0010016	GLI1	gene-GBF38_013284	not
CM024790.1	transcript	16977882	17002755	-	rna-gnl|WGS:JABGLX|Mianyu0010019	ARHGAP15.3	gene-GBF38_013287	not
CM024790.1	transcript	17016286	17031412	+	rna-gnl|WGS:JABGLX|Mianyu0010020	MARS	gene-GBF38_013288	not
CM024790.1	transcript	17032484	17033656	-	rna-gnl|WGS:JABGLX|Mianyu0010021	DDIT3	gene-GBF38_013289	not
CM024790.1	transcript	17044655	17052301	-	rna-gnl|WGS:JABGLX|Mianyu0010022	DCTN2	gene-GBF38_013290	not
CM024790.1	transcript	17186692	17192761	+	rna-gnl|WGS:JABGLX|Mianyu0010026	TARBP2	gene-GBF38_013292	not
CM024790.1	transcript	17192794	17199411	-	rna-gnl|WGS:JABGLX|Mianyu0010027	TESPA1	gene-GBF38_013293	not
CM024790.1	transcript	17204966	17212607	+	rna-gnl|WGS:JABGLX|Mianyu0010028	SP1	gene-GBF38_013294	not
CM024790.1	transcript	17264599	17273849	+	rna-gnl|WGS:JABGLX|Mianyu0010032	MYG1	gene-GBF38_013297	not
CM024790.1	transcript	17275848	17283299	+	rna-gnl|WGS:JABGLX|Mianyu0010033		gene-GBF38_013298	not
CM024790.1	transcript	17463388	17480224	-	rna-gnl|WGS:JABGLX|Mianyu0010041	ITGA7	gene-GBF38_013305	not
CM024790.1	transcript	17506559	17516913	-	rna-gnl|WGS:JABGLX|Mianyu0010043	SHISA4	gene-GBF38_013307	not
CM024790.1	transcript	17543914	17575858	+	rna-gnl|WGS:JABGLX|Mianyu0010046	POC1A	gene-GBF38_013309	not
CM024790.1	transcript	17541522	17542049	-	rna-gnl|WGS:JABGLX|Mianyu0010045	B9D2	gene-GBF38_013308	not
CM024790.1	transcript	17592420	17594916	+	rna-gnl|WGS:JABGLX|Mianyu0010047	DUSP7	gene-GBF38_013310	not
CM024790.1	transcript	17647255	17666543	+	rna-gnl|WGS:JABGLX|Mianyu0010048	IARS	gene-GBF38_013311	not
CM024790.1	transcript	17673784	17699817	+	rna-gnl|WGS:JABGLX|Mianyu0010050	IARS.2	gene-GBF38_013313	not
CM024790.1	transcript	17666575	17666853	+	rna-gnl|WGS:JABGLX|Mianyu0010049	INA.3	gene-GBF38_013312	not
CM024790.1	transcript	17832166	17854011	+	rna-gnl|WGS:JABGLX|Mianyu0010052	SLC6A11	gene-GBF38_013315	not
CM024790.1	transcript	17989873	17992276	+	rna-gnl|WGS:JABGLX|Mianyu0010055	HRH1	gene-GBF38_013317	not
CM024790.1	transcript	17998773	18027172	+	rna-gnl|WGS:JABGLX|Mianyu0010056	ATG7	gene-GBF38_013318	not
CM024790.1	transcript	18057061	18067807	-	rna-gnl|WGS:JABGLX|Mianyu0010057	VGLL4.2	gene-GBF38_013319	not
CM024790.1	transcript	18084460	18085843	+	rna-gnl|WGS:JABGLX|Mianyu0010059	HIPK2.17	gene-GBF38_013320	not
CM024790.1	transcript	18087439	18089139	+	rna-gnl|WGS:JABGLX|Mianyu0010060	HIPK2.18	gene-GBF38_013321	not
CM024790.1	transcript	18090421	18092121	+	rna-gnl|WGS:JABGLX|Mianyu0010061	HIPK2.19	gene-GBF38_013322	not
CM024790.1	transcript	18105586	18110112	-	rna-gnl|WGS:JABGLX|Mianyu0010062	TAMM41	gene-GBF38_013323	not
CM024790.1	transcript	18119029	18179781	+	rna-gnl|WGS:JABGLX|Mianyu0010063	SYN2	gene-GBF38_013324	not
CM024790.1	transcript	18185947	18190551	+	rna-gnl|WGS:JABGLX|Mianyu0010067		gene-GBF38_013326	not
CM024790.1	transcript	18183369	18185220	-	rna-gnl|WGS:JABGLX|Mianyu0010066		gene-GBF38_013325	not
CM024790.1	transcript	18238888	18239994	+	rna-gnl|WGS:JABGLX|Mianyu0010069	TERF2IP	gene-GBF38_013328	not
CM024790.1	transcript	18239995	18244130	+	rna-gnl|WGS:JABGLX|Mianyu0010070	TERF2IP.2	gene-GBF38_013329	not
CM024790.1	transcript	18247316	18270103	-	rna-gnl|WGS:JABGLX|Mianyu0010071	IFFO2	gene-GBF38_013330	not
CM024790.1	transcript	18272533	18274739	+	rna-gnl|WGS:JABGLX|Mianyu0010072	MRTO4	gene-GBF38_013331	not
CM024790.1	transcript	18275057	18279488	-	rna-gnl|WGS:JABGLX|Mianyu0010073	AKR7A2	gene-GBF38_013332	not
CM024790.1	transcript	18281317	18342267	+	rna-gnl|WGS:JABGLX|Mianyu0010074	MEGF6.2	gene-GBF38_013333	not
CM024790.1	transcript	18345727	18366759	-	rna-gnl|WGS:JABGLX|Mianyu0010075	KCNAB2	gene-GBF38_013334	not
CM024790.1	transcript	18379620	18379994	-	rna-gnl|WGS:JABGLX|Mianyu0010076		gene-GBF38_013335	not
CM024790.1	transcript	18415898	18430111	-	rna-gnl|WGS:JABGLX|Mianyu0010077	PARK7	gene-GBF38_013336	not
CM024790.1	transcript	18500515	18526872	+	rna-gnl|WGS:JABGLX|Mianyu0010079	MRPS16	gene-GBF38_013338	not
CM024790.1	transcript	18532159	18533948	-	rna-gnl|WGS:JABGLX|Mianyu0010080	ERRFI1	gene-GBF38_013339	not
CM024790.1	transcript	18585321	18587061	+	rna-gnl|WGS:JABGLX|Mianyu0010082		gene-GBF38_013341	not
CM024790.1	transcript	18597266	18599086	+	rna-gnl|WGS:JABGLX|Mianyu0010084	FAM213B	gene-GBF38_013343	not
CM024790.1	transcript	18608787	18618507	-	rna-gnl|WGS:JABGLX|Mianyu0010085	MMEL1	gene-GBF38_013344	not
CM024790.1	transcript	18634237	18637597	+	rna-gnl|WGS:JABGLX|Mianyu0010086	MIIP	gene-GBF38_013345	not
CM024790.1	transcript	18650066	18677985	+	rna-gnl|WGS:JABGLX|Mianyu0010088	TRIM62	gene-GBF38_013347	not
CM024790.1	transcript	18693235	18698980	+	rna-gnl|WGS:JABGLX|Mianyu0010091		gene-GBF38_013349	not
CM024790.1	transcript	18706229	18708011	+	rna-gnl|WGS:JABGLX|Mianyu0010092		gene-GBF38_013350	not
CM024790.1	transcript	18708276	18717755	-	rna-gnl|WGS:JABGLX|Mianyu0010093	CCDC30	gene-GBF38_013351	not
CM024790.1	transcript	18724774	18737662	+	rna-gnl|WGS:JABGLX|Mianyu0010095	UTP3	gene-GBF38_013353	not
CM024790.1	transcript	18737664	18739258	-	rna-gnl|WGS:JABGLX|Mianyu0010096	PPCS	gene-GBF38_013354	not
CM024790.1	transcript	18771906	18817329	+	rna-gnl|WGS:JABGLX|Mianyu0010097	FOXJ3	gene-GBF38_013355	not
CM024790.1	transcript	18829989	18964467	+	rna-gnl|WGS:JABGLX|Mianyu0010099	KAZN	gene-GBF38_013357	not
CM024790.1	transcript	18970179	18973969	+	rna-gnl|WGS:JABGLX|Mianyu0010100	TMEM51	gene-GBF38_013358	not
CM024790.1	transcript	18976138	18976727	+	rna-gnl|WGS:JABGLX|Mianyu0010101	SKI	gene-GBF38_013359	not
CM024790.1	transcript	18976768	19006874	+	rna-gnl|WGS:JABGLX|Mianyu0010102	SKI.2	gene-GBF38_013360	not
CM024790.1	transcript	19026656	19033544	+	rna-gnl|WGS:JABGLX|Mianyu0010106	BRPF3	gene-GBF38_013362	not
CM024790.1	transcript	19036805	19040204	-	rna-gnl|WGS:JABGLX|Mianyu0010107	MON1B	gene-GBF38_013363	not
CM024790.1	transcript	19042550	19045520	+	rna-gnl|WGS:JABGLX|Mianyu0010108	TCTA	gene-GBF38_013364	not
CM024790.1	transcript	19045517	19047392	-	rna-gnl|WGS:JABGLX|Mianyu0010109	GLYCTK	gene-GBF38_013365	not
CM024790.1	transcript	19049899	19052853	+	rna-gnl|WGS:JABGLX|Mianyu0010110	WDR82	gene-GBF38_013366	not
CM024790.1	transcript	19057911	19067151	+	rna-gnl|WGS:JABGLX|Mianyu0010111	TWF2	gene-GBF38_013367	not
CM024790.1	transcript	19067838	19071294	-	rna-gnl|WGS:JABGLX|Mianyu0010112	HEMK1	gene-GBF38_013368	not
CM024790.1	transcript	19073736	19078499	+	rna-gnl|WGS:JABGLX|Mianyu0010113	NPRL2	gene-GBF38_013369	not
CM024790.1	transcript	19085785	19095509	+	rna-gnl|WGS:JABGLX|Mianyu0010115	RASSF1	gene-GBF38_013371	not
CM024790.1	transcript	19103512	19104181	+	rna-gnl|WGS:JABGLX|Mianyu0010117	HYAL2	gene-GBF38_013372	not
CM024790.1	transcript	19104182	19296555	+	rna-gnl|WGS:JABGLX|Mianyu0010118	CACNA2D2	gene-GBF38_013373	not
CM024790.1	transcript	19301026	19303622	-	rna-gnl|WGS:JABGLX|Mianyu0010119	ABHD14B	gene-GBF38_013374	not
CM024790.1	transcript	19329894	19331850	-	rna-gnl|WGS:JABGLX|Mianyu0010122		gene-GBF38_013377	not
CM024790.1	transcript	19344762	19347818	+	rna-gnl|WGS:JABGLX|Mianyu0006439	GNB2	gene-GBF38_019134	not
CM024790.1	transcript	19352195	19356693	+	rna-gnl|WGS:JABGLX|Mianyu0018300	TARDBP.2	gene-GBF38_015307	not
CM024790.1	transcript	19356690	19360651	-	rna-gnl|WGS:JABGLX|Mianyu0010126	RBP7	gene-GBF38_013379	not
CM024790.1	transcript	19364169	19366348	-	rna-gnl|WGS:JABGLX|Mianyu0010127	H6PD	gene-GBF38_013380	not
CM024790.1	transcript	19366349	19366843	-	rna-gnl|WGS:JABGLX|Mianyu0010128	H6PD.2	gene-GBF38_013381	not
CM024790.1	transcript	19379134	19391063	+	rna-gnl|WGS:JABGLX|Mianyu0010129	EPHA2	gene-GBF38_013382	not
CM024790.1	transcript	19394661	19396160	+	rna-gnl|WGS:JABGLX|Mianyu0010131	RSG1	gene-GBF38_013384	not
CM024790.1	transcript	19402932	19408171	-	rna-gnl|WGS:JABGLX|Mianyu0010133	DDI2	gene-GBF38_013386	not
CM024790.1	transcript	19408296	19410367	-	rna-gnl|WGS:JABGLX|Mianyu0010134	DDI2.2	gene-GBF38_013387	not
CM024790.1	transcript	19416044	19426916	+	rna-gnl|WGS:JABGLX|Mianyu0010135		gene-GBF38_013388	not
CM024790.1	transcript	19428862	19443667	+	rna-gnl|WGS:JABGLX|Mianyu0010136	EDEM1	gene-GBF38_013389	not
CM024790.1	transcript	19547389	19564154	-	rna-gnl|WGS:JABGLX|Mianyu0010139	CAMKV.2	gene-GBF38_013391	not
CM024790.1	transcript	19586239	19595969	-	rna-gnl|WGS:JABGLX|Mianyu0010140	MET.2	gene-GBF38_013392	not
CM024790.1	transcript	19600150	19634939	+	rna-gnl|WGS:JABGLX|Mianyu0010141	UBA1	gene-GBF38_013393	not
CM024790.1	transcript	19635318	19636229	-	rna-gnl|WGS:JABGLX|Mianyu0010142	FAM212AB	gene-GBF38_013394	not
CM024790.1	transcript	19709715	19716127	-	rna-gnl|WGS:JABGLX|Mianyu0010146	RBM5	gene-GBF38_013397	not
CM024790.1	transcript	19718955	19719813	-	rna-gnl|WGS:JABGLX|Mianyu0010147	BRK1	gene-GBF38_013398	not
CM024790.1	transcript	19720965	19722068	-	rna-gnl|WGS:JABGLX|Mianyu0010148	GPX1	gene-GBF38_013399	not
CM024790.1	transcript	19723334	19756118	+	rna-gnl|WGS:JABGLX|Mianyu0010149		gene-GBF38_013400	not
CM024790.1	transcript	19786874	19793016	-	rna-gnl|WGS:JABGLX|Mianyu0010152	RRP9	gene-GBF38_013403	not
CM024790.1	transcript	19795303	19795984	+	rna-gnl|WGS:JABGLX|Mianyu0010153		gene-GBF38_013404	not
CM024790.1	transcript	19807229	19813992	+	rna-gnl|WGS:JABGLX|Mianyu0010155	CAV3	gene-GBF38_013406	not
CM024790.1	transcript	19816687	19821996	-	rna-gnl|WGS:JABGLX|Mianyu0010156		gene-GBF38_013407	not
CM024790.1	transcript	19848152	19867770	-	rna-gnl|WGS:JABGLX|Mianyu0010157	SRGAP3	gene-GBF38_013408	not
CM024790.1	transcript	19930875	19936001	-	rna-gnl|WGS:JABGLX|Mianyu0010163	STAU1	gene-GBF38_013413	not
CM024790.1	transcript	19937667	19973871	-	rna-gnl|WGS:JABGLX|Mianyu0010164	PBRM1	gene-GBF38_013414	not
CM024790.1	transcript	20121246	20161237	+	rna-gnl|WGS:JABGLX|Mianyu0010168	PTPRG.2	gene-GBF38_013417	not
CM024790.1	transcript	20308456	20315943	-	rna-gnl|WGS:JABGLX|Mianyu0010177	FKBP5	gene-GBF38_013423	not
CM024790.1	transcript	20330617	20333458	+	rna-gnl|WGS:JABGLX|Mianyu0010178	SRSF3	gene-GBF38_013424	not
CM024790.1	transcript	20354875	20357155	-	rna-gnl|WGS:JABGLX|Mianyu0007512	TRUB2	gene-GBF38_008571	not
CM024790.1	transcript	20359401	20360715	+	rna-gnl|WGS:JABGLX|Mianyu0010182	HDHD3	gene-GBF38_013427	not
CM024790.1	transcript	20391763	20398737	-	rna-gnl|WGS:JABGLX|Mianyu0010184	PATZ1	gene-GBF38_013428	not
CM024790.1	transcript	20398738	20399657	-	rna-gnl|WGS:JABGLX|Mianyu0010185	PATZ1.2	gene-GBF38_013429	not
CM024790.1	transcript	20401669	20411384	-	rna-gnl|WGS:JABGLX|Mianyu0010186	EIF4ENIF1	gene-GBF38_013430	not
CM024790.1	transcript	20413032	20422336	+	rna-gnl|WGS:JABGLX|Mianyu0010187	SFI1	gene-GBF38_013431	not
CM024790.1	transcript	20422337	20432449	+	rna-gnl|WGS:JABGLX|Mianyu0010188	SIRT4	gene-GBF38_013432	not
CM024790.1	transcript	20432870	20435335	-	rna-gnl|WGS:JABGLX|Mianyu0010189		gene-GBF38_013433	not
CM024790.1	transcript	20436135	20437762	+	rna-gnl|WGS:JABGLX|Mianyu0010190	UQCC2	gene-GBF38_013434	not
CM024790.1	transcript	20438439	20439144	-	rna-gnl|WGS:JABGLX|Mianyu0010191	TSPO	gene-GBF38_013435	not
CM024790.1	transcript	20482726	20485436	-	rna-gnl|WGS:JABGLX|Mianyu0010195	PPIL1	gene-GBF38_013438	not
CM024790.1	transcript	20488558	20503459	+	rna-gnl|WGS:JABGLX|Mianyu0010196	RERE	gene-GBF38_013439	not
CM024790.1	transcript	20512322	20521041	+	rna-gnl|WGS:JABGLX|Mianyu0010199		gene-GBF38_013442	not
CM024790.1	transcript	20632124	20644576	-	rna-gnl|WGS:JABGLX|Mianyu0010211	ACY1A	gene-GBF38_013448	not
CM024790.1	transcript	20650021	20681084	-	rna-gnl|WGS:JABGLX|Mianyu0010212	RAD54L2	gene-GBF38_013449	not
CM024790.1	transcript	20685066	20691750	+	rna-gnl|WGS:JABGLX|Mianyu0010214	BAP1	gene-GBF38_013450	not
CM024790.1	transcript	20806749	20814101	-	rna-gnl|WGS:JABGLX|Mianyu0010218	IL17RC	gene-GBF38_013454	not
CM024790.1	transcript	20831156	20850538	-	rna-gnl|WGS:JABGLX|Mianyu0010220	WNK2	gene-GBF38_013456	not
CM024790.1	transcript	20856486	20858703	+	rna-gnl|WGS:JABGLX|Mianyu0010221	NINJ1	gene-GBF38_013457	not
CM024790.1	transcript	20861209	20873831	-	rna-gnl|WGS:JABGLX|Mianyu0010222	BICD2	gene-GBF38_013458	not
CM024790.1	transcript	21058194	21063345	-	rna-gnl|WGS:JABGLX|Mianyu0010230	TMCC1	gene-GBF38_013466	not
CM024790.1	transcript	21086053	21091663	+	rna-gnl|WGS:JABGLX|Mianyu0010233	QRICH1	gene-GBF38_013469	not
CM024790.1	transcript	21091673	21094105	-	rna-gnl|WGS:JABGLX|Mianyu0010234	RPUSD4	gene-GBF38_013470	not
CM024790.1	transcript	21094978	21097910	+	rna-gnl|WGS:JABGLX|Mianyu0010235	WDR82.2	gene-GBF38_013471	not
CM024790.1	transcript	21119586	21121984	-	rna-gnl|WGS:JABGLX|Mianyu0010239	TMEM43	gene-GBF38_013474	not
CM024790.1	transcript	21128582	21131192	-	rna-gnl|WGS:JABGLX|Mianyu0010241	NDUFAF3	gene-GBF38_013476	not
CM024790.1	transcript	21131791	21134328	+	rna-gnl|WGS:JABGLX|Mianyu0010242	NCKIPSD	gene-GBF38_013477	not
CM024790.1	transcript	21134329	21146700	+	rna-gnl|WGS:JABGLX|Mianyu0010243	SLC25A20	gene-GBF38_013478	not
CM024790.1	transcript	21153164	21160010	-	rna-gnl|WGS:JABGLX|Mianyu0010245	SPEN.2	gene-GBF38_013480	not
CM024790.1	transcript	21160011	21169370	-	rna-gnl|WGS:JABGLX|Mianyu0010246	SPEN.3	gene-GBF38_013481	not
CM024790.1	transcript	21183478	21184723	-	rna-gnl|WGS:JABGLX|Mianyu0010249	FBLIM1.2	gene-GBF38_013483	not
CM024790.1	transcript	21191042	21205108	-	rna-gnl|WGS:JABGLX|Mianyu0010252	SLC25A34	gene-GBF38_013486	not
CM024790.1	transcript	21178768	21180252	+	rna-gnl|WGS:JABGLX|Mianyu0010248		gene-GBF38_013482	not
CM024790.1	transcript	21186408	21187274	+	rna-gnl|WGS:JABGLX|Mianyu0010250		gene-GBF38_013484	not
CM024790.1	transcript	21187432	21187893	+	rna-gnl|WGS:JABGLX|Mianyu0010251		gene-GBF38_013485	not
CM024790.1	transcript	21207990	21212679	-	rna-gnl|WGS:JABGLX|Mianyu0010253	FBXO42	gene-GBF38_013487	not
CM024790.1	transcript	21217457	21219507	+	rna-gnl|WGS:JABGLX|Mianyu0010254	SZRD1	gene-GBF38_013488	not
CM024790.1	transcript	21223233	21227048	+	rna-gnl|WGS:JABGLX|Mianyu0010255	NECAP2	gene-GBF38_013489	not
CM024790.1	transcript	21231195	21248185	+	rna-gnl|WGS:JABGLX|Mianyu0010256	CROCC.2	gene-GBF38_013490	not
CM024790.1	transcript	21248861	21251252	-	rna-gnl|WGS:JABGLX|Mianyu0010257	MFAP2	gene-GBF38_013491	not
CM024790.1	transcript	21256601	21259634	-	rna-gnl|WGS:JABGLX|Mianyu0010258	SDHB	gene-GBF38_013492	not
CM024790.1	transcript	21260085	21262498	+	rna-gnl|WGS:JABGLX|Mianyu0010259	MRPL20	gene-GBF38_013493	not
CM024790.1	transcript	21263775	21269397	+	rna-gnl|WGS:JABGLX|Mianyu0010260	ATAD3-A	gene-GBF38_013494	not
CM024790.1	transcript	21269780	21276903	-	rna-gnl|WGS:JABGLX|Mianyu0010261	SSU72	gene-GBF38_013495	not
CM024790.1	transcript	21333550	21341158	-	rna-gnl|WGS:JABGLX|Mianyu0010268	NBL1	gene-GBF38_013502	not
CM024790.1	transcript	21354879	21359799	+	rna-gnl|WGS:JABGLX|Mianyu0010269	CAPZB	gene-GBF38_013503	not
CM024790.1	transcript	21426406	21441964	-	rna-gnl|WGS:JABGLX|Mianyu0010273	DSTYK	gene-GBF38_013507	not
CM024790.1	transcript	21468624	21478954	+	rna-gnl|WGS:JABGLX|Mianyu0010279	NUAK2	gene-GBF38_013511	not
CM024790.1	transcript	21479507	21488711	-	rna-gnl|WGS:JABGLX|Mianyu0010280	BYSL	gene-GBF38_013512	not
CM024790.1	transcript	21489177	21490856	+	rna-gnl|WGS:JABGLX|Mianyu0010281	MED20	gene-GBF38_013513	not
CM024790.1	transcript	21492465	21492629	-	rna-gnl|WGS:JABGLX|Mianyu0010282		gene-GBF38_013514	not
CM024790.1	transcript	21495434	21500603	+	rna-gnl|WGS:JABGLX|Mianyu0010283	USP49.2	gene-GBF38_013515	not
CM024790.1	transcript	21517609	21527925	-	rna-gnl|WGS:JABGLX|Mianyu0010285	SRSF3.2	gene-GBF38_013517	not
CM024790.1	transcript	21531486	21551838	+	rna-gnl|WGS:JABGLX|Mianyu0010286	STRIP1	gene-GBF38_013518	not
CM024790.1	transcript	21552779	21554000	+	rna-gnl|WGS:JABGLX|Mianyu0010287	TRIM65.2	gene-GBF38_013519	not
CM024790.1	transcript	21554035	21556671	+	rna-gnl|WGS:JABGLX|Mianyu0010288	TRIM16.39	gene-GBF38_013520	not
CM024790.1	transcript	21583279	21585924	+	rna-gnl|WGS:JABGLX|Mianyu0010290	SPEN.4	gene-GBF38_013522	not
CM024790.1	transcript	21592248	21595457	+	rna-gnl|WGS:JABGLX|Mianyu0010291	PGA5	gene-GBF38_013523	not
CM024790.1	transcript	21638345	21645974	+	rna-gnl|WGS:JABGLX|Mianyu0010294	AMPD2	gene-GBF38_013526	not
CM024790.1	transcript	21679022	21681664	-	rna-gnl|WGS:JABGLX|Mianyu0010298	WDR77	gene-GBF38_013530	not
CM024790.1	transcript	21697004	21704654	+	rna-gnl|WGS:JABGLX|Mianyu0010300	CSE1L	gene-GBF38_013532	not
CM024790.1	transcript	21752816	21757314	-	rna-gnl|WGS:JABGLX|Mianyu0010306	THUMPD3	gene-GBF38_013538	not
CM024790.1	transcript	21758059	21765961	-	rna-gnl|WGS:JABGLX|Mianyu0010307	THUMPD3.2	gene-GBF38_013539	not
CM024790.1	transcript	21833832	21845109	+	rna-gnl|WGS:JABGLX|Mianyu0010309	RAD18	gene-GBF38_013541	not
CM024790.1	transcript	21904111	21908051	-	rna-gnl|WGS:JABGLX|Mianyu0010314	PARP3	gene-GBF38_013546	not
CM024790.1	transcript	21910371	21929634	-	rna-gnl|WGS:JABGLX|Mianyu0010315	GRM3.5	gene-GBF38_013547	not
CM024790.1	transcript	21949273	22001861	-	rna-gnl|WGS:JABGLX|Mianyu0010316		gene-GBF38_013548	not
CM024790.1	transcript	22005287	22018020	-	rna-gnl|WGS:JABGLX|Mianyu0010317	FANCD2	gene-GBF38_013549	not
CM024790.1	transcript	22019173	22020525	+	rna-gnl|WGS:JABGLX|Mianyu0010318	GPX1.2	gene-GBF38_013550	not
CM024790.1	transcript	22023270	22031773	-	rna-gnl|WGS:JABGLX|Mianyu0010319	USP4	gene-GBF38_013551	not
CM024790.1	transcript	22038697	22042623	+	rna-gnl|WGS:JABGLX|Mianyu0010321	RBM5-B	gene-GBF38_013552	not
CM024790.1	transcript	22085180	22132597	+	rna-gnl|WGS:JABGLX|Mianyu0010324	GNAI2.3	gene-GBF38_013555	not
CM024790.1	transcript	22290430	22295507	+	rna-gnl|WGS:JABGLX|Mianyu0010327	IP6K2.3	gene-GBF38_013558	not
CM024790.1	transcript	22308120	22312788	+	rna-gnl|WGS:JABGLX|Mianyu0009652	SEC61AL1	gene-GBF38_012974	not
CM024790.1	transcript	22314937	22323560	+	rna-gnl|WGS:JABGLX|Mianyu0010329	UROC1	gene-GBF38_013559	not
CM024790.1	transcript	22343036	22350520	+	rna-gnl|WGS:JABGLX|Mianyu0010332	PFKFB4.2	gene-GBF38_013561	not
CM024790.1	transcript	22351189	22352395	-	rna-gnl|WGS:JABGLX|Mianyu0009645	ARPC4	gene-GBF38_012967	not
CM024790.1	transcript	22383636	22391341	+	rna-gnl|WGS:JABGLX|Mianyu0010335	GATA2.3	gene-GBF38_013563	not
CM024790.1	transcript	22435750	22447202	-	rna-gnl|WGS:JABGLX|Mianyu0010337	EEFSEC	gene-GBF38_013565	not
CM024790.1	transcript	22447203	22452416	-	rna-gnl|WGS:JABGLX|Mianyu0010338	EEFSEC.2	gene-GBF38_013566	not
CM024790.1	transcript	22452726	22457287	+	rna-gnl|WGS:JABGLX|Mianyu0010339	RUVBL1	gene-GBF38_013567	not
CM024790.1	transcript	22458279	22462613	-	rna-gnl|WGS:JABGLX|Mianyu0010340	RFT1	gene-GBF38_013568	not
CM024790.1	transcript	22464284	22497899	-	rna-gnl|WGS:JABGLX|Mianyu0010341	PRKCD.2	gene-GBF38_013569	not
CM024790.1	transcript	22498383	22520422	-	rna-gnl|WGS:JABGLX|Mianyu0010342	PPL.2	gene-GBF38_013570	not
CM024790.1	transcript	22531310	22535365	-	rna-gnl|WGS:JABGLX|Mianyu0010343		gene-GBF38_013571	not
CM024790.1	transcript	22546945	22548659	-	rna-gnl|WGS:JABGLX|Mianyu0010346	VHL	gene-GBF38_013574	not
CM024790.1	transcript	22558416	22567093	-	rna-gnl|WGS:JABGLX|Mianyu0010348	CRBN.2	gene-GBF38_013576	not
CM024790.1	transcript	22610374	22611862	+	rna-gnl|WGS:JABGLX|Mianyu0010352	FKBP11	gene-GBF38_013578	not
CM024790.1	transcript	22614818	22615468	+	rna-gnl|WGS:JABGLX|Mianyu0010353	RPS26	gene-GBF38_013579	not
CM024790.1	transcript	22619230	22622759	-	rna-gnl|WGS:JABGLX|Mianyu0010354	IKZF4	gene-GBF38_013580	not
CM024790.1	transcript	22628202	22631231	+	rna-gnl|WGS:JABGLX|Mianyu0010355	RHEB	gene-GBF38_013581	not
CM024790.1	transcript	22642240	22646896	-	rna-gnl|WGS:JABGLX|Mianyu0010357	ACVR1B	gene-GBF38_013582	not
CM024790.1	transcript	22666703	22679294	+	rna-gnl|WGS:JABGLX|Mianyu0010359	ARHGEF25	gene-GBF38_013584	not
CM024790.1	transcript	22696495	22704659	+	rna-gnl|WGS:JABGLX|Mianyu0010361	OS9	gene-GBF38_013586	not
CM024790.1	transcript	22706100	22713811	+	rna-gnl|WGS:JABGLX|Mianyu0010362	C1GALT1B	gene-GBF38_013587	not
CM024790.1	transcript	22730174	22737758	+	rna-gnl|WGS:JABGLX|Mianyu0010365	STAT1.2	gene-GBF38_013590	not
CM024790.1	transcript	22787460	22790754	-	rna-gnl|WGS:JABGLX|Mianyu0010370	ENDOU	gene-GBF38_013595	not
CM024790.1	transcript	22791343	22791692	+	rna-gnl|WGS:JABGLX|Mianyu0010371	TSFM	gene-GBF38_013596	not
CM024790.1	transcript	22792498	22796255	+	rna-gnl|WGS:JABGLX|Mianyu0010372	TSFM.2	gene-GBF38_013597	not
CM024790.1	transcript	22800947	22808870	-	rna-gnl|WGS:JABGLX|Mianyu0010374	SMARCC2	gene-GBF38_013598	not
CM024790.1	transcript	22871800	22879413	+	rna-gnl|WGS:JABGLX|Mianyu0010377	ESPL1	gene-GBF38_013601	not
CM024790.1	transcript	22879552	22886113	+	rna-gnl|WGS:JABGLX|Mianyu0010378	ESPL1.2	gene-GBF38_013602	not
CM024790.1	transcript	22889746	22891160	+	rna-gnl|WGS:JABGLX|Mianyu0010379	LARP4	gene-GBF38_013603	not
CM024790.1	transcript	22891624	22898112	+	rna-gnl|WGS:JABGLX|Mianyu0010380	LARP4.2	gene-GBF38_013604	not
CM024790.1	transcript	22900454	22943520	+	rna-gnl|WGS:JABGLX|Mianyu0010381	DIP2BA	gene-GBF38_013605	not
CM024790.1	transcript	22945901	22949909	+	rna-gnl|WGS:JABGLX|Mianyu0010382	CREB1.3	gene-GBF38_013606	not
CM024790.1	transcript	22951787	22953651	-	rna-gnl|WGS:JABGLX|Mianyu0010383	METTL7A	gene-GBF38_013607	not
CM024790.1	transcript	23010965	23012125	-	rna-gnl|WGS:JABGLX|Mianyu0010386	FIGN.4	gene-GBF38_013609	not
CM024790.1	transcript	23063481	23116726	-	rna-gnl|WGS:JABGLX|Mianyu0009525	ITPR1	gene-GBF38_012862	not
CM024790.1	transcript	23125265	23129396	-	rna-gnl|WGS:JABGLX|Mianyu0010391	ITPR1.4	gene-GBF38_013612	not
CM024790.1	transcript	23129411	23129714	+	rna-gnl|WGS:JABGLX|Mianyu0010392		gene-GBF38_013613	not
CM024790.1	transcript	23130473	23134737	+	rna-gnl|WGS:JABGLX|Mianyu0010393	SUMF1	gene-GBF38_013614	not
CM024790.1	transcript	23177161	23178118	-	rna-gnl|WGS:JABGLX|Mianyu0010396	DNAJB9.2	gene-GBF38_013617	not
CM024790.1	transcript	23180377	23183011	+	rna-gnl|WGS:JABGLX|Mianyu0010397	ZC3H10	gene-GBF38_013618	not
CM024790.1	transcript	23183868	23204810	+	rna-gnl|WGS:JABGLX|Mianyu0010398	ESYT1	gene-GBF38_013619	not
CM024790.1	transcript	23206679	23241062	-	rna-gnl|WGS:JABGLX|Mianyu0015775	LRP1B	gene-GBF38_017350	not
CM024790.1	transcript	23308616	23320342	+	rna-gnl|WGS:JABGLX|Mianyu0010402	RBMS2	gene-GBF38_013621	not
CM024790.1	transcript	23333574	23337221	-	rna-gnl|WGS:JABGLX|Mianyu0010404	NR1D2.2	gene-GBF38_013623	not
CM024790.1	transcript	23381861	23384683	+	rna-gnl|WGS:JABGLX|Mianyu0024528	RARB	gene-GBF38_010874	not
CM024790.1	transcript	23389308	23389645	-	rna-gnl|WGS:JABGLX|Mianyu0010406		gene-GBF38_013624	not
CM024790.1	transcript	23389997	23397711	-	rna-gnl|WGS:JABGLX|Mianyu0010407	CALCOCO1	gene-GBF38_013625	not
CM024790.1	transcript	23424514	23433748	+	rna-gnl|WGS:JABGLX|Mianyu0010409	LIMA1	gene-GBF38_013626	not
CM024790.1	transcript	23436310	23444103	-	rna-gnl|WGS:JABGLX|Mianyu0010410	SPRYD3	gene-GBF38_013627	not
CM024790.1	transcript	23451952	23453345	+	rna-gnl|WGS:JABGLX|Mianyu0010411	IGFBP6	gene-GBF38_013628	not
CM024790.1	transcript	23465328	23479044	-	rna-gnl|WGS:JABGLX|Mianyu0010414	AGAP1.4	gene-GBF38_013631	not
CM024790.1	transcript	23482434	23486696	-	rna-gnl|WGS:JABGLX|Mianyu0010415	CDK4	gene-GBF38_013632	not
CM024790.1	transcript	23508965	23515986	+	rna-gnl|WGS:JABGLX|Mianyu0010418	METTL1	gene-GBF38_013635	not
CM024790.1	transcript	23523796	23531396	+	rna-gnl|WGS:JABGLX|Mianyu0010419	MCRS1	gene-GBF38_013636	not
CM024790.1	transcript	23531808	23545924	+	rna-gnl|WGS:JABGLX|Mianyu0010420	SUOX	gene-GBF38_013637	not
CM024790.1	transcript	23547657	23550190	+	rna-gnl|WGS:JABGLX|Mianyu0010421	MMP19	gene-GBF38_013638	not
CM024790.1	transcript	23551909	23553469	-	rna-gnl|WGS:JABGLX|Mianyu0010422		gene-GBF38_013639	not
CM024790.1	transcript	23565707	23573569	-	rna-gnl|WGS:JABGLX|Mianyu0010423	TIMELESS	gene-GBF38_013640	not
CM024790.1	transcript	23596103	23598957	+	rna-gnl|WGS:JABGLX|Mianyu0010427	CDK2	gene-GBF38_013644	not
CM024790.1	transcript	23601843	23604664	-	rna-gnl|WGS:JABGLX|Mianyu0010428	OLFML3A	gene-GBF38_013645	not
CM024790.1	transcript	23619409	23622314	-	rna-gnl|WGS:JABGLX|Mianyu0010431		gene-GBF38_013648	not
CM024790.1	transcript	23677552	23692771	+	rna-gnl|WGS:JABGLX|Mianyu0010435	ADIPOR1	gene-GBF38_013652	not
CM024790.1	transcript	23694119	23696662	+	rna-gnl|WGS:JABGLX|Mianyu0010436	RABIF	gene-GBF38_013653	not
CM024790.1	transcript	23707669	23714467	+	rna-gnl|WGS:JABGLX|Mianyu0010438	KDM5B.2	gene-GBF38_013654	not
CM024790.1	transcript	23717837	23722753	+	rna-gnl|WGS:JABGLX|Mianyu0010439	NELFCD	gene-GBF38_013655	not
CM024790.1	transcript	23723625	23726831	-	rna-gnl|WGS:JABGLX|Mianyu0010440	CTSZ.2	gene-GBF38_013656	not
CM024790.1	transcript	23728749	23733919	-	rna-gnl|WGS:JABGLX|Mianyu0010441	NPEPL1.2	gene-GBF38_013657	not
CM024790.1	transcript	23737594	23745358	-	rna-gnl|WGS:JABGLX|Mianyu0010442	ANKRD52	gene-GBF38_013658	not
CM024790.1	transcript	23753470	23768587	+	rna-gnl|WGS:JABGLX|Mianyu0010443	SLC11A2	gene-GBF38_013659	not
CM024790.1	transcript	23769264	23779382	-	rna-gnl|WGS:JABGLX|Mianyu0010444	EEF1AKMT3	gene-GBF38_013660	not
CM024790.1	transcript	23781845	23784053	-	rna-gnl|WGS:JABGLX|Mianyu0010445	STX16	gene-GBF38_013661	not
CM024790.1	transcript	23792249	23799985	+	rna-gnl|WGS:JABGLX|Mianyu0010446	DGKA	gene-GBF38_013662	not
CM024790.1	transcript	23805135	23809669	+	rna-gnl|WGS:JABGLX|Mianyu0010447	NR4A1	gene-GBF38_013663	not
CM024790.1	transcript	23820146	23821962	+	rna-gnl|WGS:JABGLX|Mianyu0010448		gene-GBF38_013664	not
CM024790.1	transcript	23827359	23829534	-	rna-gnl|WGS:JABGLX|Mianyu0010449	NAB2	gene-GBF38_013665	not
CM024790.1	transcript	23829535	23830656	-	rna-gnl|WGS:JABGLX|Mianyu0010450	NAB2.2	gene-GBF38_013666	not
CM024790.1	transcript	23835218	23839991	+	rna-gnl|WGS:JABGLX|Mianyu0010451	DNAJC14	gene-GBF38_013667	not
CM024790.1	transcript	23842279	23845562	-	rna-gnl|WGS:JABGLX|Mianyu0010452	INPP1	gene-GBF38_013668	not
CM024790.1	transcript	23848578	23849261	+	rna-gnl|WGS:JABGLX|Mianyu0010453		gene-GBF38_013669	not
CM024790.1	transcript	23849828	23851834	-	rna-gnl|WGS:JABGLX|Mianyu0010454	BAAT	gene-GBF38_013670	not
CM024790.1	transcript	23857984	23861875	+	rna-gnl|WGS:JABGLX|Mianyu0010455	SYS1	gene-GBF38_013671	not
CM024790.1	transcript	23886201	23897740	+	rna-gnl|WGS:JABGLX|Mianyu0010460	ARFGAP1	gene-GBF38_013675	not
CM024790.1	transcript	23904133	23938239	+	rna-gnl|WGS:JABGLX|Mianyu0010461	ELMO2	gene-GBF38_013676	not
CM024790.1	transcript	23983270	23987090	+	rna-gnl|WGS:JABGLX|Mianyu0010466	PRELP	gene-GBF38_013679	not
CM024790.1	transcript	24006838	24028067	-	rna-gnl|WGS:JABGLX|Mianyu0010469	MAPKAPK2	gene-GBF38_013682	not
CM024790.1	transcript	24045231	24050244	-	rna-gnl|WGS:JABGLX|Mianyu0010470	DYRK2.2	gene-GBF38_013683	not
CM024790.1	transcript	24096449	24118079	-	rna-gnl|WGS:JABGLX|Mianyu0010473	SRGAP2	gene-GBF38_013685	not
CM024790.1	transcript	24146556	24148278	+	rna-gnl|WGS:JABGLX|Mianyu0010474	FAM72A	gene-GBF38_013686	not
CM024790.1	transcript	24373852	24378704	+	rna-gnl|WGS:JABGLX|Mianyu0010477	MDFI	gene-GBF38_013687	not
CM024790.1	transcript	24398623	24425736	-	rna-gnl|WGS:JABGLX|Mianyu0010478	TFEB	gene-GBF38_013688	not
CM024790.1	transcript	24446164	24449866	-	rna-gnl|WGS:JABGLX|Mianyu0010479		gene-GBF38_013689	not
CM024790.1	transcript	24503167	24504666	-	rna-gnl|WGS:JABGLX|Mianyu0010481	MYOG	gene-GBF38_013691	not
CM024790.1	transcript	24513716	24529327	-	rna-gnl|WGS:JABGLX|Mianyu0010482	SORT1.3	gene-GBF38_013692	not
CM024790.1	transcript	24536669	24566703	-	rna-gnl|WGS:JABGLX|Mianyu0010483	PER2.4	gene-GBF38_013693	not
CM024790.1	transcript	24588165	24592434	+	rna-gnl|WGS:JABGLX|Mianyu0010486		gene-GBF38_013695	not
CM024790.1	transcript	24601134	24613738	-	rna-gnl|WGS:JABGLX|Mianyu0010487	DENND6A	gene-GBF38_013696	not
CM024790.1	transcript	24618919	24660968	+	rna-gnl|WGS:JABGLX|Mianyu0010488	SLMAP	gene-GBF38_013697	not
CM024790.1	transcript	24748253	24748864	-	rna-gnl|WGS:JABGLX|Mianyu0010491		gene-GBF38_013698	not
CM024790.1	transcript	24749157	24751705	-	rna-gnl|WGS:JABGLX|Mianyu0010492		gene-GBF38_013699	not
CM024790.1	transcript	24753156	24757269	-	rna-gnl|WGS:JABGLX|Mianyu0010493		gene-GBF38_013700	not
CM024790.1	transcript	24757270	24760494	-	rna-gnl|WGS:JABGLX|Mianyu0010494		gene-GBF38_013701	not
CM024790.1	transcript	24783155	24784404	+	rna-gnl|WGS:JABGLX|Mianyu0010496	CCDC71	gene-GBF38_013702	not
CM024790.1	transcript	24889101	24895488	+	rna-gnl|WGS:JABGLX|Mianyu0007356	PCBP4.2	gene-GBF38_008458	not
CM024790.1	transcript	24916261	24919333	+	rna-gnl|WGS:JABGLX|Mianyu0007354	MANF	gene-GBF38_008457	not
CM024790.1	transcript	24920602	24922146	+	rna-gnl|WGS:JABGLX|Mianyu0007353	RBM15B	gene-GBF38_008456	not
CM024790.1	transcript	24922147	24930920	+	rna-gnl|WGS:JABGLX|Mianyu0007352	OSER1	gene-GBF38_008455	not
CM024790.1	transcript	24955929	24964131	-	rna-gnl|WGS:JABGLX|Mianyu0007350	PCBP4	gene-GBF38_008453	not
CM024790.1	transcript	24979199	24980472	-	rna-gnl|WGS:JABGLX|Mianyu0007349		gene-GBF38_008452	not
CM024790.1	transcript	25102644	25118931	-	rna-gnl|WGS:JABGLX|Mianyu0007225	NISCH	gene-GBF38_008296	not
CM024790.1	transcript	25122186	25122820	+	rna-gnl|WGS:JABGLX|Mianyu0007226		gene-GBF38_008297	not
CM024790.1	transcript	25134811	25137792	-	rna-gnl|WGS:JABGLX|Mianyu0007227	HGH1	gene-GBF38_008298	not
CM024790.1	transcript	25140248	25141896	-	rna-gnl|WGS:JABGLX|Mianyu0007228		gene-GBF38_008299	not
CM024790.1	transcript	25141897	25143978	-	rna-gnl|WGS:JABGLX|Mianyu0007229		gene-GBF38_008300	not
CM024790.1	transcript	25150253	25151919	+	rna-gnl|WGS:JABGLX|Mianyu0007230	RBBP5	gene-GBF38_008301	not
CM024790.1	transcript	25151954	25171687	+	rna-gnl|WGS:JABGLX|Mianyu0007231	RBBP5.2	gene-GBF38_008302	not
CM024790.1	transcript	25182779	25198136	+	rna-gnl|WGS:JABGLX|Mianyu0007233	ECM2	gene-GBF38_008303	not
CM024790.1	transcript	25208297	25213081	+	rna-gnl|WGS:JABGLX|Mianyu0007234	ASPN	gene-GBF38_008304	not
CM024790.1	transcript	25239109	25244674	+	rna-gnl|WGS:JABGLX|Mianyu0007235	OGN	gene-GBF38_008305	not
CM024790.1	transcript	25259483	25266573	+	rna-gnl|WGS:JABGLX|Mianyu0007236	NOL8	gene-GBF38_008306	not
CM024790.1	transcript	25413447	25428139	+	rna-gnl|WGS:JABGLX|Mianyu0007240	CEPT1	gene-GBF38_008309	not
CM024790.1	transcript	25441508	25452894	-	rna-gnl|WGS:JABGLX|Mianyu0007242	ANGPT1	gene-GBF38_008311	not
CM024790.1	transcript	25540665	25552077	-	rna-gnl|WGS:JABGLX|Mianyu0007245	CAND1.2	gene-GBF38_008314	not
CM024790.1	transcript	25553714	25558170	+	rna-gnl|WGS:JABGLX|Mianyu0007246	SEC13	gene-GBF38_008315	not
CM024790.1	transcript	25558232	25559047	-	rna-gnl|WGS:JABGLX|Mianyu0007247	TRIM35	gene-GBF38_008316	not
CM024790.1	transcript	25559068	25559592	-	rna-gnl|WGS:JABGLX|Mianyu0007248	TRIM17	gene-GBF38_008317	not
CM024790.1	transcript	25570090	25582420	+	rna-gnl|WGS:JABGLX|Mianyu0007250	RBL1	gene-GBF38_008318	not
CM024790.1	transcript	25604510	25610581	-	rna-gnl|WGS:JABGLX|Mianyu0007252	PSMF1	gene-GBF38_008320	not
CM024790.1	transcript	25611607	25626598	+	rna-gnl|WGS:JABGLX|Mianyu0007253	MCM2	gene-GBF38_008321	not
CM024790.1	transcript	25647642	25649453	+	rna-gnl|WGS:JABGLX|Mianyu0007255	BLCAP	gene-GBF38_008323	not
CM024790.1	transcript	25753559	25782185	+	rna-gnl|WGS:JABGLX|Mianyu0007259	CHD6	gene-GBF38_008327	not
CM024790.1	transcript	25782670	25795217	+	rna-gnl|WGS:JABGLX|Mianyu0007260	CHD6.2	gene-GBF38_008328	not
CM024790.1	transcript	25795364	25803496	+	rna-gnl|WGS:JABGLX|Mianyu0007261	CHD7	gene-GBF38_008329	not
CM024790.1	transcript	25725903	25726139	-	rna-gnl|WGS:JABGLX|Mianyu0007258		gene-GBF38_008326	not
CM024790.1	transcript	26576179	26591724	-	rna-gnl|WGS:JABGLX|Mianyu0007271	SLC6A6	gene-GBF38_008337	not
CM024790.1	transcript	26660912	26664232	-	rna-gnl|WGS:JABGLX|Mianyu0007273	LSM3	gene-GBF38_008339	not
CM024790.1	transcript	26777015	26779582	-	rna-gnl|WGS:JABGLX|Mianyu0007278	TOMM34	gene-GBF38_008343	not
CM024790.1	transcript	26782415	26801476	-	rna-gnl|WGS:JABGLX|Mianyu0007279	TGL2	gene-GBF38_008344	not
CM024790.1	transcript	26841943	26851197	+	rna-gnl|WGS:JABGLX|Mianyu0007280	PMEPA1	gene-GBF38_008345	not
CM024790.1	transcript	26844718	26847022	-	rna-gnl|WGS:JABGLX|Mianyu0007281		gene-GBF38_008346	not
CM024790.1	transcript	26875959	26885391	+	rna-gnl|WGS:JABGLX|Mianyu0007285	CHMP4B	gene-GBF38_008349	not
CM024790.1	transcript	26889365	26895755	+	rna-gnl|WGS:JABGLX|Mianyu0007286	AHCY-B	gene-GBF38_008350	not
CM024790.1	transcript	27205571	27206521	+	rna-gnl|WGS:JABGLX|Mianyu0007446	CYC1.2	gene-GBF38_008523	not
CM024790.1	transcript	27432643	27439969	+	rna-gnl|WGS:JABGLX|Mianyu0007432	CYC1	gene-GBF38_008511	not
CM024790.1	transcript	27210285	27211860	+	rna-gnl|WGS:JABGLX|Mianyu0007445	HESX1	gene-GBF38_008522	not
CM024790.1	transcript	27213031	27214705	+	rna-gnl|WGS:JABGLX|Mianyu0007433	ERGIC3	gene-GBF38_008512	not
CM024790.1	transcript	27235752	27235838	-	rna-gnl|WGS:JABGLX|Mianyu0007443		gene-GBF38_008520	not
CM024790.1	transcript	27262732	27266701	+	rna-gnl|WGS:JABGLX|Mianyu0007442	MYCB	gene-GBF38_008519	not
CM024790.1	transcript	27350691	27351755	-	rna-gnl|WGS:JABGLX|Mianyu0007441		gene-GBF38_008518	not
CM024790.1	transcript	27357832	27360381	+	rna-gnl|WGS:JABGLX|Mianyu0018025	DNASE1L1	gene-GBF38_015067	not
CM024790.1	transcript	27364208	27366129	+	rna-gnl|WGS:JABGLX|Mianyu0007439	CCDC51	gene-GBF38_008517	not
CM024790.1	transcript	27378918	27390906	+	rna-gnl|WGS:JABGLX|Mianyu0007438	OSGIN2.2	gene-GBF38_008516	not
CM024790.1	transcript	27390997	27393756	+	rna-gnl|WGS:JABGLX|Mianyu0007437	OSGIN2	gene-GBF38_008515	not
CM024790.1	transcript	27394531	27395506	-	rna-gnl|WGS:JABGLX|Mianyu0007436	TRIM35.7	gene-GBF38_008514	not
CM024790.1	transcript	27444025	27450741	+	rna-gnl|WGS:JABGLX|Mianyu0007444	ERGIC3.3	gene-GBF38_008521	not
CM024790.1	transcript	27490998	27538732	-	rna-gnl|WGS:JABGLX|Mianyu0007423	MTSS1.2	gene-GBF38_008504	not
CM024790.1	transcript	27542663	27549164	+	rna-gnl|WGS:JABGLX|Mianyu0007431	TRIM35.6	gene-GBF38_008510	not
CM024790.1	transcript	27573417	27590426	+	rna-gnl|WGS:JABGLX|Mianyu0007428	STK4	gene-GBF38_008508	not
CM024790.1	transcript	27714876	27723588	-	rna-gnl|WGS:JABGLX|Mianyu0007300	DDX27	gene-GBF38_008357	not
CM024790.1	transcript	27736846	27737197	-	rna-gnl|WGS:JABGLX|Mianyu0007301	KHK	gene-GBF38_008358	not
CM024790.1	transcript	27737404	27742660	-	rna-gnl|WGS:JABGLX|Mianyu0007302	KHK.2	gene-GBF38_008359	not
CM024790.1	transcript	27767275	27772947	-	rna-gnl|WGS:JABGLX|Mianyu0007305	CTSA	gene-GBF38_008362	not
CM024790.1	transcript	27779352	27789717	+	rna-gnl|WGS:JABGLX|Mianyu0007307	RGS9BP	gene-GBF38_008364	not
CM024790.1	transcript	27791052	27801804	-	rna-gnl|WGS:JABGLX|Mianyu0007308	PCIF1	gene-GBF38_008365	not
CM024790.1	transcript	27802555	27803113	+	rna-gnl|WGS:JABGLX|Mianyu0007309		gene-GBF38_008366	not
CM024790.1	transcript	27804131	27806517	-	rna-gnl|WGS:JABGLX|Mianyu0007310	HDHD5	gene-GBF38_008367	not
CM024790.1	transcript	27819867	27859334	-	rna-gnl|WGS:JABGLX|Mianyu0007313	RNF123	gene-GBF38_008370	not
CM024790.1	transcript	27869215	27873976	-	rna-gnl|WGS:JABGLX|Mianyu0007317	ALDH4A1	gene-GBF38_008371	not
CM024790.1	transcript	27883003	27895063	-	rna-gnl|WGS:JABGLX|Mianyu0007334	PIK3C2B.3	gene-GBF38_008384	not
CM024790.1	transcript	27910319	27914491	-	rna-gnl|WGS:JABGLX|Mianyu0007322		gene-GBF38_008375	not
CM024790.1	transcript	28204434	28210032	+	rna-gnl|WGS:JABGLX|Mianyu0007323	MKRN2	gene-GBF38_008376	not
CM024790.1	transcript	28216883	28222307	+	rna-gnl|WGS:JABGLX|Mianyu0007336		gene-GBF38_008385	not
CM024790.1	transcript	28224124	28237800	+	rna-gnl|WGS:JABGLX|Mianyu0007321	PIK3C2B.2	gene-GBF38_008374	not
CM024790.1	transcript	28237878	28243148	+	rna-gnl|WGS:JABGLX|Mianyu0007320	PIK3C2B	gene-GBF38_008373	not
CM024790.1	transcript	28256882	28263048	+	rna-gnl|WGS:JABGLX|Mianyu0007332	ALDH4A1.2	gene-GBF38_008383	not
CM024790.1	transcript	28264482	28298743	+	rna-gnl|WGS:JABGLX|Mianyu0007329	RNF123.3	gene-GBF38_008382	not
CM024790.1	transcript	28310705	28314821	+	rna-gnl|WGS:JABGLX|Mianyu0007328	TSEN2	gene-GBF38_008381	not
CM024790.1	transcript	28321792	28321969	+	rna-gnl|WGS:JABGLX|Mianyu0007311	ISY1	gene-GBF38_008368	not
CM024790.1	transcript	28469368	28471802	-	rna-gnl|WGS:JABGLX|Mianyu0007468	DAG1.2	gene-GBF38_008542	not
CM024790.1	transcript	28951696	28969115	+	rna-gnl|WGS:JABGLX|Mianyu0007403	BTN1A1	gene-GBF38_008493	not
CM024790.1	transcript	28974704	28976366	+	rna-gnl|WGS:JABGLX|Mianyu0007402		gene-GBF38_008492	not
CM024790.1	transcript	28988689	29001270	-	rna-gnl|WGS:JABGLX|Mianyu0007485	HCEA	gene-GBF38_008554	not
CM024790.1	transcript	29004732	29005960	-	rna-gnl|WGS:JABGLX|Mianyu0007484		gene-GBF38_008553	not
CM024790.1	transcript	29016341	29016988	-	rna-gnl|WGS:JABGLX|Mianyu0007483		gene-GBF38_008552	not
CM024790.1	transcript	29026311	29029822	-	rna-gnl|WGS:JABGLX|Mianyu0007482		gene-GBF38_008551	not
CM024790.1	transcript	29049445	29059889	-	rna-gnl|WGS:JABGLX|Mianyu0007481		gene-GBF38_008550	not
CM024790.1	transcript	29063946	29068454	+	rna-gnl|WGS:JABGLX|Mianyu0007480	LCE.2	gene-GBF38_008549	not
CM024790.1	transcript	29084984	29086648	-	rna-gnl|WGS:JABGLX|Mianyu0021311	CRAM.2	gene-GBF38_004871	not
CM024790.1	transcript	29119720	29128453	+	rna-gnl|WGS:JABGLX|Mianyu0007477		gene-GBF38_008548	not
CM024790.1	transcript	29139018	29139622	-	rna-gnl|WGS:JABGLX|Mianyu0007476		gene-GBF38_008547	not
CM024790.1	transcript	29337439	29344051	+	rna-gnl|WGS:JABGLX|Mianyu0007385		gene-GBF38_008483	not
CM024790.1	transcript	29344197	29344709	+	rna-gnl|WGS:JABGLX|Mianyu0007384	TRIM39	gene-GBF38_008482	not
CM024790.1	transcript	29345904	29355900	-	rna-gnl|WGS:JABGLX|Mianyu0007383	SMPD4	gene-GBF38_008481	not
CM024790.1	transcript	29357303	29370889	-	rna-gnl|WGS:JABGLX|Mianyu0007382	SEMA3D	gene-GBF38_008480	not
CM024790.1	transcript	29374012	29407806	-	rna-gnl|WGS:JABGLX|Mianyu0007381	EIF3A	gene-GBF38_008479	not
CM024790.1	transcript	29410871	29414429	-	rna-gnl|WGS:JABGLX|Mianyu0007398	SSUH2.2	gene-GBF38_008491	not
CM024790.1	transcript	29426491	29429769	+	rna-gnl|WGS:JABGLX|Mianyu0007378	MAP1LC3A	gene-GBF38_008478	not
CM024790.1	transcript	29430519	29432130	+	rna-gnl|WGS:JABGLX|Mianyu0007377	TRIM35.5	gene-GBF38_008477	not
CM024790.1	transcript	29438240	29440603	-	rna-gnl|WGS:JABGLX|Mianyu0007375	EIF6	gene-GBF38_008475	not
CM024790.1	transcript	29433935	29435314	+	rna-gnl|WGS:JABGLX|Mianyu0007376		gene-GBF38_008476	not
CM024790.1	transcript	29448460	29451247	+	rna-gnl|WGS:JABGLX|Mianyu0007374		gene-GBF38_008474	not
CM024790.1	transcript	29500203	29504358	-	rna-gnl|WGS:JABGLX|Mianyu0007371	TRIM35.4	gene-GBF38_008471	not
CM024790.1	transcript	29531340	29538087	-	rna-gnl|WGS:JABGLX|Mianyu0007368	UQCC1.2	gene-GBF38_008468	not
CM024790.1	transcript	29618061	29621537	+	rna-gnl|WGS:JABGLX|Mianyu0007362	SDC4	gene-GBF38_008464	not
CM024790.1	transcript	29633304	29634364	-	rna-gnl|WGS:JABGLX|Mianyu0007361		gene-GBF38_008463	not
CM024790.1	transcript	29634365	29638084	-	rna-gnl|WGS:JABGLX|Mianyu0007360		gene-GBF38_008462	not
CM024790.1	transcript	29643617	29652968	-	rna-gnl|WGS:JABGLX|Mianyu0007359	SPEN	gene-GBF38_008461	not
CM024790.1	transcript	29655130	29656731	-	rna-gnl|WGS:JABGLX|Mianyu0007358	MANF.2	gene-GBF38_008460	not
CM024791.1	transcript	23536	49208	+	rna-gnl|WGS:JABGLX|Mianyu0022805		gene-GBF38_021133	not
CM024791.1	transcript	105219	140253	-	rna-gnl|WGS:JABGLX|Mianyu0026022		gene-GBF38_007722	not
CM024791.1	transcript	153079	156171	+	rna-gnl|WGS:JABGLX|Mianyu0026023	ATOH8	gene-GBF38_007723	not
CM024791.1	transcript	214459	233636	-	rna-gnl|WGS:JABGLX|Mianyu0026024	RNF103	gene-GBF38_007724	not
CM024791.1	transcript	247606	271782	-	rna-gnl|WGS:JABGLX|Mianyu0026025	ABHD18	gene-GBF38_007725	not
CM024791.1	transcript	277670	278029	+	rna-gnl|WGS:JABGLX|Mianyu0026026		gene-GBF38_007726	not
CM024791.1	transcript	314810	316897	-	rna-gnl|WGS:JABGLX|Mianyu0026028	IGBP1	gene-GBF38_007728	not
CM024791.1	transcript	343843	354193	-	rna-gnl|WGS:JABGLX|Mianyu0026029	MAGT1	gene-GBF38_007729	not
CM024791.1	transcript	385756	446587	-	rna-gnl|WGS:JABGLX|Mianyu0026030	ENPP6	gene-GBF38_007730	not
CM024791.1	transcript	460234	471479	-	rna-gnl|WGS:JABGLX|Mianyu0026032	STOX2.2	gene-GBF38_007732	not
CM024791.1	transcript	517744	571113	-	rna-gnl|WGS:JABGLX|Mianyu0026035	STOX1.4	gene-GBF38_007735	not
CM024791.1	transcript	491537	492127	+	rna-gnl|WGS:JABGLX|Mianyu0012718	SLC24A1	gene-GBF38_003676	not
CM024791.1	transcript	494663	495226	+	rna-gnl|WGS:JABGLX|Mianyu0026033		gene-GBF38_007733	not
CM024791.1	transcript	670752	683945	-	rna-gnl|WGS:JABGLX|Mianyu0026039	FBXO38	gene-GBF38_007739	not
CM024791.1	transcript	704915	720011	-	rna-gnl|WGS:JABGLX|Mianyu0026041	IMMT	gene-GBF38_007741	not
CM024791.1	transcript	726400	728876	+	rna-gnl|WGS:JABGLX|Mianyu0026042		gene-GBF38_007742	not
CM024791.1	transcript	728877	745101	+	rna-gnl|WGS:JABGLX|Mianyu0026043	CCDC142	gene-GBF38_007743	not
CM024791.1	transcript	1872816	1881955	-	rna-gnl|WGS:JABGLX|Mianyu0026051	PCDH18.2	gene-GBF38_007751	not
CM024791.1	transcript	2256002	2257845	+	rna-gnl|WGS:JABGLX|Mianyu0026053	NOCT.2	gene-GBF38_007752	not
CM024791.1	transcript	2259565	2266545	-	rna-gnl|WGS:JABGLX|Mianyu0026054	ELF2.2	gene-GBF38_007753	not
CM024791.1	transcript	2281515	2285296	-	rna-gnl|WGS:JABGLX|Mianyu0026055		gene-GBF38_007754	not
CM024791.1	transcript	2295800	2306912	+	rna-gnl|WGS:JABGLX|Mianyu0026056	NAA15.2	gene-GBF38_007755	not
CM024791.1	transcript	2309380	2313539	-	rna-gnl|WGS:JABGLX|Mianyu0026057	ACU-9	gene-GBF38_007756	not
CM024791.1	transcript	2317336	2322736	+	rna-gnl|WGS:JABGLX|Mianyu0026058	HARS	gene-GBF38_007757	not
CM024791.1	transcript	2515632	2516899	+	rna-gnl|WGS:JABGLX|Mianyu0026061		gene-GBF38_007760	not
CM024791.1	transcript	2529992	2540348	+	rna-gnl|WGS:JABGLX|Mianyu0026062	HVCN1	gene-GBF38_007761	not
CM024791.1	transcript	2540484	2570217	-	rna-gnl|WGS:JABGLX|Mianyu0026063	TCTN1	gene-GBF38_007762	not
CM024791.1	transcript	2680359	2709473	-	rna-gnl|WGS:JABGLX|Mianyu0026066	UVSSA	gene-GBF38_007765	not
CM024791.1	transcript	2710211	2712486	-	rna-gnl|WGS:JABGLX|Mianyu0026067	UVSSA.2	gene-GBF38_007766	not
CM024791.1	transcript	2714301	2717634	-	rna-gnl|WGS:JABGLX|Mianyu0026068	SIL1	gene-GBF38_007767	not
CM024791.1	transcript	2720628	2735651	-	rna-gnl|WGS:JABGLX|Mianyu0026070	TRAPPC11	gene-GBF38_007768	not
CM024791.1	transcript	2748337	2752656	+	rna-gnl|WGS:JABGLX|Mianyu0026071	RELL2	gene-GBF38_007769	not
CM024791.1	transcript	2843492	2849309	-	rna-gnl|WGS:JABGLX|Mianyu0026076	SCOCA.2	gene-GBF38_007773	not
CM024791.1	transcript	2852466	2859064	+	rna-gnl|WGS:JABGLX|Mianyu0026077	SETD7	gene-GBF38_007774	not
CM024791.1	transcript	2868551	2871046	-	rna-gnl|WGS:JABGLX|Mianyu0026079	RAB33B.3	gene-GBF38_007776	not
CM024791.1	transcript	2875064	2884177	-	rna-gnl|WGS:JABGLX|Mianyu0026080	RAB33B.4	gene-GBF38_007777	not
CM024791.1	transcript	4664923	4673732	-	rna-gnl|WGS:JABGLX|Mianyu0026104		gene-GBF38_007796	not
CM024791.1	transcript	4678852	4723264	+	rna-gnl|WGS:JABGLX|Mianyu0026105		gene-GBF38_007797	not
CM024791.1	transcript	4843814	4866717	+	rna-gnl|WGS:JABGLX|Mianyu0026107	PITX2	gene-GBF38_007799	not
CM024791.1	transcript	4902119	4907303	+	rna-gnl|WGS:JABGLX|Mianyu0026109	ELOVL6.2	gene-GBF38_007801	not
CM024791.1	transcript	4969365	4974289	-	rna-gnl|WGS:JABGLX|Mianyu0026112	ASB5.2	gene-GBF38_007804	not
CM024791.1	transcript	4975108	4982409	+	rna-gnl|WGS:JABGLX|Mianyu0026113	CTSO	gene-GBF38_007805	not
CM024791.1	transcript	4996104	5117323	-	rna-gnl|WGS:JABGLX|Mianyu0000421	TENM3	gene-GBF38_022189	not
CM024791.1	transcript	5182128	5192806	+	rna-gnl|WGS:JABGLX|Mianyu0026116	AGA	gene-GBF38_007806	not
CM024791.1	transcript	5192805	5201295	-	rna-gnl|WGS:JABGLX|Mianyu0026117	NEIL3	gene-GBF38_007807	not
CM024791.1	transcript	5443247	5450610	-	rna-gnl|WGS:JABGLX|Mianyu0026121		gene-GBF38_007811	not
CM024791.1	transcript	5450899	5607049	+	rna-gnl|WGS:JABGLX|Mianyu0026122	ETFDH	gene-GBF38_007812	not
CM024791.1	transcript	5673718	5721227	+	rna-gnl|WGS:JABGLX|Mianyu0026126	RAPGEF2	gene-GBF38_007814	not
CM024791.1	transcript	5624609	5624815	-	rna-gnl|WGS:JABGLX|Mianyu0026125		gene-GBF38_007813	not
CM024791.1	transcript	6026803	6034457	+	rna-gnl|WGS:JABGLX|Mianyu0026129	QDPR	gene-GBF38_007817	not
CM024791.1	transcript	6156368	6176122	+	rna-gnl|WGS:JABGLX|Mianyu0026131	TAPT1.2	gene-GBF38_007818	not
CM024791.1	transcript	6181084	6241414	+	rna-gnl|WGS:JABGLX|Mianyu0026132	PROM1A.3	gene-GBF38_007819	not
CM024791.1	transcript	6259213	6285371	-	rna-gnl|WGS:JABGLX|Mianyu0026135	ANXA5.2	gene-GBF38_007822	not
CM024791.1	transcript	6286801	6289478	-	rna-gnl|WGS:JABGLX|Mianyu0026136	CCNA2	gene-GBF38_007823	not
CM024791.1	transcript	6291099	6296976	-	rna-gnl|WGS:JABGLX|Mianyu0026137	BBS7	gene-GBF38_007824	not
CM024791.1	transcript	6298631	6302472	-	rna-gnl|WGS:JABGLX|Mianyu0026138	TMEM33	gene-GBF38_007825	not
CM024791.1	transcript	6534874	6535551	+	rna-gnl|WGS:JABGLX|Mianyu0026143	NANOS1.2	gene-GBF38_007830	not
CM024791.1	transcript	6647059	6650247	+	rna-gnl|WGS:JABGLX|Mianyu0026144	LBX1.3	gene-GBF38_007831	not
CM024791.1	transcript	6655186	6662014	-	rna-gnl|WGS:JABGLX|Mianyu0026145	PCGF1	gene-GBF38_007832	not
CM024791.1	transcript	6708277	6749119	-	rna-gnl|WGS:JABGLX|Mianyu0026146	FGF18	gene-GBF38_007833	not
CM024791.1	transcript	6879515	6881871	-	rna-gnl|WGS:JABGLX|Mianyu0026151	CETN1	gene-GBF38_007838	not
CM024791.1	transcript	6883404	6885395	+	rna-gnl|WGS:JABGLX|Mianyu0026152	BBS12	gene-GBF38_007839	not
CM024791.1	transcript	6889045	6894990	+	rna-gnl|WGS:JABGLX|Mianyu0026153	FGF2	gene-GBF38_007840	not
CM024791.1	transcript	6896244	6908031	-	rna-gnl|WGS:JABGLX|Mianyu0026154	NUDT6	gene-GBF38_007841	not
CM024791.1	transcript	6908776	7016350	+	rna-gnl|WGS:JABGLX|Mianyu0026155	SPATA5	gene-GBF38_007842	not
CM024791.1	transcript	7020614	7022624	+	rna-gnl|WGS:JABGLX|Mianyu0026156	SPRY1	gene-GBF38_007843	not
CM024791.1	transcript	7170885	7174427	-	rna-gnl|WGS:JABGLX|Mianyu0026158	ANKRD50.2	gene-GBF38_007844	not
CM024791.1	transcript	7184683	7222841	-	rna-gnl|WGS:JABGLX|Mianyu0026159	ANKRD50.3	gene-GBF38_007845	not
CM024791.1	transcript	7316071	7319448	+	rna-gnl|WGS:JABGLX|Mianyu0026164	FAT4	gene-GBF38_007847	not
CM024791.1	transcript	7319449	7418102	+	rna-gnl|WGS:JABGLX|Mianyu0026165	FAT4.2	gene-GBF38_007848	not
CM024791.1	transcript	7624682	7684203	-	rna-gnl|WGS:JABGLX|Mianyu0026166		gene-GBF38_007849	not
CM024791.1	transcript	7919071	7925205	+	rna-gnl|WGS:JABGLX|Mianyu0026178	MCM7-B	gene-GBF38_007855	not
CM024791.1	transcript	7929764	7936175	-	rna-gnl|WGS:JABGLX|Mianyu0026180	COPS6	gene-GBF38_007857	not
CM024791.1	transcript	7936207	7939518	+	rna-gnl|WGS:JABGLX|Mianyu0026181	FBXL12	gene-GBF38_007858	not
CM024791.1	transcript	7941406	7957979	+	rna-gnl|WGS:JABGLX|Mianyu0026182	AURKB	gene-GBF38_007859	not
CM024791.1	transcript	7983281	8021687	+	rna-gnl|WGS:JABGLX|Mianyu0026184	RAB28	gene-GBF38_007861	not
CM024791.1	transcript	8164270	8165603	+	rna-gnl|WGS:JABGLX|Mianyu0026185	HS3ST1.4	gene-GBF38_007862	not
CM024791.1	transcript	8197019	8202142	+	rna-gnl|WGS:JABGLX|Mianyu0026186	CLNK	gene-GBF38_007863	not
CM024791.1	transcript	8213106	8215719	-	rna-gnl|WGS:JABGLX|Mianyu0026187		gene-GBF38_007864	not
CM024791.1	transcript	8217316	8219876	+	rna-gnl|WGS:JABGLX|Mianyu0026188	GSR	gene-GBF38_007865	not
CM024791.1	transcript	8219994	8223404	+	rna-gnl|WGS:JABGLX|Mianyu0026189	GSR.2	gene-GBF38_007866	not
CM024791.1	transcript	8225182	8231303	+	rna-gnl|WGS:JABGLX|Mianyu0026190	SLC30A9	gene-GBF38_007867	not
CM024791.1	transcript	8346321	8350660	-	rna-gnl|WGS:JABGLX|Mianyu0026193	SHISA3	gene-GBF38_007869	not
CM024791.1	transcript	8387103	8395321	+	rna-gnl|WGS:JABGLX|Mianyu0026197	SMYD5	gene-GBF38_007873	not
CM024791.1	transcript	8459888	8493217	+	rna-gnl|WGS:JABGLX|Mianyu0026199	SLC4A11.2	gene-GBF38_007875	not
CM024791.1	transcript	8792894	8880174	+	rna-gnl|WGS:JABGLX|Mianyu0026202	ENOX2	gene-GBF38_007878	not
CM024791.1	transcript	8917104	8924710	+	rna-gnl|WGS:JABGLX|Mianyu0026204	MED12	gene-GBF38_007880	not
CM024791.1	transcript	8924849	8939182	+	rna-gnl|WGS:JABGLX|Mianyu0026205	MED12.2	gene-GBF38_007881	not
CM024791.1	transcript	8939854	8942711	-	rna-gnl|WGS:JABGLX|Mianyu0026206	MARS2	gene-GBF38_007882	not
CM024791.1	transcript	8945026	8948200	+	rna-gnl|WGS:JABGLX|Mianyu0026207	NIPA2.2	gene-GBF38_007883	not
CM024791.1	transcript	8949282	8950255	-	rna-gnl|WGS:JABGLX|Mianyu0026208	TIMM8A	gene-GBF38_007884	not
CM024791.1	transcript	8961287	8961867	+	rna-gnl|WGS:JABGLX|Mianyu0026210	RPL36A	gene-GBF38_007885	not
CM024791.1	transcript	8963603	8967963	-	rna-gnl|WGS:JABGLX|Mianyu0026211	GLA	gene-GBF38_007886	not
CM024791.1	transcript	9119523	9119699	+	rna-gnl|WGS:JABGLX|Mianyu0026213	DIAPH2	gene-GBF38_007888	not
CM024791.1	transcript	9199757	9223436	+	rna-gnl|WGS:JABGLX|Mianyu0026214	DIAPH2.2	gene-GBF38_007889	not
CM024791.1	transcript	9226791	9241040	+	rna-gnl|WGS:JABGLX|Mianyu0026215	DIAPH2.3	gene-GBF38_007890	not
CM024791.1	transcript	9302882	9370281	+	rna-gnl|WGS:JABGLX|Mianyu0026216	DIAPH2.4	gene-GBF38_007891	not
CM024791.1	transcript	9394766	9405134	+	rna-gnl|WGS:JABGLX|Mianyu0026217	DIAPH2.5	gene-GBF38_007892	not
CM024791.1	transcript	9602503	9647351	-	rna-gnl|WGS:JABGLX|Mianyu0026218	PCDH19	gene-GBF38_007893	not
CM024791.1	transcript	9843368	9849069	+	rna-gnl|WGS:JABGLX|Mianyu0026220	TNMD	gene-GBF38_007894	not
CM024791.1	transcript	9854417	9861403	+	rna-gnl|WGS:JABGLX|Mianyu0026221	TNMD.2	gene-GBF38_007895	not
CM024791.1	transcript	9866718	9871311	-	rna-gnl|WGS:JABGLX|Mianyu0026222	ELF4	gene-GBF38_007896	not
CM024791.1	transcript	9895644	9907353	+	rna-gnl|WGS:JABGLX|Mianyu0026223	UBE2A.3	gene-GBF38_007897	not
CM024791.1	transcript	9907354	9926978	-	rna-gnl|WGS:JABGLX|Mianyu0026224	2024-09-06	gene-GBF38_007898	not
CM024791.1	transcript	9930561	9931097	+	rna-gnl|WGS:JABGLX|Mianyu0026225		gene-GBF38_007899	not
CM024791.1	transcript	9998422	10001003	-	rna-gnl|WGS:JABGLX|Mianyu0026228	UPF3B	gene-GBF38_007901	not
CM024791.1	transcript	10001874	10002183	+	rna-gnl|WGS:JABGLX|Mianyu0026229	NDUFA1	gene-GBF38_007902	not
CM024791.1	transcript	10004762	10005249	-	rna-gnl|WGS:JABGLX|Mianyu0026230	NKAP	gene-GBF38_007903	not
CM024791.1	transcript	10006202	10007901	-	rna-gnl|WGS:JABGLX|Mianyu0026231	NKAPL	gene-GBF38_007904	not
CM024791.1	transcript	10010787	10013163	+	rna-gnl|WGS:JABGLX|Mianyu0026232	ZBTB33	gene-GBF38_007905	not
CM024791.1	transcript	10036559	10055316	-	rna-gnl|WGS:JABGLX|Mianyu0026235	CUL4B.2	gene-GBF38_007908	not
CM024791.1	transcript	10057191	10057970	+	rna-gnl|WGS:JABGLX|Mianyu0026236	MCTS1	gene-GBF38_007909	not
CM024791.1	transcript	10060587	10061563	-	rna-gnl|WGS:JABGLX|Mianyu0026237	C1GALT1C1	gene-GBF38_007910	not
CM024791.1	transcript	10068197	10071898	-	rna-gnl|WGS:JABGLX|Mianyu0026239	CLIC2	gene-GBF38_007912	not
CM024791.1	transcript	10081578	10099359	+	rna-gnl|WGS:JABGLX|Mianyu0026241	OCRL	gene-GBF38_007914	not
CM024791.1	transcript	10142600	10144225	-	rna-gnl|WGS:JABGLX|Mianyu0026243		gene-GBF38_007916	not
CM024791.1	transcript	10238023	10262545	-	rna-gnl|WGS:JABGLX|Mianyu0026246	ZDHHC9	gene-GBF38_007919	not
CM024791.1	transcript	10265624	10270062	+	rna-gnl|WGS:JABGLX|Mianyu0026247	TRMT12	gene-GBF38_007920	not
CM024791.1	transcript	10272105	10281143	+	rna-gnl|WGS:JABGLX|Mianyu0026248	SYTL4	gene-GBF38_007921	not
CM024791.1	transcript	10281654	10286501	-	rna-gnl|WGS:JABGLX|Mianyu0026249	SRPX2	gene-GBF38_007922	not
CM024791.1	transcript	10294845	10296074	+	rna-gnl|WGS:JABGLX|Mianyu0026250	TSPAN7.2	gene-GBF38_007923	not
CM024791.1	transcript	10302130	10303369	+	rna-gnl|WGS:JABGLX|Mianyu0026251	MID1IP1L	gene-GBF38_007924	not
CM024791.1	transcript	10317753	10332887	-	rna-gnl|WGS:JABGLX|Mianyu0026252	BCORL1	gene-GBF38_007925	not
CM024791.1	transcript	10345299	10353384	+	rna-gnl|WGS:JABGLX|Mianyu0026253	CSTF2	gene-GBF38_007926	not
CM024791.1	transcript	10353385	10354887	+	rna-gnl|WGS:JABGLX|Mianyu0026254	CSTF2.2	gene-GBF38_007927	not
CM024791.1	transcript	10356294	10362040	-	rna-gnl|WGS:JABGLX|Mianyu0026255	CYBB.2	gene-GBF38_007928	not
CM024791.1	transcript	10363243	10371141	-	rna-gnl|WGS:JABGLX|Mianyu0026256	XKRX	gene-GBF38_007929	not
CM024791.1	transcript	10381268	10382644	+	rna-gnl|WGS:JABGLX|Mianyu0026258	TMEM35A	gene-GBF38_007931	not
CM024791.1	transcript	10386688	10396755	+	rna-gnl|WGS:JABGLX|Mianyu0026259	CENPI	gene-GBF38_007932	not
CM024791.1	transcript	10553684	10559533	-	rna-gnl|WGS:JABGLX|Mianyu0026262	TAF7	gene-GBF38_007935	not
CM024791.1	transcript	10561029	10573662	+	rna-gnl|WGS:JABGLX|Mianyu0026263	SLC9A6.2	gene-GBF38_007936	not
CM024791.1	transcript	10590835	10604261	-	rna-gnl|WGS:JABGLX|Mianyu0026265	MAP7.4	gene-GBF38_007937	not
CM024791.1	transcript	10604553	10605636	-	rna-gnl|WGS:JABGLX|Mianyu0026266	MAP7D3	gene-GBF38_007938	not
CM024791.1	transcript	10652105	10674114	-	rna-gnl|WGS:JABGLX|Mianyu0026271	ARHGEF6	gene-GBF38_007943	not
CM024791.1	transcript	10676429	10679870	-	rna-gnl|WGS:JABGLX|Mianyu0026272	RBMX	gene-GBF38_007944	not
CM024791.1	transcript	10681928	10689316	+	rna-gnl|WGS:JABGLX|Mianyu0026273	TM9SF2.2	gene-GBF38_007945	not
CM024791.1	transcript	10992132	11009815	-	rna-gnl|WGS:JABGLX|Mianyu0026281	ATP11C	gene-GBF38_007953	not
CM024791.1	transcript	11103349	11104470	-	rna-gnl|WGS:JABGLX|Mianyu0026284	P2RY4.2	gene-GBF38_007956	not
CM024791.1	transcript	11109153	11120356	-	rna-gnl|WGS:JABGLX|Mianyu0026285	INPPL1B	gene-GBF38_007957	not
CM024791.1	transcript	11130311	11140173	+	rna-gnl|WGS:JABGLX|Mianyu0026286	ARR3	gene-GBF38_007958	not
CM024791.1	transcript	11151610	11153806	-	rna-gnl|WGS:JABGLX|Mianyu0026288	PDZD11	gene-GBF38_007960	not
CM024791.1	transcript	11172953	11194086	+	rna-gnl|WGS:JABGLX|Mianyu0026290	DLG1	gene-GBF38_007962	not
CM024791.1	transcript	11198995	11254538	+	rna-gnl|WGS:JABGLX|Mianyu0026291	DLG3	gene-GBF38_007963	not
CM024791.1	transcript	11269729	11305463	+	rna-gnl|WGS:JABGLX|Mianyu0026294	KDRL	gene-GBF38_007966	not
CM024791.1	transcript	11320506	11325302	+	rna-gnl|WGS:JABGLX|Mianyu0026296	CHIC1	gene-GBF38_007968	not
CM024791.1	transcript	11329980	11339961	-	rna-gnl|WGS:JABGLX|Mianyu0026297	LNX2	gene-GBF38_007969	not
CM024791.1	transcript	11355748	11361056	+	rna-gnl|WGS:JABGLX|Mianyu0026298	SLC25A43	gene-GBF38_007970	not
CM024791.1	transcript	11362775	11364830	+	rna-gnl|WGS:JABGLX|Mianyu0006521	SLC25A5	gene-GBF38_019209	not
CM024791.1	transcript	11369396	11378492	+	rna-gnl|WGS:JABGLX|Mianyu0026300		gene-GBF38_007971	not
CM024791.1	transcript	11402131	11402793	-	rna-gnl|WGS:JABGLX|Mianyu0026302		gene-GBF38_007972	not
CM024791.1	transcript	11402878	11403195	-	rna-gnl|WGS:JABGLX|Mianyu0026303		gene-GBF38_007973	not
CM024791.1	transcript	11449281	11465280	-	rna-gnl|WGS:JABGLX|Mianyu0026305	EFEMP2	gene-GBF38_007975	not
CM024791.1	transcript	11469432	11470034	+	rna-gnl|WGS:JABGLX|Mianyu0026306	CCDC85B	gene-GBF38_007976	not
CM024791.1	transcript	11473314	11475823	-	rna-gnl|WGS:JABGLX|Mianyu0026307	FOSL2.2	gene-GBF38_007977	not
CM024791.1	transcript	11481299	11486781	+	rna-gnl|WGS:JABGLX|Mianyu0026308	YIF1A	gene-GBF38_007978	not
CM024791.1	transcript	11488774	11502456	+	rna-gnl|WGS:JABGLX|Mianyu0026309	ATL3	gene-GBF38_007979	not
CM024791.1	transcript	11503354	11508879	+	rna-gnl|WGS:JABGLX|Mianyu0026310	CFL1	gene-GBF38_007980	not
CM024791.1	transcript	11512215	11513377	-	rna-gnl|WGS:JABGLX|Mianyu0026311	PRSS23.2	gene-GBF38_007981	not
CM024791.1	transcript	11532930	11545649	-	rna-gnl|WGS:JABGLX|Mianyu0026312	UBL3	gene-GBF38_007982	not
CM024791.1	transcript	11554338	11556157	+	rna-gnl|WGS:JABGLX|Mianyu0026313	FOXO4	gene-GBF38_007983	not
CM024791.1	transcript	11556158	11556865	+	rna-gnl|WGS:JABGLX|Mianyu0026314	FOXO1	gene-GBF38_007984	not
CM024791.1	transcript	11563803	11567136	-	rna-gnl|WGS:JABGLX|Mianyu0026315	SESN2	gene-GBF38_007985	not
CM024791.1	transcript	11578144	11579383	-	rna-gnl|WGS:JABGLX|Mianyu0026316	ALG13	gene-GBF38_007986	not
CM024791.1	transcript	11604297	11605777	-	rna-gnl|WGS:JABGLX|Mianyu0026318	MBNL3	gene-GBF38_007987	not
CM024791.1	transcript	11614503	11615497	-	rna-gnl|WGS:JABGLX|Mianyu0026319	MBNL3.2	gene-GBF38_007988	not
CM024791.1	transcript	11624328	11626353	-	rna-gnl|WGS:JABGLX|Mianyu0026320	HS6ST2	gene-GBF38_007989	not
CM024791.1	transcript	11629940	11632869	+	rna-gnl|WGS:JABGLX|Mianyu0026321		gene-GBF38_007990	not
CM024791.1	transcript	11635168	11639669	+	rna-gnl|WGS:JABGLX|Mianyu0026322	HNRNPUL1	gene-GBF38_007991	not
CM024791.1	transcript	11639706	11641784	-	rna-gnl|WGS:JABGLX|Mianyu0026323	NUDT22	gene-GBF38_007992	not
CM024791.1	transcript	11645025	11656012	+	rna-gnl|WGS:JABGLX|Mianyu0026324	DNAJC4	gene-GBF38_007993	not
CM024791.1	transcript	11671390	11676954	+	rna-gnl|WGS:JABGLX|Mianyu0026326	STX5	gene-GBF38_007995	not
CM024791.1	transcript	11684580	11700781	+	rna-gnl|WGS:JABGLX|Mianyu0026328	CENPF.2	gene-GBF38_007997	not
CM024791.1	transcript	11706113	11709255	+	rna-gnl|WGS:JABGLX|Mianyu0026329	KCNK2.3	gene-GBF38_007998	not
CM024791.1	transcript	11709256	11710221	+	rna-gnl|WGS:JABGLX|Mianyu0026330	KCNK4	gene-GBF38_007999	not
CM024791.1	transcript	11710267	11711353	-	rna-gnl|WGS:JABGLX|Mianyu0026331		gene-GBF38_008000	not
CM024791.1	transcript	11718540	11725222	-	rna-gnl|WGS:JABGLX|Mianyu0026332	TGFB2	gene-GBF38_008001	not
CM024791.1	transcript	11728727	11732514	-	rna-gnl|WGS:JABGLX|Mianyu0026333	TRMT112	gene-GBF38_008002	not
CM024791.1	transcript	11735772	11764486	-	rna-gnl|WGS:JABGLX|Mianyu0026334	ATG2A	gene-GBF38_008003	not
CM024791.1	transcript	11780100	11781245	+	rna-gnl|WGS:JABGLX|Mianyu0026336		gene-GBF38_008005	not
CM024791.1	transcript	11784271	11786506	-	rna-gnl|WGS:JABGLX|Mianyu0026337	ZBTB3	gene-GBF38_008006	not
CM024791.1	transcript	11788200	11790797	+	rna-gnl|WGS:JABGLX|Mianyu0026338	TRPT1	gene-GBF38_008007	not
CM024791.1	transcript	11815484	11818876	+	rna-gnl|WGS:JABGLX|Mianyu0026340	MACROD1	gene-GBF38_008009	not
CM024791.1	transcript	11841578	11843773	-	rna-gnl|WGS:JABGLX|Mianyu0026341	FLRT1.2	gene-GBF38_008010	not
CM024791.1	transcript	11989223	11996372	-	rna-gnl|WGS:JABGLX|Mianyu0026344	TJAP1.5	gene-GBF38_008012	not
CM024791.1	transcript	12007613	12015896	+	rna-gnl|WGS:JABGLX|Mianyu0026345	SCYL1	gene-GBF38_008013	not
CM024791.1	transcript	12029839	12035105	-	rna-gnl|WGS:JABGLX|Mianyu0026347	PLA2G16	gene-GBF38_008015	not
CM024791.1	transcript	12037229	12039839	+	rna-gnl|WGS:JABGLX|Mianyu0026348	INTS5	gene-GBF38_008016	not
CM024791.1	transcript	12039840	12042149	+	rna-gnl|WGS:JABGLX|Mianyu0026349	INTS5.2	gene-GBF38_008017	not
CM024791.1	transcript	12044799	12051435	+	rna-gnl|WGS:JABGLX|Mianyu0026350	GANAB	gene-GBF38_008018	not
CM024791.1	transcript	12052327	12056479	+	rna-gnl|WGS:JABGLX|Mianyu0026351	GANAB.2	gene-GBF38_008019	not
CM024791.1	transcript	12057119	12064663	+	rna-gnl|WGS:JABGLX|Mianyu0026352	PRPF39.3	gene-GBF38_008020	not
CM024791.1	transcript	12065624	12067906	-	rna-gnl|WGS:JABGLX|Mianyu0026353	UBXN1	gene-GBF38_008021	not
CM024791.1	transcript	12093288	12105258	+	rna-gnl|WGS:JABGLX|Mianyu0026356		gene-GBF38_008023	not
CM024791.1	transcript	12105816	12120295	-	rna-gnl|WGS:JABGLX|Mianyu0026357	SLC5A7.8	gene-GBF38_008024	not
CM024791.1	transcript	12141151	12151538	-	rna-gnl|WGS:JABGLX|Mianyu0026360	SLC24A3.5	gene-GBF38_008026	not
CM024791.1	transcript	12151694	12161271	-	rna-gnl|WGS:JABGLX|Mianyu0026361	ZDHHC24	gene-GBF38_008027	not
CM024791.1	transcript	12166242	12171782	-	rna-gnl|WGS:JABGLX|Mianyu0026363	POLA2	gene-GBF38_008029	not
CM024791.1	transcript	12177875	12182027	-	rna-gnl|WGS:JABGLX|Mianyu0026364	TSTD1	gene-GBF38_008030	not
CM024791.1	transcript	12183517	12185046	-	rna-gnl|WGS:JABGLX|Mianyu0026365	LRRN4CL.2	gene-GBF38_008031	not
CM024791.1	transcript	12192759	12211538	+	rna-gnl|WGS:JABGLX|Mianyu0026366	SLC16A2	gene-GBF38_008032	not
CM024791.1	transcript	12222887	12247100	-	rna-gnl|WGS:JABGLX|Mianyu0026367	F8	gene-GBF38_008033	not
CM024791.1	transcript	12247129	12256399	-	rna-gnl|WGS:JABGLX|Mianyu0026368	NMT3	gene-GBF38_008034	not
CM024791.1	transcript	12290456	12356792	-	rna-gnl|WGS:JABGLX|Mianyu0026369	MID2	gene-GBF38_008035	not
CM024791.1	transcript	12444768	12471052	+	rna-gnl|WGS:JABGLX|Mianyu0026371		gene-GBF38_008037	not
CM024791.1	transcript	12475339	12478413	+	rna-gnl|WGS:JABGLX|Mianyu0026372	TSC22D3	gene-GBF38_008038	not
CM024791.1	transcript	12965214	12984992	-	rna-gnl|WGS:JABGLX|Mianyu0026376	KLHL4	gene-GBF38_008041	not
CM024791.1	transcript	12992270	12999120	-	rna-gnl|WGS:JABGLX|Mianyu0026377	AHNAK.5	gene-GBF38_008042	not
CM024791.1	transcript	12999121	13001903	-	rna-gnl|WGS:JABGLX|Mianyu0026378	AHNAK.6	gene-GBF38_008043	not
CM024791.1	transcript	13002400	13008202	-	rna-gnl|WGS:JABGLX|Mianyu0026379	AHNAK.7	gene-GBF38_008044	not
CM024791.1	transcript	13008203	13013517	-	rna-gnl|WGS:JABGLX|Mianyu0026380	AHNAK.8	gene-GBF38_008045	not
CM024791.1	transcript	13048106	13050422	+	rna-gnl|WGS:JABGLX|Mianyu0026382		gene-GBF38_008046	not
CM024791.1	transcript	13164098	13175546	-	rna-gnl|WGS:JABGLX|Mianyu0026387	RNF38.3	gene-GBF38_008048	not
CM024791.1	transcript	13176978	13186375	-	rna-gnl|WGS:JABGLX|Mianyu0026388		gene-GBF38_008049	not
CM024791.1	transcript	13201221	13204508	-	rna-gnl|WGS:JABGLX|Mianyu0026390	ANKRD13D	gene-GBF38_008051	not
CM024791.1	transcript	13204610	13210022	-	rna-gnl|WGS:JABGLX|Mianyu0026391	ANKRD13D.2	gene-GBF38_008052	not
CM024791.1	transcript	13211672	13244715	-	rna-gnl|WGS:JABGLX|Mianyu0026392	KDM2A.2	gene-GBF38_008053	not
CM024791.1	transcript	13246241	13248163	-	rna-gnl|WGS:JABGLX|Mianyu0026393	NDUFS8.2	gene-GBF38_008054	not
CM024791.1	transcript	13250397	13258047	+	rna-gnl|WGS:JABGLX|Mianyu0026394	TBC1D10C	gene-GBF38_008055	not
CM024791.1	transcript	13259020	13262585	-	rna-gnl|WGS:JABGLX|Mianyu0026395	RAD9A	gene-GBF38_008056	not
CM024791.1	transcript	13264922	13305807	+	rna-gnl|WGS:JABGLX|Mianyu0026396	CLCF1	gene-GBF38_008057	not
CM024791.1	transcript	13337001	13352700	+	rna-gnl|WGS:JABGLX|Mianyu0026400	SLC43A1.2	gene-GBF38_008059	not
CM024791.1	transcript	13353152	13356307	-	rna-gnl|WGS:JABGLX|Mianyu0026401	MED19A	gene-GBF38_008060	not
CM024791.1	transcript	13356490	13358604	-	rna-gnl|WGS:JABGLX|Mianyu0026402	PMF1	gene-GBF38_008061	not
CM024791.1	transcript	13358779	13361539	+	rna-gnl|WGS:JABGLX|Mianyu0000430	TMX2B	gene-GBF38_022198	not
CM024791.1	transcript	13364213	13371586	-	rna-gnl|WGS:JABGLX|Mianyu0026404	ZDHHC5.2	gene-GBF38_008063	not
CM024791.1	transcript	13376280	13378099	-	rna-gnl|WGS:JABGLX|Mianyu0026405	CLP1	gene-GBF38_008064	not
CM024791.1	transcript	13385929	13396190	-	rna-gnl|WGS:JABGLX|Mianyu0027030	PCDHA8.3	gene-GBF38_009351	not
CM024791.1	transcript	13400987	13402938	-	rna-gnl|WGS:JABGLX|Mianyu0026469	PCDHA4.2	gene-GBF38_008118	not
CM024791.1	transcript	13403988	13423854	-	rna-gnl|WGS:JABGLX|Mianyu0027029	PCDHB18.2	gene-GBF38_009350	not
CM024791.1	transcript	13425720	13459203	-	rna-gnl|WGS:JABGLX|Mianyu0027028	PCDHB15	gene-GBF38_009349	not
CM024791.1	transcript	13513727	13518442	+	rna-gnl|WGS:JABGLX|Mianyu0026412	ZNF182	gene-GBF38_008071	not
CM024791.1	transcript	13526252	13547335	+	rna-gnl|WGS:JABGLX|Mianyu0026413	CTNND1.3	gene-GBF38_008072	not
CM024791.1	transcript	13587843	13591607	-	rna-gnl|WGS:JABGLX|Mianyu0026419	ZSCAN22	gene-GBF38_008076	not
CM024791.1	transcript	13592493	13593948	+	rna-gnl|WGS:JABGLX|Mianyu0026420	MIF	gene-GBF38_008077	not
CM024791.1	transcript	13595829	13596452	+	rna-gnl|WGS:JABGLX|Mianyu0026421		gene-GBF38_008078	not
CM024791.1	transcript	13600626	13602467	+	rna-gnl|WGS:JABGLX|Mianyu0026422	ZSCAN5B	gene-GBF38_008079	not
CM024791.1	transcript	13632602	13638260	-	rna-gnl|WGS:JABGLX|Mianyu0026424	WFS1.3	gene-GBF38_008081	not
CM024791.1	transcript	13651748	13663753	+	rna-gnl|WGS:JABGLX|Mianyu0026425	JAKMIP3	gene-GBF38_008082	not
CM024791.1	transcript	13671305	13676757	+	rna-gnl|WGS:JABGLX|Mianyu0026428		gene-GBF38_008085	not
CM024791.1	transcript	13960222	14029138	+	rna-gnl|WGS:JABGLX|Mianyu0026440	DIAPH1	gene-GBF38_008095	not
CM024791.1	transcript	14047611	14049604	-	rna-gnl|WGS:JABGLX|Mianyu0026441	PCDHGA4	gene-GBF38_008096	not
CM024791.1	transcript	14096936	14116931	-	rna-gnl|WGS:JABGLX|Mianyu0026446	PCDHB16	gene-GBF38_008101	not
CM024791.1	transcript	14061546	14064016	-	rna-gnl|WGS:JABGLX|Mianyu0026442	PCDHGC5	gene-GBF38_008097	not
CM024791.1	transcript	14065073	14067408	-	rna-gnl|WGS:JABGLX|Mianyu0026443	PCDHGC5.2	gene-GBF38_008098	not
CM024791.1	transcript	14068372	14077543	-	rna-gnl|WGS:JABGLX|Mianyu0026444	PCDHGC5.3	gene-GBF38_008099	not
CM024791.1	transcript	14079019	14090758	-	rna-gnl|WGS:JABGLX|Mianyu0026445	PCDHGC5.4	gene-GBF38_008100	not
CM024791.1	transcript	14118344	14150448	-	rna-gnl|WGS:JABGLX|Mianyu0026448	PCDHGA2	gene-GBF38_008102	not
CM024791.1	transcript	14151531	14160992	-	rna-gnl|WGS:JABGLX|Mianyu0026449	PCDHGA1	gene-GBF38_008103	not
CM024791.1	transcript	14202124	14206629	+	rna-gnl|WGS:JABGLX|Mianyu0027047		gene-GBF38_009365	not
CM024791.1	transcript	14206630	14216491	+	rna-gnl|WGS:JABGLX|Mianyu0027046	TMCO6	gene-GBF38_009364	not
CM024791.1	transcript	14217607	14234297	+	rna-gnl|WGS:JABGLX|Mianyu0027045	RNF20.2	gene-GBF38_009363	not
CM024791.1	transcript	14324232	14330762	-	rna-gnl|WGS:JABGLX|Mianyu0026453	PCDHB16.2	gene-GBF38_008106	not
CM024791.1	transcript	14334065	14335765	-	rna-gnl|WGS:JABGLX|Mianyu0026454	PCDHGA8.2	gene-GBF38_008107	not
CM024791.1	transcript	14354645	14380513	-	rna-gnl|WGS:JABGLX|Mianyu0026455	PCDHB4	gene-GBF38_008108	not
CM024791.1	transcript	14411897	14421581	-	rna-gnl|WGS:JABGLX|Mianyu0026461	PCDHGA10.2	gene-GBF38_008111	not
CM024791.1	transcript	14380587	14382407	-	rna-gnl|WGS:JABGLX|Mianyu0026456	PCDHGA11	gene-GBF38_008109	not
CM024791.1	transcript	14383707	14401052	-	rna-gnl|WGS:JABGLX|Mianyu0026457	PCDHGA11.2	gene-GBF38_008110	not
CM024791.1	transcript	14444518	14494967	-	rna-gnl|WGS:JABGLX|Mianyu0026462	PCDHAC2.2	gene-GBF38_008112	not
CM024791.1	transcript	14542130	14546170	-	rna-gnl|WGS:JABGLX|Mianyu0026467	PCDHGC3	gene-GBF38_008116	not
CM024791.1	transcript	14495749	14497163	-	rna-gnl|WGS:JABGLX|Mianyu0026463	PCDHGB1	gene-GBF38_008113	not
CM024791.1	transcript	14511516	14515101	-	rna-gnl|WGS:JABGLX|Mianyu0026464	PCDHGB1.2	gene-GBF38_008114	not
CM024791.1	transcript	14518165	14531564	-	rna-gnl|WGS:JABGLX|Mianyu0026466	PCDHA3	gene-GBF38_008115	not
CM024791.1	transcript	14660937	14678361	-	rna-gnl|WGS:JABGLX|Mianyu0026474	PCDHAC2.4	gene-GBF38_008121	not
CM024791.1	transcript	14727076	14734228	-	rna-gnl|WGS:JABGLX|Mianyu0026476	FBXW11	gene-GBF38_008123	not
CM024791.1	transcript	14740952	14746580	-	rna-gnl|WGS:JABGLX|Mianyu0026477	ETF1	gene-GBF38_008124	not
CM024791.1	transcript	15026587	15031678	+	rna-gnl|WGS:JABGLX|Mianyu0026480		gene-GBF38_008126	not
CM024791.1	transcript	15102906	15113452	-	rna-gnl|WGS:JABGLX|Mianyu0026484	KLB	gene-GBF38_008130	not
CM024791.1	transcript	15119893	15126910	-	rna-gnl|WGS:JABGLX|Mianyu0026486	INTS10	gene-GBF38_008132	not
CM024791.1	transcript	15129734	15130265	+	rna-gnl|WGS:JABGLX|Mianyu0026487	SLC25A51	gene-GBF38_008133	not
CM024791.1	transcript	15130266	15132485	+	rna-gnl|WGS:JABGLX|Mianyu0026488	SLC25A51.2	gene-GBF38_008134	not
CM024791.1	transcript	15135265	15155436	-	rna-gnl|WGS:JABGLX|Mianyu0026489	FRMPD1.2	gene-GBF38_008135	not
CM024791.1	transcript	15162290	15164532	+	rna-gnl|WGS:JABGLX|Mianyu0026490	ZBTB5.2	gene-GBF38_008136	not
CM024791.1	transcript	15165424	15167876	-	rna-gnl|WGS:JABGLX|Mianyu0026491	GRHPR.2	gene-GBF38_008137	not
CM024791.1	transcript	15172137	15178647	+	rna-gnl|WGS:JABGLX|Mianyu0026492	SSH3	gene-GBF38_008138	not
CM024791.1	transcript	15180111	15181690	-	rna-gnl|WGS:JABGLX|Mianyu0026493	MRPL18	gene-GBF38_008139	not
CM024791.1	transcript	15183553	15190119	-	rna-gnl|WGS:JABGLX|Mianyu0026494		gene-GBF38_008140	not
CM024791.1	transcript	15194015	15202762	-	rna-gnl|WGS:JABGLX|Mianyu0026495	PRPF19	gene-GBF38_008141	not
CM024791.1	transcript	15207014	15224962	+	rna-gnl|WGS:JABGLX|Mianyu0026496		gene-GBF38_008142	not
CM024791.1	transcript	15228776	15231426	-	rna-gnl|WGS:JABGLX|Mianyu0027044		gene-GBF38_009362	not
CM024791.1	transcript	15237247	15240535	-	rna-gnl|WGS:JABGLX|Mianyu0026499	RNF20	gene-GBF38_008144	not
CM024791.1	transcript	15300155	15310645	+	rna-gnl|WGS:JABGLX|Mianyu0026508	PDGFRB.2	gene-GBF38_008149	not
CM024791.1	transcript	15311101	15325750	+	rna-gnl|WGS:JABGLX|Mianyu0026509	PDGFRB.3	gene-GBF38_008150	not
CM024791.1	transcript	15326865	15337237	+	rna-gnl|WGS:JABGLX|Mianyu0026510	CSF1R1	gene-GBF38_008151	not
CM024791.1	transcript	15339360	15347205	-	rna-gnl|WGS:JABGLX|Mianyu0026511	HMGXB3	gene-GBF38_008152	not
CM024791.1	transcript	15349596	15351210	+	rna-gnl|WGS:JABGLX|Mianyu0026512	SLC35A4.2	gene-GBF38_008153	not
CM024791.1	transcript	15351211	15352625	+	rna-gnl|WGS:JABGLX|Mianyu0026513	SLC35A4.3	gene-GBF38_008154	not
CM024791.1	transcript	15409654	15410116	-	rna-gnl|WGS:JABGLX|Mianyu0026515		gene-GBF38_008155	not
CM024791.1	transcript	15412578	15417473	+	rna-gnl|WGS:JABGLX|Mianyu0026516	RBM22	gene-GBF38_008156	not
CM024791.1	transcript	15530024	15533724	+	rna-gnl|WGS:JABGLX|Mianyu0026525	SIMC1	gene-GBF38_008165	not
CM024791.1	transcript	15535227	15546814	+	rna-gnl|WGS:JABGLX|Mianyu0026526	CNOT6	gene-GBF38_008166	not
CM024791.1	transcript	15673620	15699161	+	rna-gnl|WGS:JABGLX|Mianyu0026529	ADAMTS2.2	gene-GBF38_008169	not
CM024791.1	transcript	15705704	15706842	+	rna-gnl|WGS:JABGLX|Mianyu0026530		gene-GBF38_008170	not
CM024791.1	transcript	15712358	15724015	+	rna-gnl|WGS:JABGLX|Mianyu0026531	P33MONOX.2	gene-GBF38_008171	not
CM024791.1	transcript	15732904	15745004	+	rna-gnl|WGS:JABGLX|Mianyu0026532	GFPT2	gene-GBF38_008172	not
CM024791.1	transcript	15820466	15821083	-	rna-gnl|WGS:JABGLX|Mianyu0026537		gene-GBF38_008177	not
CM024791.1	transcript	15823524	15826129	+	rna-gnl|WGS:JABGLX|Mianyu0026538		gene-GBF38_008178	not
CM024791.1	transcript	15826534	15828111	+	rna-gnl|WGS:JABGLX|Mianyu0026539	CLK4.2	gene-GBF38_008179	not
CM024791.1	transcript	15830609	15831502	+	rna-gnl|WGS:JABGLX|Mianyu0026540		gene-GBF38_008180	not
CM024791.1	transcript	15942815	15943113	+	rna-gnl|WGS:JABGLX|Mianyu0026541	COL27A1.2	gene-GBF38_008181	not
CM024791.1	transcript	15947520	15954103	+	rna-gnl|WGS:JABGLX|Mianyu0026542	GNB2L1	gene-GBF38_008182	not
CM024791.1	transcript	15956228	15958232	+	rna-gnl|WGS:JABGLX|Mianyu0026543	HNRNPAB.2	gene-GBF38_008183	not
CM024791.1	transcript	15960303	15965459	-	rna-gnl|WGS:JABGLX|Mianyu0026544	PHYKPL	gene-GBF38_008184	not
CM024791.1	transcript	15967517	15970709	+	rna-gnl|WGS:JABGLX|Mianyu0026545	FAM53C.2	gene-GBF38_008185	not
CM024791.1	transcript	15978627	15987147	+	rna-gnl|WGS:JABGLX|Mianyu0026546	CTBP2.2	gene-GBF38_008186	not
CM024791.1	transcript	16008727	16028068	+	rna-gnl|WGS:JABGLX|Mianyu0026549	KDM3B	gene-GBF38_008189	not
CM024791.1	transcript	16031973	16037223	+	rna-gnl|WGS:JABGLX|Mianyu0026550	REEP2	gene-GBF38_008190	not
CM024791.1	transcript	16084659	16173486	-	rna-gnl|WGS:JABGLX|Mianyu0026547	DSCAM.3	gene-GBF38_008187	not
CM024791.1	transcript	16223411	16228488	-	rna-gnl|WGS:JABGLX|Mianyu0026554		gene-GBF38_008193	not
CM024791.1	transcript	16246036	16257727	-	rna-gnl|WGS:JABGLX|Mianyu0026557	CCNJ.3	gene-GBF38_008196	not
CM024791.1	transcript	16264483	16265647	-	rna-gnl|WGS:JABGLX|Mianyu0026558	C1QTNF2	gene-GBF38_008197	not
CM024791.1	transcript	16281460	16285487	-	rna-gnl|WGS:JABGLX|Mianyu0026560	SLU7	gene-GBF38_008199	not
CM024791.1	transcript	16287810	16296457	-	rna-gnl|WGS:JABGLX|Mianyu0026561	NSD1.2	gene-GBF38_008200	not
CM024791.1	transcript	16296458	16301064	-	rna-gnl|WGS:JABGLX|Mianyu0026562	NSD1.3	gene-GBF38_008201	not
CM024791.1	transcript	16302507	16303148	-	rna-gnl|WGS:JABGLX|Mianyu0026563		gene-GBF38_008202	not
CM024791.1	transcript	16304834	16307063	-	rna-gnl|WGS:JABGLX|Mianyu0026564	ATP5O	gene-GBF38_008203	not
CM024791.1	transcript	16311262	16324058	+	rna-gnl|WGS:JABGLX|Mianyu0026565	SFXN1.2	gene-GBF38_008204	not
CM024791.1	transcript	16326234	16332546	-	rna-gnl|WGS:JABGLX|Mianyu0026566	ATP7A	gene-GBF38_008205	not
CM024791.1	transcript	16332725	16334410	-	rna-gnl|WGS:JABGLX|Mianyu0026567	ATP7A.2	gene-GBF38_008206	not
CM024791.1	transcript	16406396	16408986	+	rna-gnl|WGS:JABGLX|Mianyu0026571	NUDCD2	gene-GBF38_008210	not
CM024791.1	transcript	16410244	16420597	-	rna-gnl|WGS:JABGLX|Mianyu0026572	SEPT8A.2	gene-GBF38_008211	not
CM024791.1	transcript	16427751	16434172	+	rna-gnl|WGS:JABGLX|Mianyu0026574	GDF9	gene-GBF38_008213	not
CM024791.1	transcript	16435778	16443605	+	rna-gnl|WGS:JABGLX|Mianyu0007123	HSPA4	gene-GBF38_019758	not
CM024791.1	transcript	16444993	16446884	+	rna-gnl|WGS:JABGLX|Mianyu0026576	GNPDA1	gene-GBF38_008214	not
CM024791.1	transcript	16448873	16451445	+	rna-gnl|WGS:JABGLX|Mianyu0007126	NDFIP1L	gene-GBF38_019761	not
CM024791.1	transcript	16461998	16477985	-	rna-gnl|WGS:JABGLX|Mianyu0026579	NR3C1.2	gene-GBF38_008216	not
CM024791.1	transcript	16509706	16524447	+	rna-gnl|WGS:JABGLX|Mianyu0026581	SH3RF3.2	gene-GBF38_008218	not
CM024791.1	transcript	16527149	16571215	+	rna-gnl|WGS:JABGLX|Mianyu0026582	ATRX.2	gene-GBF38_008219	not
CM024791.1	transcript	16621069	16621688	+	rna-gnl|WGS:JABGLX|Mianyu0026584	ZDHHC15	gene-GBF38_008221	not
CM024791.1	transcript	16622153	16625552	+	rna-gnl|WGS:JABGLX|Mianyu0026585	ZDHHC15.2	gene-GBF38_008222	not
CM024791.1	transcript	16627658	16630636	-	rna-gnl|WGS:JABGLX|Mianyu0026586	UPRT	gene-GBF38_008223	not
CM024791.1	transcript	16633019	16654023	+	rna-gnl|WGS:JABGLX|Mianyu0026587	ABCB7	gene-GBF38_008224	not
CM024791.1	transcript	16783938	16787442	+	rna-gnl|WGS:JABGLX|Mianyu0026593	RNF12-A	gene-GBF38_008228	not
CM024791.1	transcript	16731156	16733643	-	rna-gnl|WGS:JABGLX|Mianyu0026591		gene-GBF38_008227	not
CM024791.1	transcript	16736860	16738164	-	rna-gnl|WGS:JABGLX|Mianyu0027031		gene-GBF38_009352	not
CM024791.1	transcript	16739456	16742188	+	rna-gnl|WGS:JABGLX|Mianyu0027032	ACOD1.3	gene-GBF38_009353	not
CM024791.1	transcript	16748195	16749489	-	rna-gnl|WGS:JABGLX|Mianyu0027034	GLOD5.2	gene-GBF38_009354	not
CM024791.1	transcript	16752518	16755779	-	rna-gnl|WGS:JABGLX|Mianyu0027035	RLIM	gene-GBF38_009355	not
CM024791.1	transcript	16763147	16766874	-	rna-gnl|WGS:JABGLX|Mianyu0027036		gene-GBF38_009356	not
CM024791.1	transcript	16788734	16790095	+	rna-gnl|WGS:JABGLX|Mianyu0026594	GLOD5	gene-GBF38_008229	not
CM024791.1	transcript	16924524	16976729	+	rna-gnl|WGS:JABGLX|Mianyu0026601	FRMPD3	gene-GBF38_008236	not
CM024791.1	transcript	16987166	16997871	+	rna-gnl|WGS:JABGLX|Mianyu0026603		gene-GBF38_008238	not
CM024791.1	transcript	16999796	17004846	+	rna-gnl|WGS:JABGLX|Mianyu0026604		gene-GBF38_008239	not
CM024791.1	transcript	17010376	17023896	+	rna-gnl|WGS:JABGLX|Mianyu0026605	KCTD8	gene-GBF38_008240	not
CM024791.1	transcript	17056248	17056852	-	rna-gnl|WGS:JABGLX|Mianyu0010998	CDC42.3	gene-GBF38_014076	not
CM024791.1	transcript	17059857	17067202	-	rna-gnl|WGS:JABGLX|Mianyu0026607	FHDC1.5	gene-GBF38_008241	not
CM024791.1	transcript	17088864	17105290	+	rna-gnl|WGS:JABGLX|Mianyu0026608	OGT	gene-GBF38_008242	not
CM024791.1	transcript	17126592	17131125	+	rna-gnl|WGS:JABGLX|Mianyu0026612		gene-GBF38_008244	not
CM024791.1	transcript	17132388	17134567	-	rna-gnl|WGS:JABGLX|Mianyu0026613	FUT11	gene-GBF38_008245	not
CM024791.1	transcript	17137562	17140795	+	rna-gnl|WGS:JABGLX|Mianyu0026614	RAB9B	gene-GBF38_008246	not
CM024791.1	transcript	17155019	17156234	+	rna-gnl|WGS:JABGLX|Mianyu0026617		gene-GBF38_008249	not
CM024791.1	transcript	17500880	17515531	+	rna-gnl|WGS:JABGLX|Mianyu0026621	TNFSF13B	gene-GBF38_008253	not
CM024791.1	transcript	17539663	17541839	-	rna-gnl|WGS:JABGLX|Mianyu0026626	VMA21	gene-GBF38_008258	not
CM024791.1	transcript	17566189	17571615	-	rna-gnl|WGS:JABGLX|Mianyu0026628	NEURL1B	gene-GBF38_008260	not
CM024791.1	transcript	17572617	17586084	+	rna-gnl|WGS:JABGLX|Mianyu0026629		gene-GBF38_008261	not
CM024791.1	transcript	17597027	17599475	-	rna-gnl|WGS:JABGLX|Mianyu0026630	DUSP1	gene-GBF38_008262	not
CM024791.1	transcript	17615861	17621123	+	rna-gnl|WGS:JABGLX|Mianyu0026631	ERGIC1	gene-GBF38_008263	not
CM024791.1	transcript	17668349	17672230	-	rna-gnl|WGS:JABGLX|Mianyu0026634		gene-GBF38_008266	not
CM024791.1	transcript	17684491	17688454	+	rna-gnl|WGS:JABGLX|Mianyu0026636	PRELID1.2	gene-GBF38_008268	not
CM024791.1	transcript	17690110	17692115	-	rna-gnl|WGS:JABGLX|Mianyu0026637	MXD3	gene-GBF38_008269	not
CM024791.1	transcript	17693434	17705729	+	rna-gnl|WGS:JABGLX|Mianyu0026638		gene-GBF38_008270	not
CM024791.1	transcript	17705824	17709482	+	rna-gnl|WGS:JABGLX|Mianyu0026639	DDX41	gene-GBF38_008271	not
CM024791.1	transcript	17709806	17715581	+	rna-gnl|WGS:JABGLX|Mianyu0026640	DOK3	gene-GBF38_008272	not
CM024791.1	transcript	17716454	17717185	-	rna-gnl|WGS:JABGLX|Mianyu0026641	ATOH1.2	gene-GBF38_008273	not
CM024791.1	transcript	17908269	17964418	+	rna-gnl|WGS:JABGLX|Mianyu0026643	UNC5A	gene-GBF38_008275	not
CM024791.1	transcript	18002931	18006926	+	rna-gnl|WGS:JABGLX|Mianyu0026645	CLTA.2	gene-GBF38_008276	not
CM024791.1	transcript	18007801	18008790	-	rna-gnl|WGS:JABGLX|Mianyu0026646	HIGD2A	gene-GBF38_008277	not
CM024791.1	transcript	18010745	18034099	-	rna-gnl|WGS:JABGLX|Mianyu0026647	ANKHD1	gene-GBF38_008278	not
CM024791.1	transcript	18037969	18043391	+	rna-gnl|WGS:JABGLX|Mianyu0026648	HNRNPH1.2	gene-GBF38_008279	not
CM024791.1	transcript	18043390	18047794	-	rna-gnl|WGS:JABGLX|Mianyu0026649	RUFY1	gene-GBF38_008280	not
CM024791.1	transcript	18049857	18051723	+	rna-gnl|WGS:JABGLX|Mianyu0026650	HBEGF.2	gene-GBF38_008281	not
CM024791.1	transcript	18098070	18102662	+	rna-gnl|WGS:JABGLX|Mianyu0026652	RMND5B	gene-GBF38_008283	not
CM024791.1	transcript	18091862	18092484	-	rna-gnl|WGS:JABGLX|Mianyu0026651		gene-GBF38_008282	not
CM024791.1	transcript	18127647	18130599	-	rna-gnl|WGS:JABGLX|Mianyu0026655	PDGFRL	gene-GBF38_008286	not
CM024791.1	transcript	18144001	18152142	+	rna-gnl|WGS:JABGLX|Mianyu0026654	ANXA6	gene-GBF38_008285	not
CM024791.1	transcript	18158166	18167637	+	rna-gnl|WGS:JABGLX|Mianyu0026657	TNIP1	gene-GBF38_008288	not
CM024791.1	transcript	18168104	18169495	-	rna-gnl|WGS:JABGLX|Mianyu0026658	GPX5	gene-GBF38_008289	not
CM024791.1	transcript	18169612	18171575	-	rna-gnl|WGS:JABGLX|Mianyu0026659	GPX3	gene-GBF38_008290	not
CM024791.1	transcript	18173134	18180900	+	rna-gnl|WGS:JABGLX|Mianyu0026660	DCTN4	gene-GBF38_008291	not
CM024791.1	transcript	18213436	18220187	+	rna-gnl|WGS:JABGLX|Mianyu0026663	SYNPO	gene-GBF38_008389	not
CM024791.1	transcript	18302518	18374598	+	rna-gnl|WGS:JABGLX|Mianyu0026666	CTNNA1	gene-GBF38_008391	not
CM024791.1	transcript	18601219	18631787	-	rna-gnl|WGS:JABGLX|Mianyu0026675	PIN4	gene-GBF38_008399	not
CM024791.1	transcript	18653191	18685686	-	rna-gnl|WGS:JABGLX|Mianyu0026679	CPEB4.3	gene-GBF38_008402	not
CM024791.1	transcript	18693252	18697174	-	rna-gnl|WGS:JABGLX|Mianyu0026680	STC2.2	gene-GBF38_008403	not
CM024791.1	transcript	18748700	18749301	-	rna-gnl|WGS:JABGLX|Mianyu0026683		gene-GBF38_008405	not
CM024791.1	transcript	18750687	18820101	-	rna-gnl|WGS:JABGLX|Mianyu0026684	ADAM19.2	gene-GBF38_008406	not
CM024791.1	transcript	18822193	18825708	-	rna-gnl|WGS:JABGLX|Mianyu0026687	THG1L	gene-GBF38_008407	not
CM024791.1	transcript	18827068	18829740	+	rna-gnl|WGS:JABGLX|Mianyu0026688	LSM11	gene-GBF38_008408	not
CM024791.1	transcript	18833349	18839994	-	rna-gnl|WGS:JABGLX|Mianyu0026689	CLINT1.2	gene-GBF38_008409	not
CM024791.1	transcript	18919947	18934342	-	rna-gnl|WGS:JABGLX|Mianyu0026692	EBF3.2	gene-GBF38_008411	not
CM024791.1	transcript	18988875	18989276	-	rna-gnl|WGS:JABGLX|Mianyu0026695		gene-GBF38_008414	not
CM024791.1	transcript	18989436	19005270	-	rna-gnl|WGS:JABGLX|Mianyu0026696	SH3TC2	gene-GBF38_008415	not
CM024791.1	transcript	19070273	19078444	+	rna-gnl|WGS:JABGLX|Mianyu0026698	AFAP1L1.2	gene-GBF38_008417	not
CM024791.1	transcript	19302880	19309728	-	rna-gnl|WGS:JABGLX|Mianyu0026706	LONRF1.2	gene-GBF38_008425	not
CM024791.1	transcript	19310960	19311733	-	rna-gnl|WGS:JABGLX|Mianyu0026707	MED7	gene-GBF38_008426	not
CM024791.1	transcript	19327022	19338605	+	rna-gnl|WGS:JABGLX|Mianyu0026709	CYFIP2	gene-GBF38_008428	not
CM024791.1	transcript	19341104	19347290	+	rna-gnl|WGS:JABGLX|Mianyu0026710	HMMR	gene-GBF38_008429	not
CM024791.1	transcript	19830021	19830197	-	rna-gnl|WGS:JABGLX|Mianyu0026712	EIF4EBP3L	gene-GBF38_008430	not
CM024791.1	transcript	19840273	19842306	+	rna-gnl|WGS:JABGLX|Mianyu0026713	ACSL4	gene-GBF38_008431	not
CM024791.1	transcript	19847546	19849211	-	rna-gnl|WGS:JABGLX|Mianyu0026715	NXT2	gene-GBF38_008432	not
CM024791.1	transcript	19850610	19861504	+	rna-gnl|WGS:JABGLX|Mianyu0026716	XIAP	gene-GBF38_008433	not
CM024791.1	transcript	20003490	20009734	+	rna-gnl|WGS:JABGLX|Mianyu0026720	ZC4H2	gene-GBF38_008435	not
CM024791.1	transcript	20015537	20053680	-	rna-gnl|WGS:JABGLX|Mianyu0026722	ARHGEF9	gene-GBF38_008437	not
CM024791.1	transcript	20055884	20056502	-	rna-gnl|WGS:JABGLX|Mianyu0026723		gene-GBF38_008438	not
CM024791.1	transcript	20316441	20320451	-	rna-gnl|WGS:JABGLX|Mianyu0026729	APOOL	gene-GBF38_008444	not
CM024791.1	transcript	20378966	20383900	+	rna-gnl|WGS:JABGLX|Mianyu0026732	HDX	gene-GBF38_008447	not
CM024791.1	transcript	20387965	20400008	+	rna-gnl|WGS:JABGLX|Mianyu0026733	RPS6KA6	gene-GBF38_008448	not
CM024791.1	transcript	20460279	20467559	-	rna-gnl|WGS:JABGLX|Mianyu0026737	SH3BGRL	gene-GBF38_009120	not
CM024791.1	transcript	20471642	20471833	+	rna-gnl|WGS:JABGLX|Mianyu0026738	HMGN1	gene-GBF38_009121	not
CM024791.1	transcript	20495784	20499659	+	rna-gnl|WGS:JABGLX|Mianyu0026740	CHMP1B	gene-GBF38_009122	not
CM024791.1	transcript	20533110	20537353	+	rna-gnl|WGS:JABGLX|Mianyu0026742	ITM2B.4	gene-GBF38_009124	not
CM024791.1	transcript	20538018	20539430	-	rna-gnl|WGS:JABGLX|Mianyu0026743		gene-GBF38_009125	not
CM024791.1	transcript	20615164	20619300	+	rna-gnl|WGS:JABGLX|Mianyu0026748	VAMP7	gene-GBF38_009130	not
CM024791.1	transcript	20625815	20647649	+	rna-gnl|WGS:JABGLX|Mianyu0026749	MTUS1A.2	gene-GBF38_009131	not
CM024791.1	transcript	20648612	20653696	-	rna-gnl|WGS:JABGLX|Mianyu0026750	PDGFRL.2	gene-GBF38_009132	not
CM024791.1	transcript	20669772	20678091	+	rna-gnl|WGS:JABGLX|Mianyu0026752	MTMR7.2	gene-GBF38_009133	not
CM024791.1	transcript	20751132	20751421	-	rna-gnl|WGS:JABGLX|Mianyu0026759	PFDN6	gene-GBF38_009139	not
CM024791.1	transcript	20752662	20754584	+	rna-gnl|WGS:JABGLX|Mianyu0026760	MMGT1	gene-GBF38_009140	not
CM024791.1	transcript	20758063	20768492	-	rna-gnl|WGS:JABGLX|Mianyu0026761	INTS6.2	gene-GBF38_009141	not
CM024791.1	transcript	20773983	20775797	+	rna-gnl|WGS:JABGLX|Mianyu0026762	MOSPD1	gene-GBF38_009142	not
CM024791.1	transcript	20779269	20792105	-	rna-gnl|WGS:JABGLX|Mianyu0026763	HPRT1.2	gene-GBF38_009143	not
CM024791.1	transcript	20795650	20799698	-	rna-gnl|WGS:JABGLX|Mianyu0026764	PHF6.2	gene-GBF38_009144	not
CM024791.1	transcript	20805607	20811307	+	rna-gnl|WGS:JABGLX|Mianyu0026765	CAB39	gene-GBF38_009145	not
CM024791.1	transcript	20931045	20958797	+	rna-gnl|WGS:JABGLX|Mianyu0026767	GPC6.4	gene-GBF38_009147	not
CM024791.1	transcript	20965919	20971306	+	rna-gnl|WGS:JABGLX|Mianyu0026768	BRD8.2	gene-GBF38_009148	not
CM024791.1	transcript	20980235	20981147	-	rna-gnl|WGS:JABGLX|Mianyu0026769	DDIT4L.2	gene-GBF38_009149	not
CM024791.1	transcript	20996987	21066177	-	rna-gnl|WGS:JABGLX|Mianyu0026771	PPP3CA.3	gene-GBF38_009151	not
CM024791.1	transcript	21088832	21110909	+	rna-gnl|WGS:JABGLX|Mianyu0026775	PSD2	gene-GBF38_009152	not
CM024791.1	transcript	21181791	21183423	-	rna-gnl|WGS:JABGLX|Mianyu0026779	EIF1AD	gene-GBF38_009155	not
CM024791.1	transcript	21188145	21221347	+	rna-gnl|WGS:JABGLX|Mianyu0026780	SMAD5	gene-GBF38_009156	not
CM024791.1	transcript	21287115	21293783	+	rna-gnl|WGS:JABGLX|Mianyu0026783	GUF1	gene-GBF38_009159	not
CM024791.1	transcript	21296506	21348506	+	rna-gnl|WGS:JABGLX|Mianyu0026784	PIGG	gene-GBF38_009160	not
CM024791.1	transcript	21376436	21379809	-	rna-gnl|WGS:JABGLX|Mianyu0026786	FNTA	gene-GBF38_009162	not
CM024791.1	transcript	21380962	21385802	-	rna-gnl|WGS:JABGLX|Mianyu0026787	AUP1	gene-GBF38_009163	not
CM024791.1	transcript	21390358	21395920	+	rna-gnl|WGS:JABGLX|Mianyu0026788	CTSF	gene-GBF38_009164	not
CM024791.1	transcript	21458099	21470917	+	rna-gnl|WGS:JABGLX|Mianyu0026791	FMR1	gene-GBF38_009166	not
CM024791.1	transcript	21522363	21615393	+	rna-gnl|WGS:JABGLX|Mianyu0026792	AFF2	gene-GBF38_009167	not
CM024791.1	transcript	21632010	21641119	-	rna-gnl|WGS:JABGLX|Mianyu0026793	IDS	gene-GBF38_009168	not
CM024791.1	transcript	21641639	21643725	+	rna-gnl|WGS:JABGLX|Mianyu0026794	DCPS	gene-GBF38_009169	not
CM024791.1	transcript	21672122	21681842	+	rna-gnl|WGS:JABGLX|Mianyu0026795		gene-GBF38_009170	not
CM024791.1	transcript	21681843	21687043	+	rna-gnl|WGS:JABGLX|Mianyu0026796		gene-GBF38_009171	not
CM024791.1	transcript	21688926	21690514	-	rna-gnl|WGS:JABGLX|Mianyu0026797		gene-GBF38_009172	not
CM024791.1	transcript	21696751	21703185	-	rna-gnl|WGS:JABGLX|Mianyu0026798	LONRF3	gene-GBF38_009173	not
CM024791.1	transcript	21714001	21764296	+	rna-gnl|WGS:JABGLX|Mianyu0026800	FAM199X	gene-GBF38_009174	not
CM024791.1	transcript	21763969	21772727	-	rna-gnl|WGS:JABGLX|Mianyu0026801	PLD3	gene-GBF38_009175	not
CM024791.1	transcript	21774544	21777791	+	rna-gnl|WGS:JABGLX|Mianyu0026802		gene-GBF38_009176	not
CM024791.1	transcript	21778912	21782629	-	rna-gnl|WGS:JABGLX|Mianyu0026803	SYVN1	gene-GBF38_009177	not
CM024791.1	transcript	21782692	21784684	-	rna-gnl|WGS:JABGLX|Mianyu0026804	SYVN1.2	gene-GBF38_009178	not
CM024791.1	transcript	21788030	21791406	+	rna-gnl|WGS:JABGLX|Mianyu0026805		gene-GBF38_009179	not
CM024791.1	transcript	21799223	21805786	-	rna-gnl|WGS:JABGLX|Mianyu0026807	MYOT	gene-GBF38_009180	not
CM024791.1	transcript	21884464	22018407	-	rna-gnl|WGS:JABGLX|Mianyu0026809	IL1RAPL2	gene-GBF38_009181	not
CM024791.1	transcript	22330691	22335314	-	rna-gnl|WGS:JABGLX|Mianyu0026810	CSPP1	gene-GBF38_009182	not
CM024791.1	transcript	22337068	22341005	-	rna-gnl|WGS:JABGLX|Mianyu0026811	CSPP1.2	gene-GBF38_009183	not
CM024791.1	transcript	22343655	22356962	-	rna-gnl|WGS:JABGLX|Mianyu0026812	SNX25	gene-GBF38_009184	not
CM024791.1	transcript	22374682	22379440	-	rna-gnl|WGS:JABGLX|Mianyu0026815	LCP1.4	gene-GBF38_009186	not
CM024791.1	transcript	22389571	22394117	-	rna-gnl|WGS:JABGLX|Mianyu0026816	PTCD3	gene-GBF38_009187	not
CM024791.1	transcript	22395652	22411381	+	rna-gnl|WGS:JABGLX|Mianyu0026817	POLR1A	gene-GBF38_009188	not
CM024791.1	transcript	22417069	22423964	+	rna-gnl|WGS:JABGLX|Mianyu0026818	ST3GAL5.2	gene-GBF38_009189	not
CM024791.1	transcript	22429820	22446580	+	rna-gnl|WGS:JABGLX|Mianyu0026819	ACSL1.3	gene-GBF38_009190	not
CM024791.1	transcript	23475241	23481164	-	rna-gnl|WGS:JABGLX|Mianyu0026828	LMAN2	gene-GBF38_009198	not
CM024791.1	transcript	23709183	23712082	-	rna-gnl|WGS:JABGLX|Mianyu0018416	SLC26A6.3	gene-GBF38_015411	not
CM024791.1	transcript	23712083	23713413	-	rna-gnl|WGS:JABGLX|Mianyu0026831	SLC26A2.2	gene-GBF38_009200	not
CM024791.1	transcript	23759182	23763521	-	rna-gnl|WGS:JABGLX|Mianyu0026833	PPARGC1B	gene-GBF38_009202	not
CM024791.1	transcript	23763522	23767718	-	rna-gnl|WGS:JABGLX|Mianyu0026834		gene-GBF38_009203	not
CM024791.1	transcript	23778919	23783081	-	rna-gnl|WGS:JABGLX|Mianyu0026835	PPARGC1B.2	gene-GBF38_009204	not
CM024791.1	transcript	23930222	23941719	-	rna-gnl|WGS:JABGLX|Mianyu0026837	ARHGEF37	gene-GBF38_009206	not
CM024791.1	transcript	23948067	23957804	+	rna-gnl|WGS:JABGLX|Mianyu0026838	IKBKAP	gene-GBF38_009207	not
CM024791.1	transcript	23958113	23967883	-	rna-gnl|WGS:JABGLX|Mianyu0026839	CPXM1.2	gene-GBF38_009208	not
CM024791.1	transcript	23968529	23973455	-	rna-gnl|WGS:JABGLX|Mianyu0026840	CPXM2	gene-GBF38_009209	not
CM024791.1	transcript	23974950	23978435	-	rna-gnl|WGS:JABGLX|Mianyu0026841	SMU1.2	gene-GBF38_009210	not
CM024791.1	transcript	24194689	24203063	-	rna-gnl|WGS:JABGLX|Mianyu0026844	PCGF3	gene-GBF38_009213	not
CM024791.1	transcript	24240521	24246405	+	rna-gnl|WGS:JABGLX|Mianyu0026845	MFSD7	gene-GBF38_009214	not
CM024791.1	transcript	24247328	24252650	-	rna-gnl|WGS:JABGLX|Mianyu0026846	NCBP1	gene-GBF38_009215	not
CM024791.1	transcript	24254189	24257116	+	rna-gnl|WGS:JABGLX|Mianyu0026847	TSTD2	gene-GBF38_009216	not
CM024791.1	transcript	24258023	24259773	+	rna-gnl|WGS:JABGLX|Mianyu0026848		gene-GBF38_009217	not
CM024791.1	transcript	24265467	24269796	+	rna-gnl|WGS:JABGLX|Mianyu0026849	SEC24B	gene-GBF38_009218	not
CM024791.1	transcript	24270210	24277774	+	rna-gnl|WGS:JABGLX|Mianyu0026850	SEC24B.2	gene-GBF38_009219	not
CM024791.1	transcript	24302496	24311818	-	rna-gnl|WGS:JABGLX|Mianyu0026852	ARL9.2	gene-GBF38_009221	not
CM024791.1	transcript	24531463	24531908	-	rna-gnl|WGS:JABGLX|Mianyu0026855	SLIT2	gene-GBF38_009222	not
CM024791.1	transcript	24645030	24652097	+	rna-gnl|WGS:JABGLX|Mianyu0026859	FGFRL1.3	gene-GBF38_009225	not
CM024791.1	transcript	24702186	24709314	-	rna-gnl|WGS:JABGLX|Mianyu0026862	CTBP1	gene-GBF38_009228	not
CM024791.1	transcript	24732764	24741776	+	rna-gnl|WGS:JABGLX|Mianyu0026864	MAEA	gene-GBF38_009230	not
CM024791.1	transcript	24742908	24744013	+	rna-gnl|WGS:JABGLX|Mianyu0026865	HNRNPA0	gene-GBF38_009231	not
CM024791.1	transcript	24749162	24763888	+	rna-gnl|WGS:JABGLX|Mianyu0026866	KLHL3	gene-GBF38_009232	not
CM024791.1	transcript	24772613	24808880	-	rna-gnl|WGS:JABGLX|Mianyu0026867	FAM13B	gene-GBF38_009233	not
CM024791.1	transcript	24949646	24980839	+	rna-gnl|WGS:JABGLX|Mianyu0026871	FAT1.7	gene-GBF38_009237	not
CM024791.1	transcript	25034486	25062935	-	rna-gnl|WGS:JABGLX|Mianyu0026877	SLC36A1	gene-GBF38_009243	not
CM024791.1	transcript	25063238	25069778	+	rna-gnl|WGS:JABGLX|Mianyu0026878		gene-GBF38_009244	not
CM024791.1	transcript	25072348	25072808	-	rna-gnl|WGS:JABGLX|Mianyu0026879		gene-GBF38_009245	not
CM024791.1	transcript	25104621	25109247	+	rna-gnl|WGS:JABGLX|Mianyu0026881	G3BP	gene-GBF38_009246	not
CM024791.1	transcript	25353970	25354782	-	rna-gnl|WGS:JABGLX|Mianyu0026888	TRIM16.25	gene-GBF38_009252	not
CM024791.1	transcript	25450433	25454287	-	rna-gnl|WGS:JABGLX|Mianyu0026893	THOC3	gene-GBF38_009256	not
CM024791.1	transcript	25613933	25615609	-	rna-gnl|WGS:JABGLX|Mianyu0026910	TRIM16.31	gene-GBF38_009270	not
CM024791.1	transcript	25662793	25663698	+	rna-gnl|WGS:JABGLX|Mianyu0026907	TRIM29.3	gene-GBF38_009267	not
CM024791.1	transcript	25666054	25705906	+	rna-gnl|WGS:JABGLX|Mianyu0026904	TRIM16.30	gene-GBF38_009266	not
CM024791.1	transcript	25709711	25711387	+	rna-gnl|WGS:JABGLX|Mianyu0026903	TRIM16.29	gene-GBF38_009265	not
CM024791.1	transcript	25716452	25718128	+	rna-gnl|WGS:JABGLX|Mianyu0026902	TRIM16.28	gene-GBF38_009264	not
CM024791.1	transcript	25860499	25911503	-	rna-gnl|WGS:JABGLX|Mianyu0026919	PCDH1.3	gene-GBF38_009279	not
CM024791.1	transcript	25911504	25911860	-	rna-gnl|WGS:JABGLX|Mianyu0026918	PCDH1.2	gene-GBF38_009278	not
CM024791.1	transcript	26173680	26174159	+	rna-gnl|WGS:JABGLX|Mianyu0026922	TRIM25.19	gene-GBF38_009281	not
CM024791.1	transcript	26174210	26175373	+	rna-gnl|WGS:JABGLX|Mianyu0026923	TRIM16.32	gene-GBF38_009282	not
CM024791.1	transcript	26240737	26242088	-	rna-gnl|WGS:JABGLX|Mianyu0026927	TRIM16.33	gene-GBF38_009286	not
CM024791.1	transcript	26284575	26286267	+	rna-gnl|WGS:JABGLX|Mianyu0026928	TRIM16.34	gene-GBF38_009287	not
CM024791.1	transcript	26336548	26337736	-	rna-gnl|WGS:JABGLX|Mianyu0026982	EXOSC3	gene-GBF38_009326	not
CM024791.1	transcript	26347591	26348548	-	rna-gnl|WGS:JABGLX|Mianyu0026980	TBC1D9.2	gene-GBF38_009325	not
CM024791.1	transcript	26348647	26351568	-	rna-gnl|WGS:JABGLX|Mianyu0026979	TBC1D9B	gene-GBF38_009324	not
CM024791.1	transcript	26353335	26372557	+	rna-gnl|WGS:JABGLX|Mianyu0026978	TGFBI	gene-GBF38_009323	not
CM024791.1	transcript	26378815	26381434	-	rna-gnl|WGS:JABGLX|Mianyu0026977	SQSTM1	gene-GBF38_009322	not
CM024791.1	transcript	26383448	26385572	-	rna-gnl|WGS:JABGLX|Mianyu0026976	RNF4	gene-GBF38_009321	not
CM024791.1	transcript	26389174	26390627	-	rna-gnl|WGS:JABGLX|Mianyu0026975	SELENOT2	gene-GBF38_009320	not
CM024791.1	transcript	26391999	26396164	+	rna-gnl|WGS:JABGLX|Mianyu0026974	COX18	gene-GBF38_009319	not
CM024791.1	transcript	26396688	26400557	+	rna-gnl|WGS:JABGLX|Mianyu0026973	IGFBP7	gene-GBF38_009318	not
CM024791.1	transcript	26402433	26413121	-	rna-gnl|WGS:JABGLX|Mianyu0026972	POLR2B.2	gene-GBF38_009317	not
CM024791.1	transcript	26414452	26415590	-	rna-gnl|WGS:JABGLX|Mianyu0026971	POLR2B	gene-GBF38_009316	not
CM024791.1	transcript	26425152	26429646	+	rna-gnl|WGS:JABGLX|Mianyu0026970	REST	gene-GBF38_009315	not
CM024791.1	transcript	26429650	26434830	-	rna-gnl|WGS:JABGLX|Mianyu0026969	NOA1	gene-GBF38_009314	not
CM024791.1	transcript	26436713	26438083	+	rna-gnl|WGS:JABGLX|Mianyu0026968	NIPSNAP3A	gene-GBF38_009313	not
CM024791.1	transcript	26438838	26459479	-	rna-gnl|WGS:JABGLX|Mianyu0011681	ABCA1	gene-GBF38_002797	not
CM024791.1	transcript	26470120	26478952	+	rna-gnl|WGS:JABGLX|Mianyu0026965	SLC44A1.2	gene-GBF38_009312	not
CM024791.1	transcript	26487095	26497410	-	rna-gnl|WGS:JABGLX|Mianyu0026964	TBC1D2	gene-GBF38_009311	not
CM024791.1	transcript	26569972	26572333	+	rna-gnl|WGS:JABGLX|Mianyu0026959	F2RL3	gene-GBF38_009306	not
CM024791.1	transcript	26635061	26636335	+	rna-gnl|WGS:JABGLX|Mianyu0026899	TRIM16.26	gene-GBF38_009261	not
CM024791.1	transcript	26653186	26654583	-	rna-gnl|WGS:JABGLX|Mianyu0026900	TRIM16.27	gene-GBF38_009262	not
CM024791.1	transcript	26669265	26674848	+	rna-gnl|WGS:JABGLX|Mianyu0027011	TMED9.2	gene-GBF38_009347	not
CM024791.1	transcript	26677721	26679854	+	rna-gnl|WGS:JABGLX|Mianyu0027009	B4GALT7.4	gene-GBF38_009345	not
CM024791.1	transcript	26725159	26732717	-	rna-gnl|WGS:JABGLX|Mianyu0026997	LTC4S	gene-GBF38_009336	not
CM024791.1	transcript	26740624	26752351	-	rna-gnl|WGS:JABGLX|Mianyu0026999	CANX.2	gene-GBF38_009337	not
CM024791.1	transcript	26796097	26809161	+	rna-gnl|WGS:JABGLX|Mianyu0026960	RNF130.2	gene-GBF38_009307	not
CM024791.1	transcript	26883065	26897306	-	rna-gnl|WGS:JABGLX|Mianyu0026984	MATR3.3	gene-GBF38_009327	not
CM024791.1	transcript	26914019	26915548	-	rna-gnl|WGS:JABGLX|Mianyu0026986	EXOSC3.2	gene-GBF38_009328	not
CM024791.1	transcript	26927393	26939872	+	rna-gnl|WGS:JABGLX|Mianyu0027000		gene-GBF38_009338	not
CM024791.1	transcript	26941542	26950512	+	rna-gnl|WGS:JABGLX|Mianyu0027001	CANX.3	gene-GBF38_009339	not
CM024791.1	transcript	26951009	26959503	+	rna-gnl|WGS:JABGLX|Mianyu0027002	MAML1	gene-GBF38_009340	not
CM024791.1	transcript	26966171	26970905	+	rna-gnl|WGS:JABGLX|Mianyu0027003		gene-GBF38_009341	not
CM024791.1	transcript	27271970	27273182	+	rna-gnl|WGS:JABGLX|Mianyu0027005	CCDC69	gene-GBF38_009343	not
CM024791.1	transcript	27022185	27026190	+	rna-gnl|WGS:JABGLX|Mianyu0027004	EMX1.2	gene-GBF38_009342	not
CM024791.1	transcript	27216298	27216513	+	rna-gnl|WGS:JABGLX|Mianyu0026912		gene-GBF38_009272	not
CM024791.1	transcript	27245503	27245951	+	rna-gnl|WGS:JABGLX|Mianyu0026914		gene-GBF38_009274	not
CM024791.1	transcript	27256752	27262577	+	rna-gnl|WGS:JABGLX|Mianyu0026915		gene-GBF38_009275	not
CM024791.1	transcript	27338778	27342522	+	rna-gnl|WGS:JABGLX|Mianyu0027010		gene-GBF38_009346	not
CM024791.1	transcript	27368439	27369392	+	rna-gnl|WGS:JABGLX|Mianyu0021100	UBE2D4	gene-GBF38_004638	not
CM024791.1	transcript	27374840	27402741	-	rna-gnl|WGS:JABGLX|Mianyu0026990	DGKQ.2	gene-GBF38_009332	not
CM024791.1	transcript	27404695	27408390	-	rna-gnl|WGS:JABGLX|Mianyu0026994	DGKQ.4	gene-GBF38_009333	not
CM024791.1	transcript	27408759	27408994	+	rna-gnl|WGS:JABGLX|Mianyu0026995		gene-GBF38_009334	not
CM024791.1	transcript	27409988	27410690	+	rna-gnl|WGS:JABGLX|Mianyu0026996		gene-GBF38_009335	not
CM024791.1	transcript	27723213	27791436	-	rna-gnl|WGS:JABGLX|Mianyu0027007	SFMBT2.2	gene-GBF38_009344	not
CM024791.1	transcript	27915454	27916086	+	rna-gnl|WGS:JABGLX|Mianyu0026952	TRIM29.4	gene-GBF38_009301	not
CM024791.1	transcript	28038666	28044837	-	rna-gnl|WGS:JABGLX|Mianyu0026987	PAIP2B.2	gene-GBF38_009329	not
CM024791.1	transcript	28048386	28055666	+	rna-gnl|WGS:JABGLX|Mianyu0026988	MATR3.5	gene-GBF38_009330	not
CM024791.1	transcript	28056201	28056363	+	rna-gnl|WGS:JABGLX|Mianyu0026989	DGKQ	gene-GBF38_009331	not
CM024792.1	transcript	53785	68975	+	rna-gnl|WGS:JABGLX|Mianyu0025997	NFIC	gene-GBF38_007714	not
CM024792.1	transcript	102024	104332	-	rna-gnl|WGS:JABGLX|Mianyu0025996	PDE6D	gene-GBF38_007713	not
CM024792.1	transcript	139109	140252	-	rna-gnl|WGS:JABGLX|Mianyu0025994		gene-GBF38_007711	not
CM024792.1	transcript	142021	153057	-	rna-gnl|WGS:JABGLX|Mianyu0025993	NCBP2	gene-GBF38_007710	not
CM024792.1	transcript	158785	159201	-	rna-gnl|WGS:JABGLX|Mianyu0025992	FKBP2	gene-GBF38_007709	not
CM024792.1	transcript	160133	160923	+	rna-gnl|WGS:JABGLX|Mianyu0025991	NCBP2-AS2	gene-GBF38_007708	not
CM024792.1	transcript	459126	463393	-	rna-gnl|WGS:JABGLX|Mianyu0025986	NASP	gene-GBF38_007703	not
CM024792.1	transcript	646898	654474	+	rna-gnl|WGS:JABGLX|Mianyu0025983	HS2ST1	gene-GBF38_007700	not
CM024792.1	transcript	686098	782372	+	rna-gnl|WGS:JABGLX|Mianyu0025982	LMO4	gene-GBF38_007699	not
CM024792.1	transcript	877517	883116	+	rna-gnl|WGS:JABGLX|Mianyu0025980	LRRC8C.2	gene-GBF38_007698	not
CM024792.1	transcript	1151852	1195514	-	rna-gnl|WGS:JABGLX|Mianyu0025975	TGFBR3.2	gene-GBF38_007693	not
CM024792.1	transcript	1233344	1257838	+	rna-gnl|WGS:JABGLX|Mianyu0025978	BRDT	gene-GBF38_007696	not
CM024792.1	transcript	1261191	1286172	+	rna-gnl|WGS:JABGLX|Mianyu0025977		gene-GBF38_007695	not
CM024792.1	transcript	1349005	1370295	-	rna-gnl|WGS:JABGLX|Mianyu0025970	EVI5	gene-GBF38_007688	not
CM024792.1	transcript	1422209	1452903	+	rna-gnl|WGS:JABGLX|Mianyu0025965	DR1	gene-GBF38_007684	not
CM024792.1	transcript	1459026	1461689	-	rna-gnl|WGS:JABGLX|Mianyu0025964	GADD45A	gene-GBF38_007683	not
CM024792.1	transcript	1462317	1476009	+	rna-gnl|WGS:JABGLX|Mianyu0025963	SEC16B	gene-GBF38_007682	not
CM024792.1	transcript	1489695	1491337	-	rna-gnl|WGS:JABGLX|Mianyu0025961	GLUL	gene-GBF38_007680	not
CM024792.1	transcript	1545564	1624963	-	rna-gnl|WGS:JABGLX|Mianyu0025958	MED8	gene-GBF38_007678	not
CM024792.1	transcript	1632319	1641541	-	rna-gnl|WGS:JABGLX|Mianyu0025957	ALDH9A1	gene-GBF38_007677	not
CM024792.1	transcript	1642354	1648923	+	rna-gnl|WGS:JABGLX|Mianyu0013431	UCK2B.2	gene-GBF38_016228	not
CM024792.1	transcript	1648929	1650656	-	rna-gnl|WGS:JABGLX|Mianyu0025955	AATF	gene-GBF38_007676	not
CM024792.1	transcript	1651523	1653483	+	rna-gnl|WGS:JABGLX|Mianyu0025954	MAGOH	gene-GBF38_007675	not
CM024792.1	transcript	1654266	1654598	-	rna-gnl|WGS:JABGLX|Mianyu0025953	CPT2.2	gene-GBF38_007674	not
CM024792.1	transcript	1654772	1657531	-	rna-gnl|WGS:JABGLX|Mianyu0025952	CPT2	gene-GBF38_007673	not
CM024792.1	transcript	1670784	1699660	+	rna-gnl|WGS:JABGLX|Mianyu0025951	PODN	gene-GBF38_007672	not
CM024792.1	transcript	1791350	1799881	+	rna-gnl|WGS:JABGLX|Mianyu0025948		gene-GBF38_007670	not
CM024792.1	transcript	1811936	1825452	+	rna-gnl|WGS:JABGLX|Mianyu0025946	UHMK1	gene-GBF38_007668	not
CM024792.1	transcript	1992182	1996366	+	rna-gnl|WGS:JABGLX|Mianyu0013465	TBL1XR1.2	gene-GBF38_016260	not
CM024792.1	transcript	3165903	3200736	-	rna-gnl|WGS:JABGLX|Mianyu0025935	ECT2	gene-GBF38_007660	not
CM024792.1	transcript	3221247	3306405	-	rna-gnl|WGS:JABGLX|Mianyu0025933	MCF2L.5	gene-GBF38_007659	not
CM024792.1	transcript	3327647	3332870	+	rna-gnl|WGS:JABGLX|Mianyu0025932	RFC4	gene-GBF38_007658	not
CM024792.1	transcript	3710643	3792220	+	rna-gnl|WGS:JABGLX|Mianyu0025923	CDH2	gene-GBF38_007650	not
CM024792.1	transcript	3944802	3965285	-	rna-gnl|WGS:JABGLX|Mianyu0025918	DDX10	gene-GBF38_007645	not
CM024792.1	transcript	3967426	4051208	+	rna-gnl|WGS:JABGLX|Mianyu0025917	SZT2	gene-GBF38_007644	not
CM024792.1	transcript	4055059	4061131	-	rna-gnl|WGS:JABGLX|Mianyu0025916	HYI	gene-GBF38_007643	not
CM024792.1	transcript	4238507	4412570	+	rna-gnl|WGS:JABGLX|Mianyu0025915	PTPRF	gene-GBF38_007642	not
CM024792.1	transcript	4415633	4427530	+	rna-gnl|WGS:JABGLX|Mianyu0025914	KDM4C.3	gene-GBF38_007641	not
CM024792.1	transcript	4431932	4432670	+	rna-gnl|WGS:JABGLX|Mianyu0025913		gene-GBF38_007640	not
CM024792.1	transcript	4434974	4466306	+	rna-gnl|WGS:JABGLX|Mianyu0025912	ST3GAL3	gene-GBF38_007639	not
CM024792.1	transcript	4511377	4517106	+	rna-gnl|WGS:JABGLX|Mianyu0025908	LRRC41	gene-GBF38_007636	not
CM024792.1	transcript	4601640	4608518	+	rna-gnl|WGS:JABGLX|Mianyu0025906	CALR.2	gene-GBF38_007634	not
CM024792.1	transcript	4612357	4652168	+	rna-gnl|WGS:JABGLX|Mianyu0025905	EPS15L1	gene-GBF38_007633	not
CM024792.1	transcript	4670768	4815449	-	rna-gnl|WGS:JABGLX|Mianyu0025904	CHERP	gene-GBF38_007632	not
CM024792.1	transcript	4818908	4825422	+	rna-gnl|WGS:JABGLX|Mianyu0025903	DOHH	gene-GBF38_007631	not
CM024792.1	transcript	4826709	4839465	+	rna-gnl|WGS:JABGLX|Mianyu0025902	LONP1	gene-GBF38_007630	not
CM024792.1	transcript	4857752	4865066	-	rna-gnl|WGS:JABGLX|Mianyu0025898	SASS6	gene-GBF38_007627	not
CM024792.1	transcript	4866520	4868253	-	rna-gnl|WGS:JABGLX|Mianyu0025897	RPL36	gene-GBF38_007626	not
CM024792.1	transcript	4870649	4879000	+	rna-gnl|WGS:JABGLX|Mianyu0025896	LMNB2	gene-GBF38_007625	not
CM024792.1	transcript	4880773	4883185	+	rna-gnl|WGS:JABGLX|Mianyu0025895	COMMD2	gene-GBF38_007624	not
CM024792.1	transcript	4884786	4904030	+	rna-gnl|WGS:JABGLX|Mianyu0025894	TRAPPC8	gene-GBF38_007623	not
CM024792.1	transcript	4909164	4928284	-	rna-gnl|WGS:JABGLX|Mianyu0025892	CP.2	gene-GBF38_007621	not
CM024792.1	transcript	4941086	4949958	-	rna-gnl|WGS:JABGLX|Mianyu0025890	GGT2	gene-GBF38_007619	not
CM024792.1	transcript	4930708	4937031	-	rna-gnl|WGS:JABGLX|Mianyu0025891	TM4SF1.3	gene-GBF38_007620	not
CM024792.1	transcript	4967068	4980783	-	rna-gnl|WGS:JABGLX|Mianyu0025888		gene-GBF38_007617	not
CM024792.1	transcript	4994795	5063184	-	rna-gnl|WGS:JABGLX|Mianyu0025886	FNDC7	gene-GBF38_007615	not
CM024792.1	transcript	5064448	5074181	+	rna-gnl|WGS:JABGLX|Mianyu0025885	STXBP3	gene-GBF38_007614	not
CM024792.1	transcript	5084582	5090318	+	rna-gnl|WGS:JABGLX|Mianyu0025883	RNF14.2	gene-GBF38_007612	not
CM024792.1	transcript	5135226	5189417	-	rna-gnl|WGS:JABGLX|Mianyu0025879	ATP11B.2	gene-GBF38_007609	not
CM024792.1	transcript	5409231	5486423	-	rna-gnl|WGS:JABGLX|Mianyu0025875	SOX2	gene-GBF38_007606	not
CM024792.1	transcript	5538355	5540217	-	rna-gnl|WGS:JABGLX|Mianyu0025873	FXR1-A	gene-GBF38_007604	not
[truncated: 21,345 more rows]

## Sheet: STable2
STable2 The positional information of the 17,051 genes annotated
CHR	Gene	Start	Stop	Direction	Gene_name	Ref_gene_id	Description	DEGs
CM024789.1	Gene	17644893	17673593	-	SPHK1	gene-GBF38_002934	SPHK1_MOUSE Sphingosine kinase 1 OS=Mus musculus GN=Sphk1 PE=1 SV=1	up
CM024791.1	Gene	15069091	15087253	-	NSUN5	gene-GBF38_008128	NSUN5_HUMAN Probable 28S rRNA (cytosine-C(5))-methyltransferase OS=Homo sapiens GN=NSUN5 PE=1 SV=2	up
CM024801.1	Gene	9673331	9673895	+	LOXHD1	gene-GBF38_004122	LOXH1_MOUSE Lipoxygenase-like proteiny domain-containing protein 1 OS=Mus musculus GN=Loxhd1 PE=2 SV=1	up
CM024799.1	Gene	23609033	23620982	-	KCNK10	gene-GBF38_021579	KCNKA_RAT Potassium channel subfamily K member 10 OS=Rattus norvegicus GN=Kcnk10 PE=2 SV=1	up
CM024804.1	Gene	20620892	20621905	+	HAMP		HAMP_HUMAN Hepcidin Antimicrobial Peptide OS=Homo sapiens GN=FAIM2 PE=1 SV=1	up
CM024804.1	Gene	23441211	23443879	-	VWDE	gene-GBF38_013826	VWDE_HUMAN von Willebrand factor D and EGF domain-containing protein OS=Homo sapiens GN=VWDE PE=2 SV=4	up
CM024802.1	Gene	7792191	7795655	+	HSP90AA1	gene-GBF38_005871	H90A1_DANRE Heat shock protein HSP 90-alpha 1 OS=Danio rerio GN=hsp90a	up
CM024793.1	Gene	11621168	11625128	+	FAIM2	gene-GBF38_015189	LFG2_HUMAN Protein lifeguard 2 OS=Homo sapiens GN=FAIM2 PE=1 SV=1	up
CM024797.1	Gene	19312046	19316166	-	BAG3	gene-GBF38_002021	BAG3_HUMAN BAG family molecular chaperone regulator 3 OS=Homo sapiens GN=BAG3 PE=1 SV=3	up
CM024800.1	Gene	5936371	5941231	-	DLD	gene-GBF38_020126	DLDH_CRIGR Dihydrolipoyl dehydrogenase, mitochondrial OS=Cricetulus griseus GN=DLD PE=2 SV=1	up
CM024789.1	Gene	128630	144182	+	TPCN1	gene-GBF38_003629	TPC1_MOUSE Two pore calcium channel protein 1 OS=Mus musculus GN=Tpcn1 PE=1 SV=1	up
CM024789.1	Gene	20421291	20424533	-	DNAJB1	gene-GBF38_022548	DNJB1_BOVIN DnaJ-like protein subfamily B member 1 OS=Bos taurus GN=DNAJB1 PE=2 SV=3	up
CM024807.1	Gene	17229237	17261508	+	DPYSL3	gene-GBF38_019742	DPYL3_DANRE Dihydropyrimidinase-related protein 3 OS=Danio rerio GN=dpysl3 PE=2 SV=1	up
CM024808.1	Gene	19286114	19287882	-	HMOX	gene-GBF38_001040	HMOX_TAKRU Heme oxygenase OS=Takifugu rubripes GN=hmox PE=3 SV=1	down
CM024799.1	Gene	21487930	21489539	+	CMPK2	gene-GBF38_021657	CMPK2_HUMAN UMP-CMP kinase 2, mitochondrial OS=Homo sapiens GN=CMPK2 PE=1 SV=3	down
CM024794.1	Gene	13111505	13120514	+	HERC4	gene-GBF38_012411	HERC4_RAT Probable E3 ubiquitin-protein ligase HERC4 OS=Rattus norvegicus GN=Herc4 PE=2 SV=1	down
CM024800.1	Gene	26163262	26171235	+	HERC5	gene-GBF38_020910	HERC5_HUMAN E3 ISG15--protein ligase HERC5 OS=Homo sapiens GN=HERC5 PE=1 SV=2	down
CM024807.1	Gene	377094	392135	-	DCX	gene-GBF38_019191	DCX_HUMAN Neuronal migration protein doublecortin OS=Homo sapiens GN=DCX PE=1 SV=4	down
CM024802.1	Gene	2350958	2352818	-	NFKBIA	gene-GBF38_005799	IKBA_RAT NF-kappa-B inhibitor alpha OS=Rattus norvegicus GN=Nfkbia PE=2 SV=1	down
CM024802.1	Gene	13761736	13766445	-	PRDM1	gene-GBF38_006106	PRDM1_MOUSE PR domain zinc finger protein 1 OS=Mus musculus GN=Prdm1 PE=1 SV=1	down
CM024811.1	Gene	20045464	20052167	+	TAP2	gene-GBF38_010682	TAP2_RAT Antigen peptide transporter 2 OS=Rattus norvegicus GN=Tap2 PE=1 SV=1	down
CM024808.1	Gene	21565679	21568269	+	KAT8	gene-GBF38_021016	KAT8_HUMAN Histone acetyltransferase KAT8 OS=Homo sapiens GN=KAT8 PE=1 SV=2	down
CM024797.1	Gene	10360759	10362905	+	GSTO1	gene-GBF38_002353	GSTO1_HUMAN Glutathione S-transferase omega-1 OS=Homo sapiens GN=GSTO1 PE=1 SV=2	down
CM024804.1	Gene	17550149	17559304	+	GNL	gene-GBF38_014056	GNL1_PONAB Guanine nucleotide-binding protein-like 1 OS=Pongo abelii GN=GNL1 PE=2 SV=1	down
CM024794.1	Gene	24599894	24602777	-	BLVRB	gene-GBF38_012000	BLVRB_MOUSE Flavin reductase (NADPH) OS=Mus musculus GN=Blvrb PE=1 SV=3	down
CM024789.1	Gene	14481	15664	-	PRPSAP1.4	gene-GBF38_003609	KPRA_HUMAN Phosphoribosyl pyrophosphate synthase-associated protein 1 OS=Homo sapiens GN=PRPSAP1 PE=1 SV=2	not
CM024789.1	Gene	32837	34145	-	PIK3R6.2	gene-GBF38_003606	PI3R6_HUMAN Phosphoinositide 3-kinase regulatory subunit 6 OS=Homo sapiens GN=PIK3R6 PE=1 SV=1	not
CM024789.1	Gene	173831	174496	+	TTBK1	gene-GBF38_003626	TTBK1_MOUSE Tau-tubulin kinase 1 OS=Mus musculus GN=Ttbk1 PE=1 SV=3	not
CM024789.1	Gene	218157	218932	+	RCOR3.2	gene-GBF38_003620	RCOR3_MOUSE REST corepressor 3 OS=Mus musculus GN=Rcor3 PE=1 SV=2	not
CM024789.1	Gene	368286	372028	-	SDE2	gene-GBF38_003670	SDE2_MOUSE Protein SDE2-like protein OS=Mus musculus GN=Sde2 PE=1 SV=1	not
CM024789.1	Gene	415498	420864	+	CAPN2.2	gene-GBF38_003667	CAN2_MACFA Calpain-2 catalytic subunit OS=Macaca fascicularis GN=CAPN2 PE=2 SV=3	not
CM024789.1	Gene	422355	428301	-	AARS2	gene-GBF38_003666	SYAM_MOUSE Alanine--tRNA ligase, mitochondrial OS=Mus musculus GN=Aars2 PE=1 SV=1	not
CM024789.1	Gene	453945	466423	-	OTUD4	gene-GBF38_003660	OTUD4_HUMAN OTU domain-containing protein 4 OS=Homo sapiens GN=OTUD4 PE=1 SV=4	not
CM024789.1	Gene	485177	490716	-	RCOR3.3	gene-GBF38_003635	RCOR3_HUMAN REST corepressor 3 OS=Homo sapiens GN=RCOR3 PE=1 SV=2	not
CM024789.1	Gene	522221	526954	-	PEX6	gene-GBF38_003624	PEX6_HUMAN Peroxisome assembly factor 2 OS=Homo sapiens GN=PEX6 PE=1 SV=2	not
CM024789.1	Gene	532006	540876	-	GGA3.4	gene-GBF38_003591	GGA3_MOUSE ADP-ribosylation factor-binding protein GGA3 OS=Mus musculus GN=Gga3 PE=1 SV=2	not
CM024789.1	Gene	627339	634021	+	PSEN2	gene-GBF38_003638	PSN2_DANRE Presenilin-2 OS=Danio rerio GN=psen2 PE=2 SV=2	not
CM024789.1	Gene	650726	658328	+	TMEM63B	gene-GBF38_003640	CSCL2_HUMAN CSC1-like protein 2 OS=Homo sapiens GN=TMEM63B PE=1 SV=1	not
CM024789.1	Gene	681292	682826	-	DZANK1	gene-GBF38_003645	DZAN1_MACFA Double zinc ribbon and ankyrin repeat-containing protein 1 OS=Macaca fascicularis GN=DZANK1 PE=2 SV=2	not
CM024789.1	Gene	691546	695609	+	POLR3F	gene-GBF38_003647	RPC6_HUMAN DNA-directed RNA polymerase III subunit RPC6 OS=Homo sapiens GN=POLR3F PE=1 SV=1	not
CM024789.1	Gene	701208	720919	+	SPTBN1.8	gene-GBF38_003648	SPTB2_HUMAN Spectrin beta chain, non-erythrocytic 1 OS=Homo sapiens GN=SPTBN1 PE=1 SV=2	not
CM024789.1	Gene	846296	859443	+	SPTBN1	gene-GBF38_003651	SPTB2_HUMAN Spectrin beta chain, non-erythrocytic 1 OS=Homo sapiens GN=SPTBN1 PE=1 SV=2	not
CM024789.1	Gene	727461	746936	+	EML6.4	gene-GBF38_003649	EMAL6_HUMAN Echinoderm microtubule-associated protein-like 6 OS=Homo sapiens GN=EML6 PE=2 SV=2	not
CM024789.1	Gene	751196	758893	-	PACS2.2	gene-GBF38_003658	PACS2_MOUSE Phosphofurin acidic cluster sorting protein 2 OS=Mus musculus GN=Pacs2 PE=1 SV=2	not
CM024789.1	Gene	769791	777656	-	SRD5A2.3	gene-GBF38_003657	S5A2_HUMAN 3-oxo-5-alpha-steroid 4-dehydrogenase 2 OS=Homo sapiens GN=SRD5A2 PE=1 SV=1	not
CM024789.1	Gene	782496	801117	+	TMEM63B.3	gene-GBF38_003655	CSCL2_HUMAN CSC1-like protein 2 OS=Homo sapiens GN=TMEM63B PE=1 SV=1	not
CM024789.1	Gene	809152	812581	+	KAT14	gene-GBF38_003643	CSR2B_MOUSE Cysteine-rich protein 2-binding protein OS=Mus musculus GN=Kat14 PE=1 SV=2	not
CM024789.1	Gene	817498	825648	-	DZANK1.3	gene-GBF38_003653	DZAN1_MACFA Double zinc ribbon and ankyrin repeat-containing protein 1 OS=Macaca fascicularis GN=DZANK1 PE=2 SV=2	not
CM024789.1	Gene	827949	831991	+	POLR3F.2	gene-GBF38_003652	RPC6_HUMAN DNA-directed RNA polymerase III subunit RPC6 OS=Homo sapiens GN=POLR3F PE=1 SV=1	not
CM024789.1	Gene	914760	934821	-	STX8.3	gene-GBF38_003604	STX8_BOVIN Syntaxin-8 OS=Bos taurus GN=STX8 PE=2 SV=1	not
CM024789.1	Gene	958586	960139	-	STX8.2	gene-GBF38_003602	STX8_BOVIN Syntaxin-8 OS=Bos taurus GN=STX8 PE=2 SV=1	not
CM024789.1	Gene	1115559	1144439	-	STX8	gene-GBF38_003599	STX8_BOVIN Syntaxin-8 OS=Bos taurus GN=STX8 PE=2 SV=1	not
CM024789.1	Gene	964423	967189	+	TBC1D24.2	gene-GBF38_003601	TBC24_XENLA TBC1 domain family member 24 OS=Xenopus laevis GN=tbc1d24 PE=2 SV=1	not
CM024789.1	Gene	1037367	1054154	+	MCHR1.3	gene-GBF38_003593	MCHR1_PIG Melanin-concentrating hormone receptor 1 OS=Sus scrofa GN=MCHR1 PE=2 SV=1	not
CM024789.1	Gene	1059515	1086650	-	USP43.3	gene-GBF38_003594	UBP43_MOUSE Ubiquitin carboxyl-terminal hydrolase 43 OS=Mus musculus GN=Usp43 PE=1 SV=2	not
CM024789.1	Gene	1147603	1153988	+	TBC1D24	gene-GBF38_003598	TBC24_XENLA TBC1 domain family member 24 OS=Xenopus laevis GN=tbc1d24 PE=2 SV=1	not
CM024789.1	Gene	1265280	1274628	+	GGA3.3	gene-GBF38_003586	GGA3_MOUSE ADP-ribosylation factor-binding protein GGA3 OS=Mus musculus GN=Gga3 PE=1 SV=2	not
CM024789.1	Gene	1280358	1280531	+	JPT1	gene-GBF38_003585	JUPI1_HUMAN Jupiter microtubule associated-like protein 1 OS=Homo sapiens GN=JPT1 PE=1 SV=3	not
CM024789.1	Gene	1334544	1371274	+	SEPT9.5	gene-GBF38_003581	SEPT9_MOUSE Septin-9 OS=Mus musculus GN=Sept9 PE=1 SV=1	not
CM024789.1	Gene	1482521	1491459	+	TNRC6C.2	gene-GBF38_003577	TNR6C_HUMAN Trinucleotide repeat-containing gene 6C protein OS=Homo sapiens GN=TNRC6C PE=1 SV=3	not
CM024789.1	Gene	1598173	1599796	+	TEFM	gene-GBF38_003571	TEFM_DANRE Transcription elongation factor, mitochondrial OS=Danio rerio GN=tefm PE=2 SV=2	not
CM024789.1	Gene	1617092	1625547	+	UTP6	gene-GBF38_003569	UTP6_MOUSE U3 small nucleolar RNA-associated protein 6-like protein OS=Mus musculus GN=Utp6 PE=2 SV=1	not
CM024789.1	Gene	1795799	1842849	+	PLPPR5.4	gene-GBF38_003556	PLPR5_HUMAN Phospholipid phosphatase-related protein type 5 OS=Homo sapiens GN=PLPPR5 PE=2 SV=2	not
CM024789.1	Gene	1852204	1855943	+	RAB3D.3	gene-GBF38_003553	RAB3D_MOUSE Ras-related protein Rab-3D OS=Mus musculus GN=Rab3d PE=1 SV=1	not
CM024789.1	Gene	1924846	1987582	+	NFIX	gene-GBF38_003549	NFIX_HUMAN Nuclear factor 1 X-type OS=Homo sapiens GN=NFIX PE=1 SV=2	not
CM024789.1	Gene	1996894	1998828	+	RNF11.3	gene-GBF38_012797	RNF11_HUMAN RING finger protein 11 OS=Homo sapiens GN=RNF11 PE=1 SV=1	not
CM024789.1	Gene	2002254	2014046	+	GIMAP5	gene-GBF38_003548	GIMA5_HUMAN GTPase IMAP family member 5 OS=Homo sapiens GN=GIMAP5 PE=1 SV=1	not
CM024789.1	Gene	2049645	2050607	-	FOXD2.3	gene-GBF38_003545	FOXD2_XENLA Forkhead box protein D2 OS=Xenopus laevis GN=foxd2 PE=2 SV=1	not
CM024789.1	Gene	2057621	2065612	-	FDX2	gene-GBF38_003543	FDX2_DANRE Ferredoxin-2, mitochondrial OS=Danio rerio GN=fdx2 PE=2 SV=1	not
CM024789.1	Gene	2092004	2094560	+	S1PR1.5	gene-GBF38_003542	S1PR1_RAT Sphingosine 1-phosphate receptor 1 OS=Rattus norvegicus GN=S1pr1 PE=1 SV=1	not
CM024789.1	Gene	2124713	2131647	-	AP1M2	gene-GBF38_003538	AP1M2_BOVIN AP-1 complex subunit mu-2 OS=Bos taurus GN=AP1M2 PE=1 SV=3	not
CM024789.1	Gene	2137299	2142886	-	LDLR-A	gene-GBF38_003537	LDLR1_XENLA Low-density lipoprotein receptor 1 OS=Xenopus laevis GN=ldlr-a PE=1 SV=1	not
CM024789.1	Gene	2166048	2169898	-	ATG4D	gene-GBF38_003534	ATG4D_PIG Cysteine protease ATG4D OS=Sus scrofa GN=ATG4D PE=3 SV=1	not
CM024789.1	Gene	2243870	2246567	-	RNASEH2A	gene-GBF38_003531	RNH2A_BOVIN Ribonuclease H2 subunit A OS=Bos taurus GN=RNASEH2A PE=1 SV=1	not
CM024789.1	Gene	2292957	2294208	-	SMDT1	gene-GBF38_003527	EMRE_XENTR Essential MCU regulator, mitochondrial OS=Xenopus tropicalis GN=smdt1 PE=3 SV=1	not
CM024789.1	Gene	2302607	2306736	+	CENPM	gene-GBF38_003526	CENPM_DANRE Centromere protein M OS=Danio rerio GN=cenpm PE=2 SV=1	not
CM024789.1	Gene	2315782	2334203	+	SERHL	gene-GBF38_003524	SERHL_DANRE Serine hydrolase-like protein OS=Danio rerio GN=serhl PE=2 SV=1	not
CM024789.1	Gene	2374526	2378399	+	ATF7IP.3	gene-GBF38_003522	MCAF1_DANRE Activating transcription factor 7-interacting protein 1 OS=Danio rerio GN=atf7ip PE=1 SV=2	not
CM024789.1	Gene	2383743	2385254	+	ATF7IP.2	gene-GBF38_003521	MCAF1_DANRE Activating transcription factor 7-interacting protein 1 OS=Danio rerio GN=atf7ip PE=1 SV=2	not
CM024789.1	Gene	2484272	2486615	+	F8A1	gene-GBF38_003516	F8I2_MOUSE Factor VIII intron 22 protein OS=Mus musculus GN=F8a1 PE=1 SV=1	not
CM024789.1	Gene	2486575	2488490	-	EMP2.3	gene-GBF38_003515	EMP2_PANTR Epithelial membrane protein 2 OS=Pan troglodytes GN=EMP2 PE=2 SV=1	not
CM024789.1	Gene	2506963	2534775	+	RBFOX2.2	gene-GBF38_003512	RFOX2_XENLA RNA binding protein fox-1-like protein 2 OS=Xenopus laevis GN=rbfox2 PE=1 SV=1	not
CM024789.1	Gene	2579023	2580699	+	OCIAD1	gene-GBF38_003506	OCAD1_DANRE OCIA domain-containing protein 1 OS=Danio rerio GN=ociad1 PE=2 SV=1	not
CM024789.1	Gene	2601419	2603996	+	ERP27	gene-GBF38_003508	ERP27_HUMAN Endoplasmic reticulum resident protein 27 OS=Homo sapiens GN=ERP27 PE=1 SV=1	not
CM024789.1	Gene	2609473	2610178	+	BGLAP2	gene-GBF38_003507	OSTC2_DIPSG Osteocalcin 2 OS=Diplodus sargus GN=bglap2 PE=1 SV=1	not
CM024789.1	Gene	2626698	2627620	-	RHBDD2	gene-GBF38_003505	RHBD2_HUMAN Rhomboid domain-containing protein 2 OS=Homo sapiens GN=RHBDD2 PE=2 SV=2	not
CM024789.1	Gene	2645265	2693767	-	CLOCK.2	gene-GBF38_003503	CLOCK_TYTAL Circadian locomoter output cycles protein kaput OS=Tyto alba GN=CLOCK PE=2 SV=1	not
CM024789.1	Gene	2705332	2711612	+	SMC2	gene-GBF38_003501	SMC2_XENLA Structural maintenance of chromosomes protein 2 OS=Xenopus laevis GN=smc2 PE=1 SV=1	not
CM024789.1	Gene	2712957	2724878	-	ECM29	gene-GBF38_003500	ECM29_HUMAN Proteasome-associated protein ECM29-like protein OS=Homo sapiens GN=ECM29 PE=1 SV=2	not
CM024789.1	Gene	2736534	2752227	+	KDM4C	gene-GBF38_003498	KDM4C_HUMAN Lysine-specific demethylase 4C OS=Homo sapiens GN=KDM4C PE=1 SV=2	not
CM024789.1	Gene	3151821	3161030	+	GTF2E2	gene-GBF38_003489	T2EB_BOVIN General transcription factor IIE subunit 2 OS=Bos taurus GN=GTF2E2 PE=2 SV=1	not
CM024789.1	Gene	3161463	3163103	-	DCTN6.2	gene-GBF38_005311	DCTN6_DANRE Dynactin subunit 6 OS=Danio rerio GN=dctn6 PE=2 SV=1	not
CM024789.1	Gene	3163927	3177492	+	RBPJ	gene-GBF38_003487	SUH_XENLA Suppressor of hairless protein-like protein OS=Xenopus laevis GN=rbpj PE=1 SV=1	not
CM024789.1	Gene	3182591	3186242	+	STIM2	gene-GBF38_003486	STIM2_HUMAN Stromal interaction molecule 2 OS=Homo sapiens GN=STIM2 PE=1 SV=2	not
CM024789.1	Gene	3438053	3442188	+	HPF1	gene-GBF38_003478	HPF1_DANRE Histone PARylation factor 1 OS=Danio rerio GN=hpf1 PE=2 SV=2	not
CM024789.1	Gene	3524632	3557811	-	CAMK2D2	gene-GBF38_003476	KC2D2_DANRE Calcium/calmodulin-dependent protein kinase type II delta 2 chain OS=Danio rerio GN=camk2d2 PE=2 SV=2	not
CM024789.1	Gene	3563418	3574111	+	FBXO10	gene-GBF38_003475	FBX10_MOUSE F-box only protein 10 OS=Mus musculus GN=Fbxo10 PE=1 SV=2	not
CM024789.1	Gene	3574141	3579060	-	POLR1E	gene-GBF38_003474	RPA49_HUMAN DNA-directed RNA polymerase I subunit RPA49 OS=Homo sapiens GN=POLR1E PE=1 SV=2	not
CM024789.1	Gene	3579382	3582382	+	ZBTB5	gene-GBF38_003473	ZBTB5_MOUSE Zinc finger and BTB domain-containing protein 5 OS=Mus musculus GN=Zbtb5 PE=2 SV=1	not
CM024789.1	Gene	3588935	3597576	+	UBA6	gene-GBF38_003471	UBA6_MOUSE Ubiquitin-like modifier-activating enzyme 6 OS=Mus musculus GN=Uba6 PE=1 SV=1	not
CM024789.1	Gene	3599257	3615385	-	POLQ	gene-GBF38_003470	DPOLQ_HUMAN DNA polymerase theta OS=Homo sapiens GN=POLQ PE=1 SV=2	not
CM024789.1	Gene	3619556	3626191	+	PTPN9	gene-GBF38_003469	PTN9_MOUSE Tyrosine-protein phosphatase non-receptor type 9 OS=Mus musculus GN=Ptpn9 PE=1 SV=2	not
CM024789.1	Gene	3626173	3634650	-	THSD4	gene-GBF38_003468	THSD4_HUMAN Thrombospondin type-1 domain-containing protein 4 OS=Homo sapiens GN=THSD4 PE=2 SV=2	not
CM024789.1	Gene	3641366	3648399	+	MELK	gene-GBF38_003467	MELK_DANRE Maternal embryonic leucine zipper kinase OS=Danio rerio GN=melk PE=2 SV=1	not
CM024789.1	Gene	3725111	3727203	+	ZCCHC7	gene-GBF38_003465	ZCHC7_XENLA Zinc finger CCHC domain-containing protein 7 OS=Xenopus laevis GN=zcchc7 PE=2 SV=2	not
CM024789.1	Gene	3799487	3803106	-	PPP2R2C.2	gene-GBF38_003671	2ABG_RAT Serine/threonine-protein phosphatase 2A 55 kDa regulatory subunit B gamma isoform OS=Rattus norvegicus GN=Ppp2r2c PE=2 SV=1	not
CM024789.1	Gene	3892394	3894189	+	PGM2	gene-GBF38_003464	PGM2_PONAB Phosphoglucomutase-2 OS=Pongo abelii GN=PGM2 PE=2 SV=3	not
CM024789.1	Gene	3910912	3940446	+	TBC1D1	gene-GBF38_003463	TBCD1_MOUSE TBC1 domain family member 1 OS=Mus musculus GN=Tbc1d1 PE=1 SV=3	not
CM024789.1	Gene	3970532	3982735	+	KLF3	gene-GBF38_003462	KLF3_MOUSE Krueppel-like factor 3 OS=Mus musculus GN=Klf3 PE=1 SV=1	not
CM024789.1	Gene	3982846	3990337	+	FAM114A1	gene-GBF38_003461	NXP20_HUMAN Protein NOXP20 OS=Homo sapiens GN=FAM114A1 PE=1 SV=2	not
CM024789.1	Gene	4019686	4056278	+	KLHL5	gene-GBF38_003459	KLHL5_HUMAN Kelch-like protein 5 OS=Homo sapiens GN=KLHL5 PE=2 SV=3	not
CM024789.1	Gene	4056533	4066952	+	WDR19	gene-GBF38_003458	WDR19_MOUSE WD repeat-containing protein 19 OS=Mus musculus GN=Wdr19 PE=1 SV=1	not
CM024789.1	Gene	4067283	4079396	-	RFC1	gene-GBF38_003457	RFC1_MOUSE Replication factor C subunit 1 OS=Mus musculus GN=Rfc1 PE=1 SV=2	not
CM024789.1	Gene	4088277	4094126	-	BTNL2	gene-GBF38_003454	BTNL2_HUMAN Butyrophilin-like protein 2 OS=Homo sapiens GN=BTNL2 PE=2 SV=1	not
CM024789.1	Gene	4085384	4086502	+	BTN1A1.4	gene-GBF38_003455	BT1A1_HUMAN Butyrophilin subfamily 1 member A1 OS=Homo sapiens GN=BTN1A1 PE=1 SV=3	not
CM024789.1	Gene	4095515	4099380	+	LIAS	gene-GBF38_003453	LIAS_DANRE Lipoyl synthase, mitochondrial OS=Danio rerio GN=lias PE=2 SV=1	not
CM024789.1	Gene	4100050	4104565	-	UGDH	gene-GBF38_003452	UGDH_HUMAN UDP-glucose 6-dehydrogenase OS=Homo sapiens GN=UGDH PE=1 SV=1	not
CM024789.1	Gene	4106120	4109487	-	MAP9	gene-GBF38_003451	MAP9_MOUSE Microtubule-associated protein 9 OS=Mus musculus GN=Map9 PE=1 SV=2	not
CM024789.1	Gene	4119324	4124949	+	UBE2K	gene-GBF38_003450	UBE2K_MOUSE Ubiquitin-conjugating enzyme E2 K OS=Mus musculus GN=Ube2k PE=1 SV=3	not
CM024789.1	Gene	4126145	4145209	-	PDS5A	gene-GBF38_003449	PDS5A_DANRE Sister chromatid cohesion protein PDS5-like protein A OS=Danio rerio GN=pds5a PE=2 SV=1	not
CM024789.1	Gene	4148485	4162692	+	N4BP2	gene-GBF38_003448	N4BP2_HUMAN NEDD4-binding protein 2 OS=Homo sapiens GN=N4BP2 PE=1 SV=2	not
CM024789.1	Gene	4356053	4362150	+	LCORL	gene-GBF38_003440	LCORL_MOUSE Ligand-dependent nuclear receptor corepressor-like protein OS=Mus musculus GN=Lcorl PE=2 SV=1	not
CM024789.1	Gene	4371696	4381349	-	NCAPG	gene-GBF38_003438	CND3_XENLA Condensin complex subunit 3 OS=Xenopus laevis GN=ncapg PE=1 SV=1	not
CM024789.1	Gene	4398347	4440462	+	FAM184B	gene-GBF38_003436	F184B_HUMAN Protein FAM184B OS=Homo sapiens GN=FAM184B PE=2 SV=3	not
CM024789.1	Gene	4581011	4587297	-	ANKRD49.2	gene-GBF38_003431	ANR49_BOVIN Ankyrin repeat domain-containing protein 49 OS=Bos taurus GN=ANKRD49 PE=2 SV=1	not
CM024789.1	Gene	4648324	4659106	+	CDK2AP2	gene-GBF38_003428	CDKA2_HUMAN Cyclin-dependent kinase 2-associated protein 2 OS=Homo sapiens GN=CDK2AP2 PE=1 SV=1	not
CM024789.1	Gene	4660748	4663975	-	AIP	gene-GBF38_003427	AIP_BOVIN AH receptor-interacting protein OS=Bos taurus GN=AIP PE=2 SV=1	not
CM024789.1	Gene	4748019	4758589	-	LONRF1	gene-GBF38_003423	LONF1_MOUSE LON peptidase N-terminal domain and RING finger protein 1 OS=Mus musculus GN=Lonrf1 PE=1 SV=2	not
CM024789.1	Gene	4764611	4764988	-	DLC1.4	gene-GBF38_003422	RHG07_HUMAN Rho GTPase-activating protein 7 OS=Homo sapiens GN=DLC1 PE=1 SV=4	not
CM024789.1	Gene	4765157	4807351	-	DLC1.3	gene-GBF38_003421	RHG07_BOVIN Rho GTPase-activating protein 7 OS=Bos taurus GN=DLC1 PE=2 SV=1	not
CM024789.1	Gene	4834632	4835877	-	DLC1	gene-GBF38_003419	RHG07_HUMAN Rho GTPase-activating protein 7 OS=Homo sapiens GN=DLC1 PE=1 SV=4	not
CM024789.1	Gene	4968850	5041413	+	NDST4	gene-GBF38_003417	NDST4_HUMAN Bifunctional heparan sulfate N-deacetylase/N-sulfotransferase 4 OS=Homo sapiens GN=NDST4 PE=2 SV=1	not
CM024789.1	Gene	5138365	5143866	+	BDH2	gene-GBF38_003413	BDH2_DANRE 3-hydroxybutyrate dehydrogenase type 2 OS=Danio rerio GN=bdh2 PE=2 SV=1	not
CM024789.1	Gene	5155358	5157862	-	CISD2	gene-GBF38_003412	CISD2_XENTR CDGSH iron-sulfur domain-containing protein 2 OS=Xenopus tropicalis GN=cisd2 PE=2 SV=1	not
CM024789.1	Gene	5450725	5519892	-	CTNNA2.2	gene-GBF38_003410	CTNA2_DANRE Catenin alpha-2 OS=Danio rerio GN=Ctnna2 PE=3 SV=1	not
CM024789.1	Gene	5896227	5898439	-	APTX	gene-GBF38_003400	APTX_TAKRU Aprataxin OS=Takifugu rubripes GN=aptx PE=2 SV=1	not
CM024789.1	Gene	5900900	5906108	+	DNAJA1	gene-GBF38_003399	DNJA1_HUMAN DnaJ-like protein subfamily A member 1 OS=Homo sapiens GN=DNAJA1 PE=1 SV=2	not
CM024789.1	Gene	5921273	5927607	-	RPS6	gene-GBF38_003395	RS6_ONCMY 40S ribosomal protein S6 OS=Oncorhynchus mykiss GN=rps6 PE=2 SV=1	not
CM024789.1	Gene	5930601	5948370	+	TSPAN5	gene-GBF38_003394	TSN5_RAT Tetraspanin-5 OS=Rattus norvegicus GN=Tspan5 PE=2 SV=2	not
CM024789.1	Gene	5988056	6001958	+	LGI2	gene-GBF38_003390	LGI2_PANTR Leucine-rich repeat LGI family member 2 OS=Pan troglodytes GN=LGI2 PE=2 SV=1	not
CM024789.1	Gene	6002893	6003540	-	SOD3	gene-GBF38_003389	SODE_HUMAN Extracellular superoxide dismutase [Cu-Zn] OS=Homo sapiens GN=SOD3 PE=1 SV=2	not
CM024789.1	Gene	6005568	6012420	+	DHX15	gene-GBF38_003388	DHX15_PONAB Pre-mRNA-splicing factor ATP-dependent RNA helicase DHX15 OS=Pongo abelii GN=DHX15 PE=2 SV=2	not
CM024789.1	Gene	6046939	6060413	+	USP53	gene-GBF38_003381	UBP53_HUMAN Inactive ubiquitin carboxyl-terminal hydrolase 53 OS=Homo sapiens GN=USP53 PE=1 SV=2	not
CM024789.1	Gene	6064036	6092056	-	GUCY1B3	gene-GBF38_003380	GCYB1_RAT Guanylate cyclase soluble subunit beta-1 OS=Rattus norvegicus GN=Gucy1b3 PE=1 SV=2	not
CM024789.1	Gene	6099733	6104088	+	UFSP2	gene-GBF38_003379	UFSP2_HUMAN Ufm1-specific protease 2 OS=Homo sapiens GN=UFSP2 PE=1 SV=3	not
CM024789.1	Gene	6106534	6110490	+	CFAP97	gene-GBF38_003378	CFA97_XENTR Cilia- and flagella-associated protein 97 OS=Xenopus tropicalis GN=cfap97 PE=2 SV=1	not
CM024789.1	Gene	6160024	6162888	-	PRIMPOL	gene-GBF38_003375	PRIPO_DANRE DNA-directed primase/polymerase protein OS=Danio rerio GN=primpol PE=2 SV=2	not
CM024789.1	Gene	6198842	6201876	-	CLDND1	gene-GBF38_003371	CLDN1_MOUSE Claudin domain-containing protein 1 OS=Mus musculus GN=Cldnd1 PE=1 SV=1	not
CM024789.1	Gene	6209642	6212132	+	CCDC86	gene-GBF38_003369	CCD86_HUMAN Coiled-coil domain-containing protein 86 OS=Homo sapiens GN=CCDC86 PE=1 SV=1	not
CM024789.1	Gene	6221149	6233022	-	RNF24	gene-GBF38_003368	RNF24_MOUSE RING finger protein 24 OS=Mus musculus GN=Rnf24 PE=2 SV=1	not
CM024789.1	Gene	6264462	6272178	+	SMOX	gene-GBF38_003367	SMOX_MOUSE Spermine oxidase OS=Mus musculus GN=Smox PE=1 SV=1	not
CM024789.1	Gene	6356325	6360958	-	MOGS	gene-GBF38_003364	MOGS_MOUSE Mannosyl-oligosaccharide glucosidase OS=Mus musculus GN=Mogs PE=1 SV=1	not
CM024789.1	Gene	6364711	6372331	-	PDCD4.2	gene-GBF38_003363	PDCD4_RAT Programmed cell death protein 4 OS=Rattus norvegicus GN=Pdcd4 PE=1 SV=2	not
CM024789.1	Gene	6440726	6447082	-	PRELID1	gene-GBF38_003361	PRLD1_CHICK PRELI domain-containing protein 1, mitochondrial OS=Gallus gallus GN=PRELID1 PE=2 SV=1	not
CM024789.1	Gene	6451098	6453075	+	NDUFB6	gene-GBF38_003360	NDUB6_PANTR NADH dehydrogenase [ubiquinone] 1 beta subcomplex subunit 6 OS=Pan troglodytes GN=NDUFB6 PE=2 SV=3	not
CM024789.1	Gene	6455506	6458373	+	TOPORS	gene-GBF38_003359	TOPRS_HUMAN E3 ubiquitin-protein ligase Topors OS=Homo sapiens GN=TOPORS PE=1 SV=1	not
CM024789.1	Gene	6460593	6469090	+	MTAP	gene-GBF38_003358	MTAP_DANRE S-methyl-5'-thioadenosine phosphorylase OS=Danio rerio GN=mtap PE=2 SV=2	not
CM024789.1	Gene	6472807	6474300	-	CDKN2B	gene-GBF38_003357	CDN2B_HUMAN Cyclin-dependent kinase 4 inhibitor B OS=Homo sapiens GN=CDKN2B PE=1 SV=1	not
CM024789.1	Gene	6613485	6623234	+	TET2.2	gene-GBF38_003355	TET2_HUMAN Methylcytosine dioxygenase TET2 OS=Homo sapiens GN=TET2 PE=1 SV=3	not
CM024789.1	Gene	6643365	6647023	-	INTS12	gene-GBF38_003353	INT12_DANRE Integrator complex subunit 12 OS=Danio rerio GN=ints12 PE=2 SV=1	not
CM024789.1	Gene	6682569	6697532	+	GSTCD	gene-GBF38_003351	GSTCD_XENLA Glutathione S-transferase C-terminal domain-containing protein OS=Xenopus laevis GN=gstcd PE=2 SV=1	not
CM024789.1	Gene	6710911	6749717	+	NPNT	gene-GBF38_003350	NPNT_PONAB Nephronectin OS=Pongo abelii GN=NPNT PE=2 SV=1	not
CM024789.1	Gene	6781579	6818027	-	ALOXE3	gene-GBF38_003348	LOXE3_HUMAN Hydroperoxide isomerase ALOXE3 OS=Homo sapiens GN=ALOXE3 PE=1 SV=1	not
CM024789.1	Gene	6828556	6848604	-	TBCK	gene-GBF38_003347	TBCK_MOUSE TBC domain-containing protein kinase-like protein OS=Mus musculus GN=Tbck PE=1 SV=1	not
CM024789.1	Gene	6854056	6864231	+	AIMP1	gene-GBF38_003346	AIMP1_MOUSE Aminoacyl tRNA synthase complex-interacting multifunctional protein 1 OS=Mus musculus GN=Aimp1 PE=1 SV=2	not
CM024789.1	Gene	6960616	6970260	+	HADH	gene-GBF38_003343	HCDH_PIG Hydroxyacyl-coenzyme A dehydrogenase, mitochondrial OS=Sus scrofa GN=HADH PE=1 SV=2	not
CM024789.1	Gene	7074848	7079060	+	MCU.2	gene-GBF38_003341	MCU_MOUSE Calcium uniporter protein, mitochondrial OS=Mus musculus GN=Mcu PE=1 SV=2	not
CM024789.1	Gene	7081081	7086317	-	CASP6	gene-GBF38_003340	CASP6_BOVIN Caspase-6 OS=Bos taurus GN=CASP6 PE=2 SV=1	not
CM024789.1	Gene	7088894	7091160	-	PLA2G12A	gene-GBF38_003339	PG12A_HUMAN Group XIIA secretory phospholipase A2 OS=Homo sapiens GN=PLA2G12A PE=1 SV=1	not
CM024789.1	Gene	7093214	7098779	-	DNAJB14.2	gene-GBF38_003338	DJB14_PONAB DnaJ-like protein subfamily B member 14 OS=Pongo abelii GN=DNAJB14 PE=2 SV=1	not
CM024789.1	Gene	7106676	7110884	+	SNAPC3	gene-GBF38_003336	SNPC3_BOVIN snRNA-activating protein complex subunit 3 OS=Bos taurus GN=SNAPC3 PE=2 SV=1	not
CM024789.1	Gene	7112008	7119815	-	PSIP1	gene-GBF38_003335	PSIP1_CHICK Lens epithelium-derived growth factor OS=Gallus gallus GN=PSIP1 PE=2 SV=1	not
CM024789.1	Gene	7224459	7264554	-	BNC2	gene-GBF38_003334	BNC2_MOUSE Zinc finger protein basonuclin-2 OS=Mus musculus GN=Bnc2 PE=1 SV=3	not
CM024789.1	Gene	7386750	7456994	+	CNTLN	gene-GBF38_003332	CNTLN_HUMAN Centlein OS=Homo sapiens GN=CNTLN PE=1 SV=5	not
CM024789.1	Gene	7537514	7550068	-	TRMO	gene-GBF38_003330	TRMO_RAT tRNA (adenine(37)-N6)-methyltransferase OS=Rattus norvegicus GN=Trmo PE=2 SV=1	not
CM024789.1	Gene	7560451	7564813	+	ANP32B	gene-GBF38_003328	AN32B_SHEEP Acidic leucine-rich nuclear phosphoprotein 32 family member B OS=Ovis aries GN=ANP32B PE=2 SV=1	not
CM024789.1	Gene	7651741	7656820	-	G3BP2	gene-GBF38_003324	G3BP2_PONAB Ras GTPase-activating protein-binding protein 2 OS=Pongo abelii GN=G3BP2 PE=2 SV=1	not
CM024789.1	Gene	7662166	7670388	+	PKD2	gene-GBF38_003323	PKD2_ORYLA Polycystin-2 OS=Oryzias latipes GN=pkd2 PE=1 SV=2	not
CM024789.1	Gene	7683323	7689656	-	PPM1K	gene-GBF38_003320	PPM1K_XENLA Protein phosphatase 1K, mitochondrial OS=Xenopus laevis GN=ppm1k PE=2 SV=1	not
CM024789.1	Gene	7694714	7715554	+	HERC3.2	gene-GBF38_003319	HERC3_HUMAN Probable E3 ubiquitin-protein ligase HERC3 OS=Homo sapiens GN=HERC3 PE=1 SV=1	not
CM024789.1	Gene	7732695	7761810	-	FAM13A	gene-GBF38_003317	FA13A_HUMAN Protein FAM13A OS=Homo sapiens GN=FAM13A PE=1 SV=2	not
CM024789.1	Gene	7824937	7849796	-	TBC1D9	gene-GBF38_003314	TBCD9_HUMAN TBC1 domain family member 9 OS=Homo sapiens GN=TBC1D9 PE=2 SV=2	not
CM024789.1	Gene	7893229	8017073	-	INPP4B	gene-GBF38_003311	INP4B_PONAB Type II inositol 3,4-bisphosphate 4-phosphatase OS=Pongo abelii GN=INPP4B PE=2 SV=1	not
CM024789.1	Gene	8110204	8157588	-	GAB1	gene-GBF38_003310	GAB1_HUMAN GRB2-associated-binding protein 1 OS=Homo sapiens GN=GAB1 PE=1 SV=2	not
CM024789.1	Gene	8161293	8162885	-	USP38.2	gene-GBF38_003309	UBP38_HUMAN Ubiquitin carboxyl-terminal hydrolase 38 OS=Homo sapiens GN=USP38 PE=1 SV=2	not
CM024789.1	Gene	8162886	8168140	-	USP38	gene-GBF38_003308	UBP38_HUMAN Ubiquitin carboxyl-terminal hydrolase 38 OS=Homo sapiens GN=USP38 PE=1 SV=2	not
CM024789.1	Gene	8171139	8178877	+	SMARCA5	gene-GBF38_003307	SMCA5_HUMAN SWI/SNF-related matrix-associated actin-dependent regulator of chromatin subfamily A member 5 OS=Homo sapiens GN=SMARCA5 PE=1 SV=1	not
CM024789.1	Gene	8362440	8370278	+	MMAA	gene-GBF38_003304	MMAA_HUMAN Methylmalonic aciduria type A protein, mitochondrial OS=Homo sapiens GN=MMAA PE=1 SV=1	not
CM024789.1	Gene	8463065	8463375	+	LSM6	gene-GBF38_003302	LSM6_MOUSE U6 snRNA-associated Sm-like protein LSm6 OS=Mus musculus GN=Lsm6 PE=1 SV=1	not
CM024789.1	Gene	8660759	8669794	+	EDNRA	gene-GBF38_003300	EDNRA_SHEEP Endothelin-1 receptor OS=Ovis aries GN=EDNRA PE=2 SV=1	not
CM024789.1	Gene	8674959	8680569	+	TMEM184C	gene-GBF38_003299	T184C_CHICK Transmembrane protein 184C OS=Gallus gallus GN=TMEM184C PE=2 SV=1	not
CM024789.1	Gene	8680570	8689908	-	PRMT9	gene-GBF38_003298	ANM9_HUMAN Protein arginine N-methyltransferase 9 OS=Homo sapiens GN=PRMT9 PE=1 SV=1	not
CM024789.1	Gene	8747026	8812663	-	NR3C2	gene-GBF38_003297	MCR_RAT Mineralocorticoid receptor OS=Rattus norvegicus GN=Nr3c2 PE=1 SV=1	not
CM024789.1	Gene	8855583	8967260	+	DCLK2	gene-GBF38_003296	DCLK2_AILME Serine/threonine-protein kinase DCLK2 OS=Ailuropoda melanoleuca GN=DCLK2 PE=3 SV=1	not
CM024789.1	Gene	8968397	9075908	-	LRBA	gene-GBF38_003295	LRBA_HUMAN Lipopolysaccharide-responsive and beige-like anchor protein OS=Homo sapiens GN=LRBA PE=1 SV=4	not
CM024789.1	Gene	9081080	9084249	+	RPS3A	gene-GBF38_003294	RS3A_SOLSE 40S ribosomal protein S3a OS=Solea senegalensis GN=rps3a PE=2 SV=1	not
CM024789.1	Gene	9136682	9155460	-	GATB	gene-GBF38_003289	GATB_DANRE Glutamyl-tRNA(Gln) amidotransferase subunit B, mitochondrial OS=Danio rerio GN=gatb PE=3 SV=2	not
CM024789.1	Gene	9155599	9156147	+	DCTPP1	gene-GBF38_003288	DCTP1_MOUSE dCTP pyrophosphatase 1 OS=Mus musculus GN=Dctpp1 PE=1 SV=1	not
CM024789.1	Gene	9422497	9424900	+	TMA16	gene-GBF38_003285	TMA16_DANRE Translation machinery-associated protein 16 OS=Danio rerio GN=tma16 PE=2 SV=1	not
CM024789.1	Gene	9509647	9515160	+	ANXA5	gene-GBF38_003279	ANXA5_CHICK Annexin A5 OS=Gallus gallus GN=ANXA5 PE=1 SV=2	not
CM024789.1	Gene	9556707	9564799	-	TAPT1	gene-GBF38_003276	TAPT1_DANRE Transmembrane anterior posterior transformation protein 1-like protein OS=Danio rerio GN=tapt1 PE=2 SV=1	not
CM024789.1	Gene	9566942	9569092	+	CLRN2	gene-GBF38_003275	CLRN2_HUMAN Clarin-2 OS=Homo sapiens GN=CLRN2 PE=2 SV=1	not
CM024789.1	Gene	9570631	9576356	+	LAP3	gene-GBF38_003274	AMPL_XENTR Cytosol aminopeptidase OS=Xenopus tropicalis GN=lap3 PE=2 SV=1	not
CM024789.1	Gene	9613416	9635720	+	KLHL2	gene-GBF38_003271	KLHL2_HUMAN Kelch-like protein 2 OS=Homo sapiens GN=KLHL2 PE=1 SV=2	not
CM024789.1	Gene	9637317	9652938	+	CPE	gene-GBF38_003270	CBPE_LOPAM Carboxypeptidase E OS=Lophius americanus GN=cpe PE=2 SV=1	not
CM024789.1	Gene	9735970	9740278	-	CASP3	gene-GBF38_003266	CASP3_RAT Caspase-3 OS=Rattus norvegicus GN=Casp3 PE=2 SV=2	not
CM024789.1	Gene	9746829	9750762	-	OSBP2.2	gene-GBF38_005301	OSBP2_HUMAN Oxysterol-binding protein 2 OS=Homo sapiens GN=OSBP2 PE=1 SV=2	not
CM024789.1	Gene	9754567	9754962	-	SART1	gene-GBF38_003264	SNUT1_HUMAN U4/U6	not
CM024789.1	Gene	9756832	9774766	+	PCM1	gene-GBF38_003263	PCM1_HUMAN Pericentriolar material 1 protein OS=Homo sapiens GN=PCM1 PE=1 SV=4	not
CM024789.1	Gene	9776557	9793211	-	ASAH1	gene-GBF38_003262	ASAH1_PANTR Acid ceramidase OS=Pan troglodytes GN=ASAH1 PE=2 SV=1	not
CM024789.1	Gene	10108096	10119222	+	FAT1	gene-GBF38_003257	FAT1_HUMAN Protocadherin Fat 1 OS=Homo sapiens GN=FAT1 PE=1 SV=2	not
CM024789.1	Gene	10294071	10318395	-	TLR3	gene-GBF38_003254	TLR3_BOVIN Toll-like receptor 3 OS=Bos taurus GN=TLR3 PE=2 SV=1	not
CM024789.1	Gene	10333253	10361298	+	SORBS2	gene-GBF38_003253	SRBS2_HUMAN Sorbin and SH3 domain-containing protein 2 OS=Homo sapiens GN=SORBS2 PE=1 SV=3	not
CM024789.1	Gene	10363155	10373552	+	PDLIM3	gene-GBF38_003252	PDLI3_CHICK PDZ and LIM domain protein 3 OS=Gallus gallus GN=PDLIM3 PE=1 SV=1	not
CM024789.1	Gene	10406861	10411114	+	PLRG1	gene-GBF38_003249	PLRG1_BOVIN Pleiotropic regulator 1 OS=Bos taurus GN=PLRG1 PE=2 SV=1	not
CM024789.1	Gene	10466507	10469492	+	TNIP2	gene-GBF38_003242	TNIP2_MOUSE TNFAIP3-interacting protein 2 OS=Mus musculus GN=Tnip2 PE=1 SV=1	not
CM024789.1	Gene	10476185	10490034	-	FAM193A	gene-GBF38_003241	F193A_MOUSE Protein FAM193A OS=Mus musculus GN=Fam193a PE=1 SV=2	not
CM024789.1	Gene	10492765	10504464	+	ARFIP1	gene-GBF38_003240	ARFP1_HUMAN Arfaptin-1 OS=Homo sapiens GN=ARFIP1 PE=1 SV=2	not
CM024789.1	Gene	10573206	10613068	+	TMEM131L.2	gene-GBF38_003235	T131L_HUMAN Transmembrane protein 131-like OS=Homo sapiens GN=TMEM131L PE=1 SV=2	not
CM024789.1	Gene	10705801	10719775	-	RBBP6.3	gene-GBF38_003226	RBBP6_HUMAN E3 ubiquitin-protein ligase RBBP6 OS=Homo sapiens GN=RBBP6 PE=1 SV=1	not
CM024789.1	Gene	10821164	10822252	+	GNG13	gene-GBF38_022635	GBG13_MOUSE Guanine nucleotide-binding protein G(I)/G(S)/G(O) subunit gamma-13 OS=Mus musculus GN=Gng13 PE=1 SV=1	not
CM024789.1	Gene	10822266	10832771	-	CHTF18	gene-GBF38_003218	CTF18_XENLA Chromosome transmission fidelity protein 18-like protein OS=Xenopus laevis GN=chtf18 PE=2 SV=1	not
CM024789.1	Gene	10842366	10848680	-	FAM83G	gene-GBF38_003216	FA83G_HUMAN Protein FAM83G OS=Homo sapiens GN=FAM83G PE=1 SV=2	not
CM024789.1	Gene	10881348	10886422	+	EIF3B	gene-GBF38_003086	EIF3B_HUMAN Eukaryotic translation initiation factor 3 subunit B OS=Homo sapiens GN=EIF3B PE=1 SV=3	not
CM024789.1	Gene	10894578	10898830	+	CHST12.3	gene-GBF38_003213	CHSTC_XENLA Carbohydrate sulfotransferase 12 OS=Xenopus laevis GN=chst12 PE=2 SV=2	not
CM024789.1	Gene	10900869	10914007	+	ERN1.3	gene-GBF38_003212	ERN1_MOUSE Serine/threonine-protein kinase/endoribonuclease IRE1 OS=Mus musculus GN=Ern1 PE=1 SV=1	not
CM024789.1	Gene	11077747	11222202	+	SDK1	gene-GBF38_003211	SDK1_CHICK Protein sidekick-1 OS=Gallus gallus GN=SDK1 PE=1 SV=1	not
CM024789.1	Gene	11233839	11236325	+	GPANK1	gene-GBF38_003209	GPAN1_MOUSE G patch domain and ankyrin repeat-containing protein 1 OS=Mus musculus GN=Gpank1 PE=2 SV=2	not
CM024789.1	Gene	11289055	11308682	-	ARPC1A.2	gene-GBF38_003206	ARC1A_HUMAN Actin-related protein 2/3 complex subunit 1A OS=Homo sapiens GN=ARPC1A PE=2 SV=2	not
CM024789.1	Gene	11518879	11522143	+	ALKBH5	gene-GBF38_003198	ALKB5_DANRE RNA demethylase ALKBH5 OS=Danio rerio GN=alkbh5 PE=1 SV=1	not
CM024789.1	Gene	11533690	11535880	+	SMCR8A.3	gene-GBF38_003196	SMR8A_DANRE Guanine nucleotide exchange protein smcr8a OS=Danio rerio GN=smcr8a PE=3 SV=1	not
CM024789.1	Gene	11535912	11543072	+	SMCR8A.2	gene-GBF38_003195	SMR8A_DANRE Guanine nucleotide exchange protein smcr8a OS=Danio rerio GN=smcr8a PE=3 SV=1	not
CM024789.1	Gene	11543381	11557838	-	PTCD1	gene-GBF38_003194	PTCD1_HUMAN Pentatricopeptide repeat-containing protein 1, mitochondrial OS=Homo sapiens GN=PTCD1 PE=1 SV=2	not
CM024789.1	Gene	11560841	11566069	-	FBXL18	gene-GBF38_003192	FXL18_HUMAN F-box/LRR-repeat protein 18 OS=Homo sapiens GN=FBXL18 PE=1 SV=2	not
CM024789.1	Gene	11568372	11614231	-	VAV1	gene-GBF38_003191	VAV_BOVIN Proto-oncogene vav OS=Bos taurus GN=VAV1 PE=2 SV=1	not
CM024789.1	Gene	11617278	11633845	+	BCAR3.2	gene-GBF38_003190	BCAR3_BOVIN Breast cancer anti-estrogen resistance protein 3 OS=Bos taurus GN=BCAR3 PE=2 SV=2	not
CM024789.1	Gene	11635773	11661156	-	TRIP10.2	gene-GBF38_003189	CIP4_DANRE Cdc42-interacting protein 4-like protein OS=Danio rerio GN=trip10 PE=2 SV=1	not
CM024789.1	Gene	11758602	11770708	+	RDH8.3	gene-GBF38_003185	RDH8_BOVIN Retinol dehydrogenase 8 OS=Bos taurus GN=RDH8 PE=1 SV=1	not
CM024789.1	Gene	11772766	11777046	-	PLK1	gene-GBF38_003184	PLK1_RAT Serine/threonine-protein kinase PLK1 OS=Rattus norvegicus GN=Plk1 PE=2 SV=2	not
CM024789.1	Gene	11799701	11810554	+	IQCE	gene-GBF38_003180	IQCE_MOUSE IQ domain-containing protein E OS=Mus musculus GN=Iqce PE=1 SV=1	not
CM024789.1	Gene	11918902	11971937	+	MAD1L1	gene-GBF38_003178	MD1L1_HUMAN Mitotic spindle assembly checkpoint protein MAD1 OS=Homo sapiens GN=MAD1L1 PE=1 SV=2	not
CM024789.1	Gene	12134969	12141636	+	PARN	gene-GBF38_003175	PARN_HUMAN Poly(A)-specific ribonuclease PARN OS=Homo sapiens GN=PARN PE=1 SV=1	not
CM024789.1	Gene	12142909	12150082	-	REXO5	gene-GBF38_003174	REXO5_HUMAN RNA exonuclease 5 OS=Homo sapiens GN=REXO5 PE=2 SV=1	not
CM024789.1	Gene	12152277	12156636	+	ERI2	gene-GBF38_003173	ERI2_XENLA ERI1 exoribonuclease 2 OS=Xenopus laevis GN=eri2 PE=2 SV=1	not
CM024789.1	Gene	12158198	12161399	+	THUMPD1	gene-GBF38_003172	THUM1_BOVIN THUMP domain-containing protein 1 OS=Bos taurus GN=THUMPD1 PE=2 SV=1	not
CM024789.1	Gene	12190144	12192984	+	GTF3C1.3	gene-GBF38_003170	TF3C1_RAT General transcription factor 3C polypeptide 1 OS=Rattus norvegicus GN=Gtf3c1 PE=1 SV=1	not
CM024789.1	Gene	12196696	12205850	+	GTF3C1	gene-GBF38_003168	TF3C1_HUMAN General transcription factor 3C polypeptide 1 OS=Homo sapiens GN=GTF3C1 PE=1 SV=4	not
CM024789.1	Gene	12223040	12230120	+	ICAM2	gene-GBF38_003165	ICAM2_MOUSE Intercellular adhesion molecule 2 OS=Mus musculus GN=Icam2 PE=1 SV=1	not
CM024789.1	Gene	12274457	12280528	-	EARS2	gene-GBF38_003162	SYEM_CHICK Probable glutamate--tRNA ligase, mitochondrial OS=Gallus gallus GN=EARS2 PE=2 SV=1	not
CM024789.1	Gene	12322940	12331355	-	TXNDC11	gene-GBF38_003159	TXD11_MOUSE Thioredoxin domain-containing protein 11 OS=Mus musculus GN=Txndc11 PE=1 SV=1	not
CM024789.1	Gene	12333598	12340944	-	BFAR	gene-GBF38_003158	BFAR_HUMAN Bifunctional apoptosis regulator OS=Homo sapiens GN=BFAR PE=1 SV=1	not
CM024789.1	Gene	12347797	12354587	+	ZNF717	gene-GBF38_003157	ZN717_HUMAN Zinc finger protein 717 OS=Homo sapiens GN=ZNF717 PE=2 SV=2	not
CM024789.1	Gene	12366702	12388379	+	GAA.2	gene-GBF38_003155	LYAG_MOUSE Lysosomal alpha-glucosidase OS=Mus musculus GN=Gaa PE=1 SV=2	not
CM024789.1	Gene	12388380	12399485	+	MICALL2.2	gene-GBF38_003154	MILK2_HUMAN MICAL-like protein 2 OS=Homo sapiens GN=MICALL2 PE=1 SV=1	not
CM024789.1	Gene	12578008	12586392	-	NLRC3.67	gene-GBF38_003143	NLRC3_HUMAN NLR family CARD domain-containing protein 3 OS=Homo sapiens GN=NLRC3 PE=1 SV=2	not
CM024789.1	Gene	12598188	12600588	-	LPAR1	gene-GBF38_003142	LPAR1_HUMAN Lysophosphatidic acid receptor 1 OS=Homo sapiens GN=LPAR1 PE=1 SV=3	not
CM024789.1	Gene	12617251	12627299	-	BRD4.2	gene-GBF38_003141	BRD4_DANRE Bromodomain-containing protein 4 OS=Danio rerio GN=brd4 PE=1 SV=1	not
CM024789.1	Gene	12634100	12640798	-	AKAP8	gene-GBF38_003140	AKAP8_MOUSE A-kinase anchor protein 8 OS=Mus musculus GN=Akap8 PE=1 SV=1	not
CM024789.1	Gene	12734144	12736337	+	VASN.2	gene-GBF38_003139	VASN_XENTR Vasorin OS=Xenopus tropicalis GN=vasn PE=2 SV=1	not
CM024789.1	Gene	12809036	12812501	-	DNAJA3.2	gene-GBF38_003138	DNJA3_HUMAN DnaJ-like protein subfamily A member 3, mitochondrial OS=Homo sapiens GN=DNAJA3 PE=1 SV=2	not
CM024789.1	Gene	12892461	12901608	-	PLA2G6	gene-GBF38_003134	PLPL9_RAT 85/88 kDa calcium-independent phospholipase A2 OS=Rattus norvegicus GN=Pla2g6 PE=1 SV=2	not
CM024789.1	Gene	12906014	12914608	+	CBX6	gene-GBF38_003133	CBX6_MOUSE Chromobox protein-like protein 6 OS=Mus musculus GN=Cbx6 PE=1 SV=2	not
CM024789.1	Gene	12932899	12935820	+	DNAL4	gene-GBF38_003131	DNAL4_MOUSE Dynein light chain 4, axonemal OS=Mus musculus GN=Dnal4 PE=3 SV=2	not
CM024789.1	Gene	13059051	13062495	-	PDGFB.2	gene-GBF38_003087	PDGFB_HUMAN Platelet-derived growth factor subunit B OS=Homo sapiens GN=PDGFB PE=1 SV=1	not
CM024789.1	Gene	13175312	13176884	-	RPS19BP1	gene-GBF38_003119	AROS_CHICK Active regulator of SIRT1 OS=Gallus gallus GN=RPS19BP1 PE=2 SV=1	not
CM024789.1	Gene	13340959	13353658	-	TAB1	gene-GBF38_003114	TAB1_MOUSE TGF-beta-activated kinase 1 and MAP3K7-binding protein 1 OS=Mus musculus GN=Tab1 PE=1 SV=2	not
CM024789.1	Gene	13384241	13385747	+	IFT27	gene-GBF38_003113	IFT27_BOVIN Intraflagellar transport protein 27-like protein OS=Bos taurus GN=IFT27 PE=2 SV=1	not
CM024789.1	Gene	13460865	13465422	+	CUTA	gene-GBF38_003111	CUTA_XENLA Protein CutA-like protein OS=Xenopus laevis GN=cuta PE=2 SV=2	not
CM024789.1	Gene	13520257	13527250	-	FAM83F.2	gene-GBF38_003109	FA83F_HUMAN Protein FAM83F OS=Homo sapiens GN=FAM83F PE=1 SV=1	not
CM024789.1	Gene	14228937	14238016	+	MAN2B1	gene-GBF38_003097	MA2B1_MACFA Lysosomal alpha-mannosidase OS=Macaca fascicularis GN=MAN2B1 PE=2 SV=1	not
CM024789.1	Gene	14238533	14250057	-	TRMT1	gene-GBF38_003096	TRM1_MOUSE tRNA (guanine(26)-N(2))-dimethyltransferase OS=Mus musculus GN=Trmt1 PE=1 SV=2	not
CM024789.1	Gene	14284671	14292813	-	STX10	gene-GBF38_003093	STX10_HUMAN Syntaxin-10 OS=Homo sapiens GN=STX10 PE=1 SV=1	not
CM024789.1	Gene	14300750	14301310	+	IER2.2	gene-GBF38_003092	IER2_DANRE Immediate early response gene 2 protein OS=Danio rerio GN=ier2 PE=1 SV=1	not
CM024789.1	Gene	14321481	14433255	-	CACNA1A.3	gene-GBF38_003089	CAC1A_HUMAN Voltage-dependent P/Q-type calcium channel subunit alpha-1A OS=Homo sapiens GN=CACNA1A PE=1 SV=2	not
CM024789.1	Gene	14464927	14491898	-	WDR83OS.2	gene-GBF38_003088	ASTER_CHICK Protein Asterix OS=Gallus gallus GN=WDR83OS PE=2 SV=1	not
CM024789.1	Gene	14513836	14550000	-	BTN2A1	gene-GBF38_003081	BT2A1_HUMAN Butyrophilin subfamily 2 member A1 OS=Homo sapiens GN=BTN2A1 PE=1 SV=3	not
CM024789.1	Gene	14551971	14563069	-	BTN2A1.15	gene-GBF38_003678	BT2A1_HUMAN Butyrophilin subfamily 2 member A1 OS=Homo sapiens GN=BTN2A1 PE=1 SV=3	not
CM024789.1	Gene	14582558	14620161	+	HMCN1.3	gene-GBF38_003083	HMCN1_HUMAN Hemicentin-1 OS=Homo sapiens GN=HMCN1 PE=1 SV=2	not
CM024789.1	Gene	14623890	14711129	+	CD22.4	gene-GBF38_003084	CD22_HUMAN B-cell receptor CD22 OS=Homo sapiens GN=CD22 PE=1 SV=2	not
CM024789.1	Gene	14742637	14746605	+	WDR83	gene-GBF38_003078	WDR83_DANRE WD repeat domain-containing protein 83 OS=Danio rerio GN=wdr83 PE=2 SV=1	not
CM024789.1	Gene	14746900	14747858	-	ARTN	gene-GBF38_003077	ARTN_HUMAN Artemin OS=Homo sapiens GN=ARTN PE=1 SV=1	not
CM024789.1	Gene	14753596	14754549	-	GTF3A	gene-GBF38_003076	TF3A_XENLA Transcription factor IIIA OS=Xenopus laevis GN=gtf3a PE=1 SV=2	not
CM024789.1	Gene	14760316	14781309	+	C3.8	gene-GBF38_003074	CO3_ONCMY Complement C3 OS=Oncorhynchus mykiss GN=c3 PE=1 SV=1	not
CM024789.1	Gene	14831595	14904378	-	CD22	gene-GBF38_003070	CD22_HUMAN B-cell receptor CD22 OS=Homo sapiens GN=CD22 PE=1 SV=2	not
CM024789.1	Gene	14920358	14930992	+	ATP6V0E2	gene-GBF38_003069	VA0E2_HUMAN V-type proton ATPase subunit e 2 OS=Homo sapiens GN=ATP6V0E2 PE=2 SV=1	not
CM024789.1	Gene	14942041	14969410	+	CREBRF	gene-GBF38_003068	CRERF_MOUSE CREB3 regulatory factor OS=Mus musculus GN=Crebrf PE=2 SV=1	not
CM024789.1	Gene	14983327	14992785	+	SLC25A28.2	gene-GBF38_003067	MFRN2_DANRE Mitoferrin-2 OS=Danio rerio GN=slc25a28 PE=2 SV=1	not
CM024789.1	Gene	15091869	15101303	-	MORN4.2	gene-GBF38_003063	MORN4_PONAB MORN repeat-containing protein 4 OS=Pongo abelii GN=MORN4 PE=2 SV=1	not
CM024789.1	Gene	15265708	15285702	-	NUP133.2	gene-GBF38_003080	NU133_MOUSE Nuclear pore complex protein Nup133 OS=Mus musculus GN=Nup133 PE=1 SV=2	not
CM024789.1	Gene	15324169	15332502	-	ZBTB20.2	gene-GBF38_003058	ZBT20_HUMAN Zinc finger and BTB domain-containing protein 20 OS=Homo sapiens GN=ZBTB20 PE=1 SV=3	not
CM024789.1	Gene	15361211	15386723	+	MYOM2	gene-GBF38_003057	MYOM2_HUMAN Myomesin-2 OS=Homo sapiens GN=MYOM2 PE=1 SV=2	not
CM024789.1	Gene	15432624	15437956	+	HYLS1	gene-GBF38_003051	HYLS1_MACFA Hydrolethalus syndrome protein 1-like protein OS=Macaca fascicularis GN=HYLS1 PE=2 SV=1	not
CM024789.1	Gene	15438035	15441279	-	MRPL4	gene-GBF38_003050	RM04_DANRE 39S ribosomal protein L4, mitochondrial OS=Danio rerio GN=mrpl4 PE=2 SV=1	not
CM024789.1	Gene	15449643	15468230	-	ABCC10	gene-GBF38_003047	MRP7_HUMAN Multidrug resistance-associated protein 7 OS=Homo sapiens GN=ABCC10 PE=1 SV=1	not
CM024789.1	Gene	15475135	15478708	-	SP2	gene-GBF38_003046	SP2_HUMAN Transcription factor Sp2 OS=Homo sapiens GN=SP2 PE=1 SV=3	not
CM024789.1	Gene	15478709	15501554	-	SOCS7	gene-GBF38_003045	SOCS7_HUMAN Suppressor of cytokine signaling 7 OS=Homo sapiens GN=SOCS7 PE=1 SV=2	not
CM024789.1	Gene	15531853	15534954	-	MRPL45	gene-GBF38_003043	RM45_XENTR 39S ribosomal protein L45, mitochondrial OS=Xenopus tropicalis GN=mrpl45 PE=2 SV=1	not
CM024789.1	Gene	15560293	15560996	-	MRPL21	gene-GBF38_003041	RM21_HUMAN 39S ribosomal protein L21, mitochondrial OS=Homo sapiens GN=MRPL21 PE=1 SV=2	not
CM024789.1	Gene	15570304	15580643	+	WIPF2.2	gene-GBF38_003040	WIPF2_HUMAN WAS/WASL-interacting protein family member 2 OS=Homo sapiens GN=WIPF2 PE=1 SV=1	not
CM024789.1	Gene	15627038	15631934	+	CDC6	gene-GBF38_003038	CDC6_HUMAN Cell division control protein 6-like protein OS=Homo sapiens GN=CDC6 PE=1 SV=1	not
CM024789.1	Gene	15652813	15663792	-	NUP133	gene-GBF38_003035	NU133_HUMAN Nuclear pore complex protein Nup133 OS=Homo sapiens GN=NUP133 PE=1 SV=2	not
CM024789.1	Gene	15667453	15670560	+	TAF5	gene-GBF38_022453	TAF5_HUMAN Transcription initiation factor TFIID subunit 5 OS=Homo sapiens GN=TAF5 PE=1 SV=3	not
CM024789.1	Gene	15672545	15688493	+	CAPN9.2	gene-GBF38_003033	CAN9_HUMAN Calpain-9 OS=Homo sapiens GN=CAPN9 PE=1 SV=1	not
CM024789.1	Gene	15689662	15693285	+	LTV1	gene-GBF38_003032	LTV1_DANRE Protein LTV1-like protein OS=Danio rerio GN=ltv1 PE=2 SV=1	not
CM024789.1	Gene	15757780	15762453	-	PUS10	gene-GBF38_003027	PUS10_MOUSE Putative tRNA pseudouridine synthase Pus10 OS=Mus musculus GN=Pus10 PE=1 SV=1	not
CM024789.1	Gene	15766942	15768794	+	CCT4	gene-GBF38_003025	TCPD_TAKRU T-complex protein 1 subunit delta OS=Takifugu rubripes GN=cct4 PE=2 SV=1	not
CM024789.1	Gene	15805004	15847962	+	USP34.3	gene-GBF38_003022	UBP34_HUMAN Ubiquitin carboxyl-terminal hydrolase 34 OS=Homo sapiens GN=USP34 PE=1 SV=2	not
CM024789.1	Gene	15894589	15907691	+	B3GNT2.2	gene-GBF38_003020	B3GN2_MOUSE N-acetyllactosaminide beta-1,3-N-acetylglucosaminyltransferase 2 OS=Mus musculus GN=B3GNT2 PE=1 SV=3	not
CM024789.1	Gene	16037712	16046312	+	UGP2.2	gene-GBF38_003016	UGPA_HUMAN UTP--glucose-1-phosphate uridylyltransferase OS=Homo sapiens GN=UGP2 PE=1 SV=5	not
CM024789.1	Gene	16056798	16064813	-	VPS54	gene-GBF38_003014	VPS54_HUMAN Vacuolar protein sorting-associated protein 54 OS=Homo sapiens GN=VPS54 PE=1 SV=2	not
CM024789.1	Gene	16085315	16113430	+	AFTPH	gene-GBF38_003012	AFTIN_MOUSE Aftiphilin OS=Mus musculus GN=Aftph PE=1 SV=2	not
CM024789.1	Gene	16116921	16117946	-	SERTAD2.2	gene-GBF38_003011	SRTD2_MOUSE SERTA domain-containing protein 2 OS=Mus musculus GN=Sertad2 PE=1 SV=2	not
CM024789.1	Gene	16160384	16272772	+	ACTR2B	gene-GBF38_003005	ARP2B_DANRE Actin-related protein 2-B OS=Danio rerio GN=actr2b PE=2 SV=1	not
CM024789.1	Gene	16286705	16287182	+	TRIM47.2	gene-GBF38_003004	TRI47_MOUSE Tripartite motif-containing protein 47 OS=Mus musculus GN=Trim47 PE=1 SV=2	not
CM024789.1	Gene	16292004	16292605	+	TRIM27.4	gene-GBF38_003002	TRI27_MOUSE Zinc finger protein RFP OS=Mus musculus GN=Trim27 PE=1 SV=2	not
CM024789.1	Gene	16308264	16308997	-	FBXO48	gene-GBF38_003000	FBX48_MOUSE F-box only protein 48 OS=Mus musculus GN=Fbxo48 PE=2 SV=1	not
CM024789.1	Gene	16311195	16324746	+	APLF	gene-GBF38_002999	APLF_BOVIN Aprataxin and PNK-like factor OS=Bos taurus GN=APLF PE=2 SV=1	not
CM024789.1	Gene	16340955	16344933	-	SNRPB2	gene-GBF38_002997	RU2B_MOUSE U2 small nuclear ribonucleoprotein B'' OS=Mus musculus GN=Snrpb2 PE=1 SV=1	not
CM024789.1	Gene	16349320	16366859	+	KIF16B.2	gene-GBF38_002996	KI16B_HUMAN Kinesin-like protein KIF16B OS=Homo sapiens GN=KIF16B PE=1 SV=2	not
CM024789.1	Gene	16370951	16376475	-	GAS8	gene-GBF38_002995	GAS8_RAT Growth arrest-specific protein 8 OS=Rattus norvegicus GN=Gas8 PE=2 SV=1	not
CM024789.1	Gene	16380586	16385349	-	NDUFAF5	gene-GBF38_002994	NDUF5_DANRE Arginine-hydroxylase NDUFAF5, mitochondrial OS=Danio rerio GN=ndufaf5 PE=2 SV=1	not
CM024789.1	Gene	16388678	16393793	+	ESF1	gene-GBF38_002992	ESF1_MOUSE ESF1-like protein OS=Mus musculus GN=Esf1 PE=1 SV=1	not
CM024789.1	Gene	16394061	16396790	-	ACAA1B	gene-GBF38_002991	THIKB_MOUSE 3-ketoacyl-CoA thiolase B, peroxisomal OS=Mus musculus GN=Acaa1b PE=1 SV=1	not
CM024789.1	Gene	16409143	16418091	-	STRN.3	gene-GBF38_002990	STRN_HUMAN Striatin OS=Homo sapiens GN=STRN PE=1 SV=4	not
CM024789.1	Gene	16437937	16464804	-	STRN.2	gene-GBF38_002989	STRN_HUMAN Striatin OS=Homo sapiens GN=STRN PE=1 SV=4	not
CM024789.1	Gene	16466435	16470139	+	MAP1LC3C	gene-GBF38_002988	MLP3C_HUMAN Microtubule-associated proteins 1A/1B light chain 3C OS=Homo sapiens GN=MAP1LC3C PE=1 SV=1	not
CM024789.1	Gene	16511608	16571147	+	IRF2BP2B	gene-GBF38_002987	I2B2B_DANRE Interferon regulatory factor 2-binding protein 2-B OS=Danio rerio GN=irf2bp2b PE=2 SV=1	not
CM024789.1	Gene	16598934	16602712	+	TOMM20	gene-GBF38_002986	TOM20_RAT Mitochondrial import receptor subunit TOM20-like protein OS=Rattus norvegicus GN=Tomm20 PE=1 SV=2	not
CM024789.1	Gene	16603740	16606646	-	RBM34	gene-GBF38_002985	RBM34_HUMAN RNA-binding protein 34 OS=Homo sapiens GN=RBM34 PE=1 SV=2	not
CM024789.1	Gene	16608380	16614055	+	TBCE	gene-GBF38_002984	TBCE_XENLA Tubulin-specific chaperone E OS=Xenopus laevis GN=tbce PE=2 SV=1	not
CM024789.1	Gene	16662150	16671599	-	ERO1B	gene-GBF38_002981	ERO1B_MOUSE ERO1-like protein beta OS=Mus musculus GN=Ero1b PE=1 SV=1	not
CM024789.1	Gene	16677873	16679038	+	TRIM21.6	gene-GBF38_002980	RO52_HUMAN E3 ubiquitin-protein ligase TRIM21 OS=Homo sapiens GN=TRIM21 PE=1 SV=1	not
CM024789.1	Gene	16718232	16722392	+	RRP36	gene-GBF38_002976	RRP36_BOVIN Ribosomal RNA processing protein 36-like protein OS=Bos taurus GN=RRP36 PE=2 SV=1	not
CM024789.1	Gene	16999830	17016928	+	EVI5L	gene-GBF38_002969	EVI5L_HUMAN EVI5-like protein OS=Homo sapiens GN=EVI5L PE=1 SV=1	not
CM024789.1	Gene	17120898	17122721	+	TRAPPC5.2	gene-GBF38_002954	TPPC5_BOVIN Trafficking protein particle complex subunit 5 OS=Bos taurus GN=TRAPPC5 PE=2 SV=1	not
CM024789.1	Gene	17207033	17208033	+	PKN2.2	gene-GBF38_002950	PKN2_DANRE Serine/threonine-protein kinase N2 OS=Danio rerio GN=pkn2 PE=2 SV=1	not
CM024789.1	Gene	17519416	17522513	+	POLG2	gene-GBF38_002940	DPOG2_MOUSE DNA polymerase subunit gamma-2, mitochondrial OS=Mus musculus GN=Polg2 PE=1 SV=2	not
CM024789.1	Gene	17524911	17532548	+	SRP68	gene-GBF38_002939	SRP68_CANLF Signal recognition particle subunit SRP68 OS=Canis lupus familiaris GN=SRP68 PE=1 SV=1	not
CM024789.1	Gene	17552918	17553728	-	TEN1	gene-GBF38_002936	TEN1L_HUMAN CST complex subunit TEN1 OS=Homo sapiens GN=TEN1 PE=1 SV=2	not
CM024789.1	Gene	17607252	17645108	+	UBE2O	gene-GBF38_002935	UBE2O_HUMAN (E3-independent) E2 ubiquitin-conjugating enzyme OS=Homo sapiens GN=UBE2O PE=1 SV=3	not
CM024789.1	Gene	17774141	17787058	-	UBN2.3	gene-GBF38_002932	UBN2_BOVIN Ubinuclein-2 OS=Bos taurus GN=UBN2 PE=3 SV=1	not
CM024789.1	Gene	17788240	17791730	-	UBN2.2	gene-GBF38_002931	UBN2_BOVIN Ubinuclein-2 OS=Bos taurus GN=UBN2 PE=3 SV=1	not
CM024789.1	Gene	17871748	17872188	+	H2AFX.2	gene-GBF38_002927	H2AX_DANRE Histone H2AX OS=Danio rerio GN=h2afx PE=2 SV=3	not
CM024789.1	Gene	17949226	17990935	+	CEP95	gene-GBF38_002917	CEP95_HUMAN Centrosomal protein of 95 kDa OS=Homo sapiens GN=CEP95 PE=1 SV=1	not
CM024789.1	Gene	17999376	18026045	-	SMURF2.2	gene-GBF38_002915	SMUF2_DANRE E3 ubiquitin-protein ligase SMURF2 OS=Danio rerio GN=smurf2 PE=2 SV=1	not
CM024789.1	Gene	18077417	18109482	-	BPTF.3	gene-GBF38_002913	BPTF_HUMAN Nucleosome-remodeling factor subunit BPTF OS=Homo sapiens GN=BPTF PE=1 SV=3	not
CM024789.1	Gene	18117545	18123957	-	NOL11	gene-GBF38_002912	NOL11_DANRE Nucleolar protein 11-like OS=Danio rerio GN=nol11 PE=2 SV=1	not
CM024789.1	Gene	18240744	18245580	-	C1QL2.7	gene-GBF38_002911	C1QL2_HUMAN Complement C1q-like protein 2 OS=Homo sapiens GN=C1QL2 PE=2 SV=2	not
CM024789.1	Gene	18336648	18375799	-	HELZ	gene-GBF38_002809	HELZ_DANRE Probable helicase with zinc finger domain OS=Danio rerio GN=helz PE=2 SV=1	not
CM024789.1	Gene	18384254	18388678	-	PSMD12	gene-GBF38_002808	PSD12_BOVIN 26S proteasome non-ATPase regulatory subunit 12 OS=Bos taurus GN=PSMD12 PE=2 SV=3	not
CM024789.1	Gene	19074427	19124160	+	TDRD7B	gene-GBF38_002796	TRD7B_DANRE Tudor domain-containing protein 7B OS=Danio rerio GN=tdrd7b PE=3 SV=2	not
CM024789.1	Gene	19171433	19177513	+	GNE	gene-GBF38_002794	GLCNE_HUMAN Bifunctional UDP-N-acetylglucosamine 2-epimerase/N-acetylmannosamine kinase OS=Homo sapiens GN=GNE PE=1 SV=1	not
CM024789.1	Gene	19178742	19187042	+	CLTA	gene-GBF38_002793	CLCA_BOVIN Clathrin light chain A OS=Bos taurus GN=CLTA PE=1 SV=1	not
CM024789.1	Gene	19191150	19194777	+	NANS	gene-GBF38_002792	SIAS_HUMAN Sialic acid synthase OS=Homo sapiens GN=NANS PE=1 SV=2	not
CM024789.1	Gene	19215881	19223289	-	TTC26	gene-GBF38_016734	IFT56_DANRE Intraflagellar transport protein 56 OS=Danio rerio GN=ttc26 PE=2 SV=2	not
CM024789.1	Gene	19343291	19345906	+	XPA	gene-GBF38_002790	XPA_XENLA DNA repair protein complementing XP-A cells-like protein OS=Xenopus laevis GN=xpa PE=2 SV=1	not
CM024789.1	Gene	19450116	19459554	+	VPS37A	gene-GBF38_002785	VP37A_MOUSE Vacuolar protein sorting-associated protein 37A OS=Mus musculus GN=Vps37a PE=1 SV=1	not
CM024789.1	Gene	19516545	19518333	+	ATP5H	gene-GBF38_002781	ATP5H_HUMAN ATP synthase subunit d, mitochondrial OS=Homo sapiens GN=ATP5H PE=1 SV=3	not
CM024789.1	Gene	19526320	19544181	+	PNPLA6.2	gene-GBF38_002780	PLPL6_MOUSE Neuropathy target esterase OS=Mus musculus GN=Pnpla6 PE=1 SV=2	not
CM024789.1	Gene	19544330	19548064	+	PNPLA6	gene-GBF38_002779	PLPL6_HUMAN Neuropathy target esterase OS=Homo sapiens GN=PNPLA6 PE=1 SV=2	not
CM024789.1	Gene	19619578	19625754	-	SHOC2	gene-GBF38_002777	SHOC2_BOVIN Leucine-rich repeat protein SHOC-2 OS=Bos taurus GN=SHOC2 PE=2 SV=1	not
CM024789.1	Gene	19632168	19633320	+	BBIP1	gene-GBF38_002775	BBIP1_DANRE BBSome-interacting protein 1 OS=Danio rerio GN=bbip1 PE=3 SV=1	not
CM024789.1	Gene	19633932	19637331	-	PDCD4	gene-GBF38_002774	PDCD4_CHICK Programmed cell death protein 4 OS=Gallus gallus GN=PDCD4 PE=2 SV=1	not
CM024789.1	Gene	19644445	19715976	-	SMC3	gene-GBF38_002773	SMC3_MOUSE Structural maintenance of chromosomes protein 3 OS=Mus musculus GN=Smc3 PE=1 SV=2	not
CM024789.1	Gene	19717944	19722914	-	DUSP5	gene-GBF38_002772	DUS5_HUMAN Dual specificity protein phosphatase 5 OS=Homo sapiens GN=DUSP5 PE=1 SV=2	not
CM024789.1	Gene	19828424	19859199	-	ADD3.2	gene-GBF38_002770	ADDG_HUMAN Gamma-adducin OS=Homo sapiens GN=ADD3 PE=1 SV=1	not
CM024789.1	Gene	19960569	19961911	+	OSR2-A	gene-GBF38_021782	OSR2A_XENLA Protein odd-skipped-related 2-A OS=Xenopus laevis GN=osr2-a PE=2 SV=1	not
CM024789.1	Gene	20070481	20072868	+	HMOX2	gene-GBF38_022572	HMOX2_RAT Heme oxygenase 2 OS=Rattus norvegicus GN=Hmox2 PE=1 SV=1	not
CM024789.1	Gene	20089629	20105420	-	SLX4	gene-GBF38_022569	SLX4_HUMAN Structure-specific endonuclease subunit SLX4 OS=Homo sapiens GN=SLX4 PE=1 SV=3	not
CM024789.1	Gene	20111439	20137547	-	CREBBP	gene-GBF38_022568	CBP_MOUSE CREB-binding protein OS=Mus musculus GN=Crebbp PE=1 SV=3	not
CM024789.1	Gene	20153913	20183327	-	ADCY9	gene-GBF38_022566	ADCY9_CHICK Adenylate cyclase type 9 OS=Gallus gallus GN=ADCY9 PE=1 SV=1	not
CM024789.1	Gene	20219486	20224169	-	MVB12A	gene-GBF38_022564	MB12A_DANRE Multivesicular body subunit 12A OS=Danio rerio GN=mvb12a PE=2 SV=1	not
CM024789.1	Gene	20231003	20247753	+	PBX1	gene-GBF38_022563	PBX1_MOUSE Pre-B-cell leukemia transcription factor 1 OS=Mus musculus GN=Pbx1 PE=1 SV=2	not
CM024789.1	Gene	20247957	20279995	+	SLC27A1	gene-GBF38_022562	S27A1_MOUSE Long-chain fatty acid transport protein 1 OS=Mus musculus GN=Slc27a1 PE=1 SV=1	not
CM024789.1	Gene	20371469	20376349	+	TMED1	gene-GBF38_022550	TMED1_XENTR Transmembrane emp24 domain-containing protein 1 OS=Xenopus tropicalis GN=tmed1 PE=2 SV=1	not
CM024789.1	Gene	20430000	20436600	+	TECR	gene-GBF38_022547	TECR_BOVIN Very-long-chain enoyl-CoA reductase OS=Bos taurus GN=TECR PE=2 SV=1	not
CM024789.1	Gene	20437144	20438964	-	NDUFB7	gene-GBF38_022546	NDUB7_BOVIN NADH dehydrogenase [ubiquinone] 1 beta subcomplex subunit 7 OS=Bos taurus GN=NDUFB7 PE=1 SV=2	not
CM024789.1	Gene	20458200	20459445	-	SAMD1	gene-GBF38_022544	SAMD1_RABIT Atherin OS=Oryctolagus cuniculus GN=SAMD1 PE=2 SV=1	not
CM024789.1	Gene	20478411	20480846	-	ASF1BB	gene-GBF38_022543	AS1BB_DANRE Histone chaperone asf1b-B OS=Danio rerio GN=asf1bb PE=2 SV=1	not
CM024789.1	Gene	20613357	20614935	-	TUBB4B	gene-GBF38_022959	TBB4B_MESAU Tubulin beta-4B chain OS=Mesocricetus auratus GN=TUBB4B PE=1 SV=1	not
CM024789.1	Gene	20697211	20706373	-	SLC25A10	gene-GBF38_022534	DIC_MOUSE Mitochondrial dicarboxylate carrier OS=Mus musculus GN=Slc25a10 PE=1 SV=2	not
CM024789.1	Gene	20713553	20716794	+	GIMAP4.4	gene-GBF38_022533	GIMA4_HUMAN GTPase IMAP family member 4 OS=Homo sapiens GN=GIMAP4 PE=1 SV=1	not
CM024789.1	Gene	20719065	20719579	-	GIMAP4.3	gene-GBF38_022531	GIMA4_HUMAN GTPase IMAP family member 4 OS=Homo sapiens GN=GIMAP4 PE=1 SV=1	not
CM024789.1	Gene	20721582	20723225	-	GIMAP7.5	gene-GBF38_022530	GIMA7_HUMAN GTPase IMAP family member 7 OS=Homo sapiens GN=GIMAP7 PE=1 SV=1	not
CM024789.1	Gene	20762346	20775487	+	B3GNTL1	gene-GBF38_022528	B3GNL_MOUSE UDP-GlcNAc:betaGal beta-1,3-N-acetylglucosaminyltransferase-like protein 1 OS=Mus musculus GN=B3gntl1 PE=2 SV=1	not
CM024789.1	Gene	20781107	20805805	+	METRNL	gene-GBF38_022527	METRL_DANRE Meteorin-like protein OS=Danio rerio GN=metrnl PE=2 SV=1	not
CM024789.1	Gene	20851073	20853401	-	R3HCC1L	gene-GBF38_022522	R3HCL_MOUSE Coiled-coil domain-containing protein R3HCC1L OS=Mus musculus GN=R3hcc1l PE=1 SV=1	not
CM024789.1	Gene	20855130	20858110	+	CRTAC1.3	gene-GBF38_002270	CRAC1_XENTR Cartilage acidic protein 1 OS=Xenopus tropicalis GN=crtac1 PE=2 SV=2	not
CM024789.1	Gene	20862243	20873615	-	ZFYVE27	gene-GBF38_022521	ZFY27_BOVIN Protrudin OS=Bos taurus GN=ZFYVE27 PE=2 SV=1	not
CM024789.1	Gene	20889669	20894733	-	PI4K2A	gene-GBF38_022518	P4K2A_RAT Phosphatidylinositol 4-kinase type 2-alpha OS=Rattus norvegicus GN=Pi4k2a PE=1 SV=1	not
CM024789.1	Gene	20901606	20904351	+	EXOSC1	gene-GBF38_022517	EXOS1_HUMAN Exosome complex component CSL4 OS=Homo sapiens GN=EXOSC1 PE=1 SV=1	not
CM024789.1	Gene	20905024	20907888	-	KNOP1	gene-GBF38_022516	KNOP1_HUMAN Lysine-rich nucleolar protein 1 OS=Homo sapiens GN=KNOP1 PE=1 SV=1	not
CM024789.1	Gene	21016784	21028077	+	PKD1	gene-GBF38_022510	PKD1_HUMAN Polycystin-1 OS=Homo sapiens GN=PKD1 PE=1 SV=3	not
CM024789.1	Gene	21028569	21053106	-	TSC2	gene-GBF38_022509	TSC2_RAT Tuberin OS=Rattus norvegicus GN=Tsc2 PE=1 SV=1	not
CM024789.1	Gene	21074107	21081396	-	TNPO1	gene-GBF38_009737	TNPO1_HUMAN Transportin-1 OS=Homo sapiens GN=TNPO1 PE=1 SV=2	not
CM024789.1	Gene	21087255	21096507	+	RFX1	gene-GBF38_022506	RFX1_HUMAN MHC class II regulatory factor RFX1 OS=Homo sapiens GN=RFX1 PE=1 SV=2	not
CM024789.1	Gene	21098835	21101720	-	DCAF15	gene-GBF38_022505	DCA15_XENLA DDB1- and CUL4-associated factor 15 OS=Xenopus laevis GN=dcaf15 PE=2 SV=1	not
CM024789.1	Gene	21101721	21125400	-	KHSRP	gene-GBF38_022504	FUBP2_RAT Far upstream element-binding protein 2 OS=Rattus norvegicus GN=Khsrp PE=1 SV=1	not
CM024789.1	Gene	21126755	21131760	+	RGS1	gene-GBF38_022503	RGS1_MOUSE Regulator of G-protein signaling 1 OS=Mus musculus GN=Rgs1 PE=2 SV=2	not
CM024789.1	Gene	21140018	21147441	-	MRI1	gene-GBF38_022501	MTNA_DANRE Methylthioribose-1-phosphate isomerase OS=Danio rerio GN=mri1 PE=2 SV=1	not
CM024789.1	Gene	21151581	21161931	-	CC2D1A	gene-GBF38_022500	C2D1A_RAT Coiled-coil and C2 domain-containing protein 1A OS=Rattus norvegicus GN=Cc2d1a PE=1 SV=2	not
CM024789.1	Gene	21170050	21172923	-	SSX2IP-B	gene-GBF38_022497	ADIPB_XENLA Afadin- and alpha-actinin-binding protein B OS=Xenopus laevis GN=ssx2ip-b PE=2 SV=1	not
CM024789.1	Gene	21176268	21177850	-	GNG10	gene-GBF38_022496	GBG10_HUMAN Guanine nucleotide-binding protein G(I)/G(S)/G(O) subunit gamma-10 OS=Homo sapiens GN=GNG10 PE=1 SV=1	not
CM024789.1	Gene	21264371	21269469	-	SLC26A11	gene-GBF38_022494	S2611_HUMAN Sodium-independent sulfate anion transporter OS=Homo sapiens GN=SLC26A11 PE=2 SV=2	not
CM024789.1	Gene	21271825	21276581	+	SGSH	gene-GBF38_022493	SPHM_HUMAN N-sulphoglucosamine sulphohydrolase OS=Homo sapiens GN=SGSH PE=1 SV=1	not
CM024789.1	Gene	21306633	21312492	-	PCYT2.2	gene-GBF38_023031	PCY2_BOVIN Ethanolamine-phosphate cytidylyltransferase OS=Bos taurus GN=PCYT2 PE=2 SV=1	not
CM024789.1	Gene	21318021	21321619	-	SIRT7	gene-GBF38_022490	SIR7_BOVIN NAD-dependent protein deacetylase sirtuin-7 OS=Bos taurus GN=SIRT7 PE=2 SV=1	not
CM024789.1	Gene	21322865	21330106	-	CCP110	gene-GBF38_022489	CP110_HUMAN Centriolar coiled-coil protein of 110 kDa OS=Homo sapiens GN=CCP110 PE=1 SV=3	not
CM024789.1	Gene	21338080	21339122	-	MAFG	gene-GBF38_022487	MAFG_HUMAN Transcription factor MafG OS=Homo sapiens GN=MAFG PE=1 SV=1	not
CM024789.1	Gene	21357668	21361897	-	PYCR2	gene-GBF38_022486	P5CR2_BOVIN Pyrroline-5-carboxylate reductase 2 OS=Bos taurus GN=PYCR2 PE=2 SV=1	not
CM024789.1	Gene	21393359	21399113	-	ASPSCR1	gene-GBF38_022483	ASPC1_HUMAN Tether containing UBX domain for GLUT4 OS=Homo sapiens GN=ASPSCR1 PE=1 SV=1	not
CM024789.1	Gene	21402888	21409690	+	NOTUM1A	gene-GBF38_022482	NOT1A_DANRE Palmitoleoyl-protein carboxylesterase notum1a OS=Danio rerio GN=notum1a PE=2 SV=1	not
CM024789.1	Gene	21410649	21417498	-	TMC6	gene-GBF38_022481	TMC6_HUMAN Transmembrane channel-like protein 6 OS=Homo sapiens GN=TMC6 PE=1 SV=2	not
CM024789.1	Gene	21445161	21447326	+	SYNGR2	gene-GBF38_022478	SNG2_BOVIN Synaptogyrin-2 OS=Bos taurus GN=SYNGR2 PE=2 SV=1	not
CM024789.1	Gene	21450029	21452706	-	TK1	gene-GBF38_022477	KITH_HUMAN Thymidine kinase, cytosolic OS=Homo sapiens GN=TK1 PE=1 SV=2	not
CM024789.1	Gene	21454867	21464597	+	AFMID	gene-GBF38_022476	KFA_SALSA Kynurenine formamidase OS=Salmo salar GN=afmid PE=2 SV=1	not
CM024789.1	Gene	21464696	21466941	+	CANT1	gene-GBF38_022475	CANT1_RAT Soluble calcium-activated nucleotidase 1 OS=Rattus norvegicus GN=Cant1 PE=1 SV=1	not
CM024789.1	Gene	21467597	21474415	-	MGEA5	gene-GBF38_022474	OGA_RAT Protein O-GlcNAcase OS=Rattus norvegicus GN=Mgea5 PE=1 SV=1	not
CM024789.1	Gene	21476920	21480785	-	PPRC1	gene-GBF38_022473	PPRC1_MOUSE Peroxisome proliferator-activated receptor gamma coactivator-related protein 1 OS=Mus musculus GN=Pprc1 PE=1 SV=1	not
CM024789.1	Gene	21561018	21567353	-	JUP	gene-GBF38_022471	PLAK_XENLA Junction plakoglobin OS=Xenopus laevis GN=jup PE=2 SV=1	not
CM024789.1	Gene	21596475	21607940	+	TRAK1	gene-GBF38_022469	TRAK1_HUMAN Trafficking kinesin-binding protein 1 OS=Homo sapiens GN=TRAK1 PE=1 SV=1	not
CM024789.1	Gene	21640866	21643267	+	KRT13	gene-GBF38_022464	K1C13_ONCMY Keratin, type I cytoskeletal 13 OS=Oncorhynchus mykiss GN=krt13 PE=2 SV=1	not
CM024789.1	Gene	21650888	21658107	-	SMAP1	gene-GBF38_022463	SMAP1_HUMAN Stromal membrane-associated protein 1 OS=Homo sapiens GN=SMAP1 PE=1 SV=2	not
CM024789.1	Gene	21658889	21660590	-	CENPK	gene-GBF38_022462	CENPK_HUMAN Centromere protein K OS=Homo sapiens GN=CENPK PE=1 SV=1	not
CM024789.1	Gene	21752516	21754602	-	DPCD	gene-GBF38_022459	DPCD_DANRE Protein DPCD OS=Danio rerio GN=dpcd PE=2 SV=1	not
CM024789.1	Gene	21756237	21761040	+	POLL	gene-GBF38_022458	DPOLL_HUMAN DNA polymerase lambda OS=Homo sapiens GN=POLL PE=1 SV=1	not
CM024789.1	Gene	21767434	21776735	+	WBP1L	gene-GBF38_022457	WBP1L_HUMAN WW domain binding protein 1-like OS=Homo sapiens GN=WBP1L PE=1 SV=2	not
CM024789.1	Gene	21777235	21816351	+	CNNM2	gene-GBF38_022456	CNNM2_HUMAN Metal transporter CNNM2 OS=Homo sapiens GN=CNNM2 PE=1 SV=2	not
CM024789.1	Gene	21876149	21876441	-	USMG5	gene-GBF38_022452	USMG5_HUMAN Up-regulated during skeletal muscle growth protein 5 OS=Homo sapiens GN=USMG5 PE=1 SV=1	not
CM024789.1	Gene	21878720	21889965	+	PDCD11	gene-GBF38_022450	RRP5_HUMAN Protein RRP5-like protein OS=Homo sapiens GN=PDCD11 PE=1 SV=3	not
CM024789.1	Gene	21890602	21901940	-	CALHM1	gene-GBF38_022449	CAHM1_MOUSE Calcium homeostasis modulator protein 1 OS=Mus musculus GN=Calhm1 PE=2 SV=1	not
CM024789.1	Gene	21904052	21905908	+	ITPRIP	gene-GBF38_022448	IPRI_DANRE Inositol 1,4,5-trisphosphate receptor-interacting protein OS=Danio rerio GN=itprip PE=2 SV=1	not
CM024789.1	Gene	21906085	21909049	-	ZP3.5	gene-GBF38_022447	ZP3_CALSQ Zona pellucida sperm-binding protein 3 OS=Callithrix sp	not
CM024789.1	Gene	21918315	21920454	-	METTL26	gene-GBF38_022445	MTL26_DANRE Methyltransferase-like 26 OS=Danio rerio GN=mettl26 PE=2 SV=3	not
CM024789.1	Gene	22175574	22183468	+	SEC23B	gene-GBF38_022435	SC23B_MOUSE Protein transport protein Sec23B OS=Mus musculus GN=Sec23b PE=1 SV=1	not
CM024789.1	Gene	22207826	22213864	+	TMC7	gene-GBF38_022432	TMC7_CHICK Transmembrane channel-like protein 7 OS=Gallus gallus GN=Tmc7 PE=2 SV=1	not
CM024789.1	Gene	22214205	22230030	+	NOMO1	gene-GBF38_022431	NOMO1_HUMAN Nodal modulator 1 OS=Homo sapiens GN=NOMO1 PE=1 SV=5	not
CM024789.1	Gene	22415780	22482177	+	ABCC1	gene-GBF38_022430	MRP1_CHICK Multidrug resistance-associated protein 1 OS=Gallus gallus GN=ABCC1 PE=2 SV=1	not
CM024789.1	Gene	22485115	22486580	+	FOPNL	gene-GBF38_022429	FOPNL_CHICK LisH domain-containing protein FOPNL OS=Gallus gallus GN=FOPNL PE=2 SV=1	not
CM024789.1	Gene	22518332	22528296	-	PANX1	gene-GBF38_022428	PANX1_MOUSE Pannexin-1 OS=Mus musculus GN=Panx1 PE=1 SV=3	not
CM024789.1	Gene	22528490	22545366	+	MARF1	gene-GBF38_022427	MARF1_CHICK Meiosis regulator and mRNA stability factor 1 OS=Gallus gallus GN=MARF1 PE=3 SV=1	not
CM024789.1	Gene	22562963	22565371	-	MPV17L.2	gene-GBF38_022425	MP17L_MOUSE Mpv17-like protein OS=Mus musculus GN=Mpv17l PE=1 SV=2	not
CM024789.1	Gene	22567477	22568276	-	NTAN1	gene-GBF38_022424	NTAN1_MOUSE Protein N-terminal asparagine amidohydrolase OS=Mus musculus GN=Ntan1 PE=1 SV=3	not
CM024789.1	Gene	22570699	22578768	+	DDX17	gene-GBF38_022423	DDX17_MOUSE Probable ATP-dependent RNA helicase DDX17 OS=Mus musculus GN=Ddx17 PE=1 SV=1	not
CM024789.1	Gene	22580844	22587076	-	GGA1	gene-GBF38_022422	GGA1_MOUSE ADP-ribosylation factor-binding protein GGA1 OS=Mus musculus GN=Gga1 PE=1 SV=1	not
CM024789.1	Gene	22587625	22601515	+	MICALL1	gene-GBF38_022421	MILK1_BOVIN MICAL-like protein 1 OS=Bos taurus GN=MICALL1 PE=1 SV=2	not
CM024789.1	Gene	22629380	22632853	+	NFIL3.4	gene-GBF38_022416	NFIL3_XENTR Nuclear factor interleukin-3-regulated protein OS=Xenopus tropicalis GN=nfil3 PE=2 SV=1	not
CM024789.1	Gene	22683958	22692052	-	SLC44A2	gene-GBF38_022413	CTL2_XENLA Choline transporter-like protein 2 OS=Xenopus laevis GN=slc44a2 PE=2 SV=1	not
CM024789.1	Gene	22700066	22703652	+	GCDH.2	gene-GBF38_022613	GCDH_HUMAN Glutaryl-CoA dehydrogenase, mitochondrial OS=Homo sapiens GN=GCDH PE=1 SV=1	not
CM024789.1	Gene	22712939	22714338	-	ACP5	gene-GBF38_022410	PPA5_MOUSE Tartrate-resistant acid phosphatase type 5 OS=Mus musculus GN=Acp5 PE=1 SV=2	not
CM024789.1	Gene	22716037	22725703	-	ILF3	gene-GBF38_022409	ILF3_DANRE Interleukin enhancer-binding factor 3-like protein OS=Danio rerio GN=ilf3 PE=1 SV=2	not
CM024789.1	Gene	22762334	22765353	-	WIZ	gene-GBF38_022407	WIZ_HUMAN Protein Wiz OS=Homo sapiens GN=WIZ PE=1 SV=2	not
CM024789.1	Gene	22769421	22772099	+	PRDX1	gene-GBF38_022406	PRDX1_MYOLU Peroxiredoxin-1 OS=Myotis lucifugus GN=PRDX1 PE=1 SV=1	not
CM024789.1	Gene	22773562	22774493	-	JUNB	gene-GBF38_022405	JUNB_CYPCA Transcription factor jun-B OS=Cyprinus carpio GN=junb PE=2 SV=1	not
CM024789.1	Gene	22811331	22814887	-	ASNA1	gene-GBF38_022402	ASNA_DANRE ATPase asna1 OS=Danio rerio GN=asna1 PE=1 SV=1	not
CM024789.1	Gene	22818104	22823006	-	TOM1	gene-GBF38_022400	TOM1_MOUSE Target of Myb protein 1 OS=Mus musculus GN=Tom1 PE=1 SV=1	not
CM024789.1	Gene	22841590	22865843	+	GRK6.2	gene-GBF38_022399	GRK6_MOUSE G protein-coupled receptor kinase 6 OS=Mus musculus GN=Grk6 PE=1 SV=1	not
CM024789.1	Gene	22893257	22899708	+	HTT	gene-GBF38_022397	HD_TAKRU Huntingtin OS=Takifugu rubripes GN=htt PE=3 SV=1	not
CM024789.1	Gene	22905455	22974144	+	RGS12	gene-GBF38_022396	RGS12_HUMAN Regulator of G-protein signaling 12 OS=Homo sapiens GN=RGS12 PE=1 SV=1	not
CM024789.1	Gene	22973915	22983568	-	LRPAP1	gene-GBF38_022395	AMRP_HUMAN Alpha-2-macroglobulin receptor-associated protein OS=Homo sapiens GN=LRPAP1 PE=1 SV=1	not
CM024789.1	Gene	23160301	23166396	-	CPZ	gene-GBF38_022390	CBPZ_CHICK Carboxypeptidase Z OS=Gallus gallus GN=CPZ PE=1 SV=1	not
CM024789.1	Gene	23181958	23186660	-	HTRA3	gene-GBF38_022388	HTRA3_MOUSE Serine protease HTRA3 OS=Mus musculus GN=Htra3 PE=1 SV=3	not
CM024789.1	Gene	23190357	23200059	-	PI4K2B	gene-GBF38_022387	P4K2B_DANRE Phosphatidylinositol 4-kinase type 2-beta OS=Danio rerio GN=pi4k2b PE=2 SV=1	not
CM024789.1	Gene	23213427	23233869	+	RNF38.2	gene-GBF38_022386	RNF38_HUMAN E3 ubiquitin-protein ligase RNF38 OS=Homo sapiens GN=RNF38 PE=1 SV=4	not
CM024789.1	Gene	23391341	23435582	-	DNAH6	gene-GBF38_016645	DYH6_HUMAN Dynein heavy chain 6, axonemal OS=Homo sapiens GN=DNAH6 PE=2 SV=3	not
CM024789.1	Gene	24376624	24380045	-	GZF1	gene-GBF38_022368	GZF1_HUMAN GDNF-inducible zinc finger protein 1 OS=Homo sapiens GN=GZF1 PE=1 SV=1	not
CM024789.1	Gene	24394157	24404575	-	VWA7	gene-GBF38_022365	VWA7_HUMAN von Willebrand factor A domain-containing protein 7 OS=Homo sapiens GN=VWA7 PE=2 SV=4	not
CM024789.1	Gene	24497979	24498693	-	RTN4RL2	gene-GBF38_022361	R4RL2_HUMAN Reticulon-4 receptor-like 2 OS=Homo sapiens GN=RTN4RL2 PE=1 SV=1	not
CM024789.1	Gene	24498981	24500410	-	RTN4RL1	gene-GBF38_022360	R4RL1_MOUSE Reticulon-4 receptor-like 1 OS=Mus musculus GN=Rtn4rl1 PE=1 SV=1	not
CM024789.1	Gene	24533740	24540281	-	UNC93B1	gene-GBF38_022357	UN93B_MOUSE Protein unc-93-like protein B1 OS=Mus musculus GN=Unc93b1 PE=1 SV=2	not
CM024789.1	Gene	24542878	24544555	-	TIMM10	gene-GBF38_022356	TIM10_DANRE Mitochondrial import inner membrane translocase subunit Tim10 OS=Danio rerio GN=timm10 PE=3 SV=1	not
CM024789.1	Gene	24566664	24570481	-	CTNND1	gene-GBF38_022353	CTND1_MOUSE Catenin delta-1 OS=Mus musculus GN=Ctnnd1 PE=1 SV=2	not
CM024789.1	Gene	24617644	24620167	-	PRDM9	gene-GBF38_022348	PRDM9_RAT Histone-lysine N-methyltransferase PRDM9 OS=Rattus norvegicus GN=Prdm9 PE=3 SV=1	not
CM024789.1	Gene	24634214	24636227	+	NOCT	gene-GBF38_022320	NOCT_RAT Nocturnin OS=Rattus norvegicus GN=Noct PE=2 SV=2	not
CM024789.1	Gene	24639000	24647777	-	ELF2	gene-GBF38_022319	ELF2_HUMAN ETS-related transcription factor Elf-2 OS=Homo sapiens GN=ELF2 PE=1 SV=2	not
CM024789.1	Gene	24703679	24801263	-	MAML3	gene-GBF38_022316	MAML3_HUMAN Mastermind-like protein 3 OS=Homo sapiens GN=MAML3 PE=1 SV=4	not
CM024789.1	Gene	24828616	24832973	+	SCOCA	gene-GBF38_022315	SCOCA_DANRE Short coiled-coil protein A OS=Danio rerio GN=scoca PE=3 SV=1	not
CM024789.1	Gene	24833041	24838057	-	CANX	gene-GBF38_022314	CALX_RAT Calnexin OS=Rattus norvegicus GN=Canx PE=1 SV=1	not
CM024789.1	Gene	24841117	24844944	+	EXOSC9	gene-GBF38_022313	EXOS9_HUMAN Exosome complex component RRP45 OS=Homo sapiens GN=EXOSC9 PE=1 SV=3	not
CM024789.1	Gene	24920883	24926767	-	SLC47A1.3	gene-GBF38_022311	S47A1_DANRE Multidrug and toxin extrusion protein 1 OS=Danio rerio GN=slc47a1 PE=2 SV=1	not
CM024789.1	Gene	25091566	25107237	+	AXIN2	gene-GBF38_022307	AXIN2_DANRE Axin-2 OS=Danio rerio GN=axin2 PE=2 SV=1	not
CM024789.1	Gene	25215990	25218527	+	ANAPC11	gene-GBF38_022284	APC11_MOUSE Anaphase-promoting complex subunit 11 OS=Mus musculus GN=Anapc11 PE=3 SV=1	not
CM024789.1	Gene	25225235	25235284	-	P4HB	gene-GBF38_022303	PDIA1_RABIT Protein disulfide-isomerase OS=Oryctolagus cuniculus GN=P4HB PE=2 SV=1	not
CM024789.1	Gene	25235285	25260344	-	PECAM1	gene-GBF38_022302	PECA1_HUMAN Platelet endothelial cell adhesion molecule OS=Homo sapiens GN=PECAM1 PE=1 SV=1	not
CM024789.1	Gene	25267900	25324890	-	RPTOR	gene-GBF38_022299	RPTOR_MOUSE Regulatory-associated protein of mTOR OS=Mus musculus GN=Rptor PE=1 SV=1	not
CM024789.1	Gene	25527182	25559784	-	SEC14L1	gene-GBF38_022298	S14L1_HUMAN SEC14-like protein 1 OS=Homo sapiens GN=SEC14L1 PE=1 SV=2	not
CM024789.1	Gene	25580818	25591682	+	DAB2IP	gene-GBF38_022297	DAB2P_MOUSE Disabled-like protein 2-interacting protein OS=Mus musculus GN=Dab2ip PE=1 SV=1	not
CM024789.1	Gene	25593631	25602975	+	TRIM25	gene-GBF38_022296	TRI25_HUMAN E3 ubiquitin/ISG15 ligase TRIM25 OS=Homo sapiens GN=TRIM25 PE=1 SV=2	not
CM024789.1	Gene	25635549	25639022	-	CBX8	gene-GBF38_022291	CBX8_MOUSE Chromobox protein-like protein 8 OS=Mus musculus GN=Cbx8 PE=1 SV=1	not
CM024789.1	Gene	25720069	25733144	-	CARD14	gene-GBF38_022289	CAR14_HUMAN Caspase recruitment domain-containing protein 14 OS=Homo sapiens GN=CARD14 PE=1 SV=2	not
CM024789.1	Gene	25748347	25761394	-	TEX2	gene-GBF38_022286	TEX2_HUMAN Testis-expressed protein 2 OS=Homo sapiens GN=TEX2 PE=1 SV=2	not
CM024789.1	Gene	25782659	25811265	+	PRF1.5	gene-GBF38_022283	PERF_RAT Perforin-1 OS=Rattus norvegicus GN=Prf1 PE=2 SV=1	not
CM024789.1	Gene	25815130	25826689	-	PPP1R12C	gene-GBF38_022281	PP12C_MOUSE Protein phosphatase 1 regulatory subunit 12C OS=Mus musculus GN=Ppp1r12c PE=1 SV=1	not
CM024789.1	Gene	25931225	25937511	+	PSMB3	gene-GBF38_022276	PSB3_ONCMY Proteasome subunit beta type-3 OS=Oncorhynchus mykiss GN=psmb3 PE=2 SV=1	not
CM024789.1	Gene	25940087	25946048	-	PIP4K2A	gene-GBF38_017668	PI42A_CHICK Phosphatidylinositol 5-phosphate 4-kinase type-2 alpha OS=Gallus gallus GN=PIP4K2A PE=2 SV=1	not
CM024789.1	Gene	25953291	25960575	+	PCGF2	gene-GBF38_022275	PCGF2_HUMAN Polycomb group RING finger protein 2 OS=Homo sapiens GN=PCGF2 PE=1 SV=1	not
CM024789.1	Gene	25961432	25967078	-	CISD3	gene-GBF38_022274	CISD3_MOUSE CDGSH iron-sulfur domain-containing protein 3, mitochondrial OS=Mus musculus GN=Cisd3 PE=1 SV=1	not
CM024789.1	Gene	25972399	25989173	-	MLLT6	gene-GBF38_022273	AF17_HUMAN Protein AF-17 OS=Homo sapiens GN=MLLT6 PE=1 SV=2	not
CM024789.1	Gene	25991766	25997018	-	IKZF3	gene-GBF38_022272	IKZF3_HUMAN Zinc finger protein Aiolos OS=Homo sapiens GN=IKZF3 PE=1 SV=2	not
CM024789.1	Gene	26003279	26016267	+	IGFBP4	gene-GBF38_022271	IBP4_PIG Insulin-like growth factor-binding protein 4 OS=Sus scrofa GN=IGFBP4 PE=1 SV=2	not
CM024789.1	Gene	26024971	26035331	+	SMARCE1	gene-GBF38_022270	SMCE1_RAT SWI/SNF-related matrix-associated actin-dependent regulator of chromatin subfamily E member 1 OS=Rattus norvegicus GN=Smarce1 PE=1 SV=1	not
CM024789.1	Gene	26277648	26281912	-	NLRP12.15	gene-GBF38_022259	NAL12_HUMAN NACHT, LRR and PYD domains-containing protein 12 OS=Homo sapiens GN=NLRP12 PE=1 SV=2	not
CM024789.1	Gene	26285637	26301585	-	RIN2	gene-GBF38_022258	RIN2_HUMAN Ras and Rab interactor 2 OS=Homo sapiens GN=RIN2 PE=1 SV=1	not
CM024789.1	Gene	26378921	26389664	-	DTD1	gene-GBF38_022257	DTD1_DANRE D-aminoacyl-tRNA deacylase 1 OS=Danio rerio GN=dtd1 PE=1 SV=1	not
CM024789.1	Gene	26422736	26439334	-	STK10.2	gene-GBF38_022255	STK10_CHICK Serine/threonine-protein kinase 10 OS=Gallus gallus GN=STK10 PE=3 SV=2	not
CM024789.1	Gene	26439609	26447627	+	STN1	gene-GBF38_022254	STN1_DANRE CST complex subunit STN1 OS=Danio rerio GN=stn1 PE=2 SV=1	not
CM024789.1	Gene	26516114	26550310	+	SH3PXD2A	gene-GBF38_022253	SPD2A_DANRE SH3 and PX domain-containing protein 2A OS=Danio rerio GN=sh3pxd2a PE=3 SV=2	not
CM024789.1	Gene	27471808	27500842	+	DTX4.2	gene-GBF38_005298	DTX4_MOUSE E3 ubiquitin-protein ligase DTX4 OS=Mus musculus GN=Dtx4 PE=1 SV=2	not
CM024789.1	Gene	27587528	27651017	-	SORCS3	gene-GBF38_022244	SORC3_HUMAN VPS10 domain-containing receptor SorCS3 OS=Homo sapiens GN=SORCS3 PE=1 SV=2	not
CM024789.1	Gene	27862956	27934576	-	GRIA2	gene-GBF38_022184	GRIA2_MOUSE Glutamate receptor 2 OS=Mus musculus GN=Gria2 PE=1 SV=3	not
CM024789.1	Gene	27935999	28012031	-	HAND2	gene-GBF38_022185	HAND2_DANRE Heart- and neural crest derivatives-expressed protein 2 OS=Danio rerio GN=hand2 PE=2 SV=1	not
CM024789.1	Gene	28084334	28091934	-	FBXO8	gene-GBF38_022186	FBX8_HUMAN F-box only protein 8 OS=Homo sapiens GN=FBXO8 PE=2 SV=1	not
CM024789.1	Gene	28099298	28113180	+	DCTD	gene-GBF38_022187	DCTD_RAT Deoxycytidylate deaminase OS=Rattus norvegicus GN=Dctd PE=2 SV=1	not
CM024789.1	Gene	29066977	29118698	-	VEGFC.2	gene-GBF38_022190	VEGFC_HUMAN Vascular endothelial growth factor C OS=Homo sapiens GN=VEGFC PE=1 SV=1	not
CM024789.1	Gene	29134322	29140170	+	NAF1	gene-GBF38_022191	NAF1_HUMAN H/ACA ribonucleoprotein complex non-core subunit NAF1 OS=Homo sapiens GN=NAF1 PE=1 SV=2	not
CM024789.1	Gene	29140793	29143681	+	COLEC12	gene-GBF38_022192	COL12_RAT Collectin-12 OS=Rattus norvegicus GN=Colec12 PE=2 SV=1	not
CM024789.1	Gene	29165536	29177555	+	RBM20	gene-GBF38_022194	RBM20_RAT RNA-binding protein 20 OS=Rattus norvegicus GN=Rbm20 PE=1 SV=1	not
CM024789.1	Gene	29192898	29202765	-	TESK2	gene-GBF38_022197	TESK2_HUMAN Dual specificity testis-specific protein kinase 2 OS=Homo sapiens GN=TESK2 PE=1 SV=1	not
CM024789.1	Gene	29209458	29211764	+	TMX2B.2	gene-GBF38_008062	TMX2B_DANRE Thioredoxin-related transmembrane protein 2-B OS=Danio rerio GN=tmx2b PE=2 SV=1	not
CM024789.1	Gene	29240793	29258985	-	SLC43A1	gene-GBF38_022199	LAT3_MOUSE Large neutral amino acids transporter small subunit 3 OS=Mus musculus GN=Slc43a1 PE=1 SV=1	not
CM024789.1	Gene	29507643	29510658	-	GSTT3	gene-GBF38_022206	GSTT3_MOUSE Glutathione S-transferase theta-3 OS=Mus musculus GN=Gstt3 PE=1 SV=1	not
CM024789.1	Gene	29519390	29521527	+	SARAF	gene-GBF38_022207	SARAF_XENLA Store-operated calcium entry-associated regulatory factor OS=Xenopus laevis GN=saraf PE=2 SV=2	not
CM024789.1	Gene	29653898	29667370	+	HPGD	gene-GBF38_022214	PGDH_MOUSE 15-hydroxyprostaglandin dehydrogenase [NAD(+)] OS=Mus musculus GN=Hpgd PE=1 SV=1	not
CM024789.1	Gene	29671666	29700805	-	WDR17	gene-GBF38_022215	WDR17_HUMAN WD repeat-containing protein 17 OS=Homo sapiens GN=WDR17 PE=2 SV=2	not
CM024789.1	Gene	29706013	29710498	+	PMM2	gene-GBF38_022216	PMM2_BOVIN Phosphomannomutase 2 OS=Bos taurus GN=PMM2 PE=2 SV=1	not
CM024789.1	Gene	29712482	29722381	-	MTMR7	gene-GBF38_022217	MTMR7_MOUSE Myotubularin-related protein 7 OS=Mus musculus GN=Mtmr7 PE=1 SV=2	not
CM024789.1	Gene	29750342	29787563	+	MTUS1A	gene-GBF38_022219	MTS1A_DANRE Microtubule-associated tumor suppressor 1-like protein A OS=Danio rerio GN=mtus1a PE=2 SV=1	not
CM024789.1	Gene	29787582	29790322	-	FGL1	gene-GBF38_022220	FGL1_BOVIN Fibrinogen-like protein 1 OS=Bos taurus GN=FGL1 PE=2 SV=1	not
CM024789.1	Gene	29795672	29809147	-	GALNT7	gene-GBF38_022221	GALT7_PONAB N-acetylgalactosaminyltransferase 7 OS=Pongo abelii GN=GALNT7 PE=2 SV=1	not
CM024789.1	Gene	29810331	29817437	-	ASB5	gene-GBF38_022222	ASB5_BOVIN Ankyrin repeat and SOCS box protein 5 OS=Bos taurus GN=ASB5 PE=2 SV=1	not
CM024789.1	Gene	29821807	29825255	+	SPCS3	gene-GBF38_022223	SPCS3_MOUSE Signal peptidase complex subunit 3 OS=Mus musculus GN=Spcs3 PE=1 SV=1	not
CM024789.1	Gene	29825264	29851348	-	KDM2A	gene-GBF38_022224	KDM2A_HUMAN Lysine-specific demethylase 2A OS=Homo sapiens GN=KDM2A PE=1 SV=3	not
CM024789.1	Gene	29905387	29961289	+	VPS37C	gene-GBF38_022228	VP37C_HUMAN Vacuolar protein sorting-associated protein 37C OS=Homo sapiens GN=VPS37C PE=1 SV=2	not
CM024789.1	Gene	30004080	30005236	-	ZNF235.2	gene-GBF38_022230	ZN235_HUMAN Zinc finger protein 235 OS=Homo sapiens GN=ZNF235 PE=2 SV=3	not
CM024789.1	Gene	30045903	30050573	+	DDT	gene-GBF38_022233	DOPD_XENTR D-dopachrome decarboxylase OS=Xenopus tropicalis GN=ddt PE=3 SV=1	not
CM024789.1	Gene	30053243	30057941	+	GSTT3.2	gene-GBF38_022234	GSTT3_MOUSE Glutathione S-transferase theta-3 OS=Mus musculus GN=Gstt3 PE=1 SV=1	not
CM024789.1	Gene	30068040	30072182	-	PATL1	gene-GBF38_022236	PATL1_DANRE Protein PAT1-like protein 1 OS=Danio rerio GN=patl1 PE=1 SV=1	not
CM024789.1	Gene	30129890	30138568	-	NLRC3.42	gene-GBF38_022241	NLRC3_HUMAN NLR family CARD domain-containing protein 3 OS=Homo sapiens GN=NLRC3 PE=1 SV=2	not
CM024789.1	Gene	30365499	30376517	-	CEP95.2	gene-GBF38_002929	CEP95_MOUSE Centrosomal protein of 95 kDa OS=Mus musculus GN=Cep95 PE=1 SV=2	not
CM024790.1	Gene	137184	146984	+	USP48.2	gene-GBF38_012801	UBP48_CHICK Ubiquitin carboxyl-terminal hydrolase 48 OS=Gallus gallus GN=USP48 PE=2 SV=1	not
CM024790.1	Gene	147224	158716	+	ZBTB40	gene-GBF38_012802	ZBT40_HUMAN Zinc finger and BTB domain-containing protein 40 OS=Homo sapiens GN=ZBTB40 PE=1 SV=4	not
CM024790.1	Gene	170469	179857	-	ATXN7L2	gene-GBF38_012804	AT7L2_HUMAN Ataxin-7-like protein 2 OS=Homo sapiens GN=ATXN7L2 PE=1 SV=1	not
CM024790.1	Gene	204968	211462	+	ZC3H11A	gene-GBF38_012806	ZC11A_HUMAN Zinc finger CCCH domain-containing protein 11A OS=Homo sapiens GN=ZC3H11A PE=1 SV=3	not
CM024790.1	Gene	538117	572747	+	HELZ2.3	gene-GBF38_012811	HELZ2_HUMAN Helicase with zinc finger domain 2 OS=Homo sapiens GN=HELZ2 PE=1 SV=6	not
CM024790.1	Gene	657627	658943	-	TP53RK	gene-GBF38_012818	PRPK_HUMAN TP53-regulating kinase OS=Homo sapiens GN=TP53RK PE=1 SV=2	not
CM024790.1	Gene	659853	666557	+	SLC2A10	gene-GBF38_012819	GTR10_XENTR Solute carrier family 2, facilitated glucose transporter member 10 OS=Xenopus tropicalis GN=slc2a10 PE=2 SV=1	not
CM024790.1	Gene	669277	675534	-	CSNK2A1	gene-GBF38_012820	CSK21_XENLA Casein kinase II subunit alpha OS=Xenopus laevis GN=csnk2a1 PE=2 SV=2	not
CM024790.1	Gene	689214	689857	-	TCF15.2	gene-GBF38_012821	TCF15_CHICK Transcription factor 15 OS=Gallus gallus GN=TCF15 PE=2 SV=2	not
CM024790.1	Gene	699454	718444	-	SCRT1	gene-GBF38_012822	SCRT1_MOUSE Transcriptional repressor scratch 1 OS=Mus musculus GN=Scrt1 PE=1 SV=1	not
CM024790.1	Gene	781329	815499	+	PLXNB1	gene-GBF38_012823	PLXB1_HUMAN Plexin-B1 OS=Homo sapiens GN=PLXNB1 PE=1 SV=3	not
CM024790.1	Gene	838120	890067	+	SETD5	gene-GBF38_012824	SETD5_HUMAN SET domain-containing protein 5 OS=Homo sapiens GN=SETD5 PE=1 SV=2	not
CM024790.1	Gene	893743	915649	+	MTMR14	gene-GBF38_012825	MTMRE_HUMAN Myotubularin-related protein 14 OS=Homo sapiens GN=MTMR14 PE=1 SV=2	not
CM024790.1	Gene	1075083	1083494	+	ZXDC	gene-GBF38_012826	ZXDC_HUMAN Zinc finger protein ZXDC OS=Homo sapiens GN=ZXDC PE=1 SV=2	not
CM024790.1	Gene	2622169	2648120	+	APOBEC2	gene-GBF38_012639	ABEC2_MOUSE C-U-editing enzyme APOBEC-2 OS=Mus musculus GN=Apobec2 PE=1 SV=1	not
CM024790.1	Gene	2837186	2839502	-	STK35	gene-GBF38_012654	STK35_HUMAN Serine/threonine-protein kinase 35 OS=Homo sapiens GN=STK35 PE=1 SV=2	not
CM024790.1	Gene	2900860	2903399	-	TRNT1	gene-GBF38_009509	TRNT1_MOUSE CCA tRNA nucleotidyltransferase 1, mitochondrial OS=Mus musculus GN=Trnt1 PE=1 SV=1	not
CM024790.1	Gene	2914561	2918127	+	PDRG1	gene-GBF38_012833	PDRG1_MOUSE p53 and DNA damage-regulated protein 1 OS=Mus musculus GN=Pdrg1 PE=2 SV=1	not
CM024790.1	Gene	2990189	2996018	+	CSTF1	gene-GBF38_012836	CSTF1_RAT Cleavage stimulation factor subunit 1 OS=Rattus norvegicus GN=Cstf1 PE=2 SV=1	not
CM024790.1	Gene	3004607	3008991	+	CASS4	gene-GBF38_012837	CASS4_PIG Cas scaffolding protein family member 4 OS=Sus scrofa GN=CASS4 PE=3 SV=1	not
CM024790.1	Gene	3012628	3065941	+	PHF2	gene-GBF38_012838	PHF2_DICLA Lysine-specific demethylase phf2 OS=Dicentrarchus labrax GN=phf2 PE=3 SV=1	not
CM024790.1	Gene	3539749	3587239	+	IQSEC1	gene-GBF38_012847	IQEC1_MOUSE IQ motif and SEC7 domain-containing protein 1 OS=Mus musculus GN=Iqsec1 PE=1 SV=2	not
CM024790.1	Gene	3590109	3590920	+	ACAD9	gene-GBF38_012848	ACAD9_HUMAN Acyl-CoA dehydrogenase family member 9, mitochondrial OS=Homo sapiens GN=ACAD9 PE=1 SV=1	not
CM024790.1	Gene	3640355	3644919	-	NUF2.2	gene-GBF38_012853	NUF2_DANRE Kinetochore protein Nuf2 OS=Danio rerio GN=nuf2 PE=2 SV=1	not
CM024790.1	Gene	3669861	3696839	+	FRMD4B	gene-GBF38_012855	FRM4B_HUMAN FERM domain-containing protein 4B OS=Homo sapiens GN=FRMD4B PE=1 SV=4	not
CM024790.1	Gene	3701935	3705673	-	ARL6IP5.2	gene-GBF38_012856	PRAF3_MOUSE PRA1 family protein 3 OS=Mus musculus GN=Arl6ip5 PE=1 SV=2	not
CM024790.1	Gene	3706209	3712074	+	TRNT1.3	gene-GBF38_012857	TRNT1_HUMAN CCA tRNA nucleotidyltransferase 1, mitochondrial OS=Homo sapiens GN=TRNT1 PE=1 SV=2	not
CM024790.1	Gene	3712409	3714453	+	AVPR2	gene-GBF38_012859	V2R_CANLF Vasopressin V2 receptor OS=Canis lupus familiaris GN=AVPR2 PE=2 SV=1	not
CM024790.1	Gene	3824735	3826458	+	SETMAR	gene-GBF38_012861	SETMR_MOUSE Histone-lysine N-methyltransferase SETMAR OS=Mus musculus GN=Setmar PE=2 SV=2	not
CM024790.1	Gene	3941580	3943473	+	NAAA	gene-GBF38_012863	NAAA_HUMAN N-acylethanolamine-hydrolyzing acid amidase OS=Homo sapiens GN=NAAA PE=1 SV=3	not
CM024790.1	Gene	4179458	4192239	-	MST1R	gene-GBF38_012864	RON_HUMAN Macrophage-stimulating protein receptor OS=Homo sapiens GN=MST1R PE=1 SV=2	not
CM024790.1	Gene	4196788	4198605	-	SAND	gene-GBF38_012865	SAND_TAKRU Protein SAND OS=Takifugu rubripes GN=sand PE=3 SV=1	not
CM024790.1	Gene	4203035	4205740	+	TRAIP	gene-GBF38_012867	TRAIP_MOUSE E3 ubiquitin-protein ligase TRAIP OS=Mus musculus GN=Traip PE=1 SV=2	not
CM024790.1	Gene	4207140	4214481	-	GRM8.3	gene-GBF38_012868	GRM8_HUMAN Metabotropic glutamate receptor 8 OS=Homo sapiens GN=GRM8 PE=2 SV=2	not
CM024790.1	Gene	4220218	4221084	-	COMT	gene-GBF38_012870	COMT_MOUSE Catechol O-methyltransferase OS=Mus musculus GN=Comt PE=1 SV=2	not
CM024790.1	Gene	4226462	4249123	-	SRPK3	gene-GBF38_012871	SRPK3_PIG SRSF protein kinase 3 OS=Sus scrofa GN=SRPK3 PE=2 SV=1	not
CM024790.1	Gene	4254493	4265786	-	MBD1	gene-GBF38_012872	MBD1_MOUSE Methyl-CpG-binding domain protein 1 OS=Mus musculus GN=Mbd1 PE=1 SV=2	not
CM024790.1	Gene	4307574	4322120	+	LXR1	gene-GBF38_012875	MTDH_HYPJE NADP-dependent mannitol dehydrogenase OS=Hypocrea jecorina GN=lxr1 PE=1 SV=1	not
CM024790.1	Gene	4402444	4424354	-	FOXP1B	gene-GBF38_012876	FXP1B_DANRE Forkhead box protein P1-B OS=Danio rerio GN=foxp1b PE=2 SV=1	not
CM024790.1	Gene	4478743	4560975	-	EIF4E3	gene-GBF38_012878	IF4E3_DANRE Eukaryotic translation initiation factor 4E type 3 OS=Danio rerio GN=eif4e3 PE=2 SV=1	not
CM024790.1	Gene	4619196	4620536	-	RYBPB	gene-GBF38_012881	RYBPB_DANRE RING1 and YY1-binding protein B OS=Danio rerio GN=rybpb PE=2 SV=1	not
CM024790.1	Gene	4655588	4687684	-	SHQ1	gene-GBF38_012882	SHQ1_DANRE Protein SHQ1-like protein OS=Danio rerio GN=shq1 PE=1 SV=1	not
CM024790.1	Gene	4689990	4707819	+	GXYLT2	gene-GBF38_012883	GXLT2_HUMAN Glucoside xylosyltransferase 2 OS=Homo sapiens GN=GXYLT2 PE=2 SV=2	not
CM024790.1	Gene	4710644	4714236	+	PPP4R2-A	gene-GBF38_012884	P4R2A_XENLA Serine/threonine-protein phosphatase 4 regulatory subunit 2-A OS=Xenopus laevis GN=ppp4r2-a PE=2 SV=1	not
CM024790.1	Gene	4735475	4736860	-	PDZRN3.2	gene-GBF38_012885	PZRN3_HUMAN E3 ubiquitin-protein ligase PDZRN3 OS=Homo sapiens GN=PDZRN3 PE=1 SV=2	not
CM024790.1	Gene	4736861	4831111	-	PDZRN3.3	gene-GBF38_012886	PZRN3_MOUSE E3 ubiquitin-protein ligase PDZRN3 OS=Mus musculus GN=Pdzrn3 PE=1 SV=3	not
CM024790.1	Gene	5595432	5600586	-	CDK5RAP1	gene-GBF38_012894	CK5P1_RAT CDK5 regulatory subunit-associated protein 1 OS=Rattus norvegicus GN=Cdk5rap1 PE=1 SV=1	not
CM024790.1	Gene	5607525	5612845	-	RPN2	gene-GBF38_012895	RPN2_PONAB Dolichyl-diphosphooligosaccharide--protein glycosyltransferase subunit 2 OS=Pongo abelii GN=RPN2 PE=2 SV=1	not
CM024790.1	Gene	5614649	5619590	-	MYBL2	gene-GBF38_012896	MYBB_CHICK Myb-related protein B OS=Gallus gallus GN=MYBL2 PE=1 SV=1	not
CM024790.1	Gene	5622130	5625070	-	IFT52	gene-GBF38_012897	IFT52_MOUSE Intraflagellar transport protein 52-like protein OS=Mus musculus GN=Ift52 PE=1 SV=2	not
CM024790.1	Gene	5627325	5633306	-	ACOT8	gene-GBF38_012898	ACOT8_MOUSE Acyl-coenzyme A thioesterase 8 OS=Mus musculus GN=Acot8 PE=1 SV=1	not
CM024790.1	Gene	5663972	5720743	+	PHACTR3	gene-GBF38_012901	PHAR3_HUMAN Phosphatase and actin regulator 3 OS=Homo sapiens GN=PHACTR3 PE=1 SV=1	not
CM024790.1	Gene	5730052	5741885	+	SLC41A3	gene-GBF38_012904	S41A3_RAT Solute carrier family 41 member 3 OS=Rattus norvegicus GN=Slc41a3 PE=2 SV=1	not
CM024790.1	Gene	5745075	5766583	-	CHST11.3	gene-GBF38_012906	CHSTB_HUMAN Carbohydrate sulfotransferase 11 OS=Homo sapiens GN=CHST11 PE=1 SV=1	not
CM024790.1	Gene	5777609	5787842	-	TXNRD3.2	gene-GBF38_012907	TRXR3_HUMAN Thioredoxin reductase 3 OS=Homo sapiens GN=TXNRD3 PE=1 SV=4	not
CM024790.1	Gene	5792772	5799363	+	BIN2	gene-GBF38_012908	BIN2_RAT Bridging integrator 2 OS=Rattus norvegicus GN=Bin2 PE=1 SV=1	not
CM024790.1	Gene	5808445	5830575	+	ITGA5	gene-GBF38_012909	ITA5_XENLA Integrin alpha-5 OS=Xenopus laevis GN=itga5 PE=2 SV=1	not
CM024790.1	Gene	5838911	5846140	+	ITGA5.2	gene-GBF38_012910	ITA5_XENLA Integrin alpha-5 OS=Xenopus laevis GN=itga5 PE=2 SV=1	not
CM024790.1	Gene	5850302	5852919	+	FBXO2	gene-GBF38_012911	FBX2_BOVIN F-box only protein 2 OS=Bos taurus GN=FBXO2 PE=2 SV=1	not
CM024790.1	Gene	5992487	6082984	+	WNT4A	gene-GBF38_012913	WNT4A_DANRE Protein Wnt-4a OS=Danio rerio GN=wnt4a PE=2 SV=1	not
CM024790.1	Gene	6137288	6190106	-	SLC41A1	gene-GBF38_012917	S41A1_MOUSE Solute carrier family 41 member 1 OS=Mus musculus GN=Slc41a1 PE=2 SV=1	not
CM024790.1	Gene	6413869	6440920	-	ELK4.2	gene-GBF38_012920	ELK4_MOUSE ETS domain-containing protein Elk-4 OS=Mus musculus GN=Elk4 PE=2 SV=2	not
CM024790.1	Gene	6442822	6455021	-	SLC45A3	gene-GBF38_012921	S45A3_MACFA Solute carrier family 45 member 3 OS=Macaca fascicularis GN=SLC45A3 PE=2 SV=1	not
CM024790.1	Gene	6464525	6472956	-	NUCKS1	gene-GBF38_012922	NUCKS_BOVIN Nuclear ubiquitous casein and cyclin-dependent kinase substrate 1 OS=Bos taurus GN=NUCKS1 PE=2 SV=1	not
CM024790.1	Gene	6658564	6681335	+	EPHA8	gene-GBF38_012923	EPHA8_HUMAN Ephrin type-A receptor 8 OS=Homo sapiens GN=EPHA8 PE=1 SV=2	not
CM024790.1	Gene	6767140	6777582	-	P3H1	gene-GBF38_012925	P3H1_CHICK Prolyl 3-hydroxylase 1 OS=Gallus gallus GN=P3H1 PE=1 SV=1	not
CM024790.1	Gene	6782641	6786896	-	AP5B1	gene-GBF38_012927	AP5B1_XENTR AP-5 complex subunit beta-1 OS=Xenopus tropicalis GN=ap5b1 PE=3 SV=1	not
CM024790.1	Gene	6796496	6799972	-	TFE3	gene-GBF38_012928	TFE3_BOVIN Transcription factor E3 OS=Bos taurus GN=TFE3 PE=2 SV=1	not
CM024790.1	Gene	6802500	6803565	-	GNL3L	gene-GBF38_012929	GNL3L_MOUSE Guanine nucleotide-binding protein-like 3-like protein OS=Mus musculus GN=Gnl3l PE=1 SV=1	not
CM024790.1	Gene	6833503	6844125	+	HCFC1	gene-GBF38_012932	HCFC1_MOUSE Host cell factor 1 OS=Mus musculus GN=Hcfc1 PE=1 SV=2	not
CM024790.1	Gene	6845627	6846806	-	RAB7	gene-GBF38_012933	RAB7_EPICO Ras-related protein rab7 OS=Epinephelus coioides GN=rab7 PE=1 SV=1	not
CM024790.1	Gene	6859763	6861389	-	BCL2L1	gene-GBF38_012935	B2CL1_PIG Bcl-2-like protein 1 OS=Sus scrofa GN=BCL2L1 PE=2 SV=1	not
CM024790.1	Gene	6863376	6866175	-	ADNP	gene-GBF38_012936	ADNP_HUMAN Activity-dependent neuroprotector homeobox protein OS=Homo sapiens GN=ADNP PE=1 SV=1	not
CM024790.1	Gene	6867347	6869640	-	DEPTOR.2	gene-GBF38_012937	DPTOR_HUMAN DEP domain-containing mTOR-interacting protein OS=Homo sapiens GN=DEPTOR PE=1 SV=2	not
CM024790.1	Gene	6872993	6873979	+	MAFB	gene-GBF38_012938	MAFB_DANRE Transcription factor MafB OS=Danio rerio GN=mafb PE=2 SV=1	not
CM024790.1	Gene	6892864	6896603	-	FAM83D	gene-GBF38_012939	FA83D_DANRE Protein FAM83D OS=Danio rerio GN=fam83d PE=2 SV=1	not
CM024790.1	Gene	6907992	6910793	+	ZHX3	gene-GBF38_012940	ZHX3_RAT Zinc fingers and homeoboxes protein 3 OS=Rattus norvegicus GN=Zhx3 PE=1 SV=2	not
CM024790.1	Gene	6942399	6945713	+	SNAI1	gene-GBF38_012943	SNAI1_XENLA Protein snail-like protein Sna OS=Xenopus laevis GN=snai1 PE=1 SV=1	not
CM024790.1	Gene	6978278	6988981	-	TRPC4AP	gene-GBF38_012944	TP4AP_MOUSE Short transient receptor potential channel 4-associated protein OS=Mus musculus GN=Trpc4ap PE=1 SV=2	not
CM024790.1	Gene	6992489	6998743	-	NDRG3	gene-GBF38_012945	NDRG3_BOVIN Protein NDRG3 OS=Bos taurus GN=NDRG3 PE=2 SV=1	not
CM024790.1	Gene	7025985	7080490	-	SULF2	gene-GBF38_012946	SULF2_HUMAN Extracellular sulfatase Sulf-2 OS=Homo sapiens GN=SULF2 PE=1 SV=1	not
CM024790.1	Gene	7139123	7139749	+	ID1	gene-GBF38_012948	ID1_HUMAN DNA-binding protein inhibitor ID-1 OS=Homo sapiens GN=ID1 PE=1 SV=3	not
CM024790.1	Gene	7144251	7154726	-	NCOA3	gene-GBF38_012949	NCOA3_XENLA Nuclear receptor coactivator 3 OS=Xenopus laevis GN=ncoa3 PE=1 SV=1	not
CM024790.1	Gene	7181355	7187379	+	ZMYND8	gene-GBF38_012950	PKCB1_HUMAN Protein kinase C-binding protein 1 OS=Homo sapiens GN=ZMYND8 PE=1 SV=2	not
CM024790.1	Gene	7187461	7191488	+	ZMYND8.2	gene-GBF38_012951	PKCB1_HUMAN Protein kinase C-binding protein 1 OS=Homo sapiens GN=ZMYND8 PE=1 SV=2	not
CM024790.1	Gene	7195082	7201213	+	DIDO1	gene-GBF38_012952	DIDO1_MOUSE Death-inducer obliterator 1 OS=Mus musculus GN=Dido1 PE=1 SV=4	not
CM024790.1	Gene	7209178	7212707	+	NIPBLB.3	gene-GBF38_012954	NIPLB_DANRE Nipped-B-like protein B OS=Danio rerio GN=nipblb PE=2 SV=1	not
CM024790.1	Gene	7213466	7215954	-	OGFR.2	gene-GBF38_012955	OGFR_MOUSE Opioid growth factor receptor OS=Mus musculus GN=Ogfr PE=1 SV=1	not
CM024790.1	Gene	7504057	7512733	-	TAF4.3	gene-GBF38_012959	TAF4_HUMAN Transcription initiation factor TFIID subunit 4 OS=Homo sapiens GN=TAF4 PE=1 SV=2	not
CM024790.1	Gene	7513205	7516446	+	LSM14B-B	gene-GBF38_012960	L14BB_XENLA Protein LSM14-like protein B-B OS=Xenopus laevis GN=lsm14b-b PE=1 SV=1	not
CM024790.1	Gene	7516266	7525332	-	CDH26	gene-GBF38_012961	CAD26_HUMAN Cadherin-like protein 26 OS=Homo sapiens GN=CDH26 PE=2 SV=3	not
CM024790.1	Gene	7559243	7565067	+	RAE1	gene-GBF38_012964	RAE1L_DANRE mRNA export factor OS=Danio rerio GN=rae1 PE=2 SV=2	not
CM024790.1	Gene	7565195	7573392	+	RBM38	gene-GBF38_012965	RBM38_CHICK RNA-binding protein 38 OS=Gallus gallus GN=RBM38 PE=2 SV=1	not
CM024790.1	Gene	7589036	7591312	-	TADA3	gene-GBF38_012966	TADA3_DANRE Transcriptional adapter 3 OS=Danio rerio GN=tada3 PE=2 SV=1	not
CM024790.1	Gene	7598794	7602823	-	PFKFB4	gene-GBF38_012968	F264_HUMAN 6-phosphofructo-2-kinase/fructose-2,6-bisphosphatase 4 OS=Homo sapiens GN=PFKFB4 PE=2 SV=6	not
CM024790.1	Gene	7604002	7623724	-	MAPKAPK3	gene-GBF38_012969	MAPK3_HUMAN MAP kinase-activated protein kinase 3 OS=Homo sapiens GN=MAPKAPK3 PE=1 SV=1	not
CM024790.1	Gene	7660613	7664639	+	NTN4.4	gene-GBF38_012972	NET4_MOUSE Netrin-4 OS=Mus musculus GN=Ntn4 PE=1 SV=2	not
CM024790.1	Gene	7665922	7666498	-	CHCHD4	gene-GBF38_012973	MIA40_DANRE Mitochondrial intermembrane space import and assembly protein 40 OS=Danio rerio GN=chchd4 PE=2 SV=1	not
CM024790.1	Gene	7683506	7684463	-	IP6K2	gene-GBF38_012975	IP6K2_RABIT Inositol hexakisphosphate kinase 2 OS=Oryctolagus cuniculus GN=IP6K2 PE=2 SV=1	not
CM024790.1	Gene	7684899	7687499	-	IP6K2.2	gene-GBF38_012976	IP6K2_HUMAN Inositol hexakisphosphate kinase 2 OS=Homo sapiens GN=IP6K2 PE=1 SV=2	not
CM024790.1	Gene	7735957	7745332	-	UQCRC1	gene-GBF38_012981	QCR1_MOUSE Cytochrome b-c1 complex subunit 1, mitochondrial OS=Mus musculus GN=Uqcrc1 PE=1 SV=2	not
CM024790.1	Gene	7752717	7754829	+	HMCES	gene-GBF38_012983	HMCES_XENLA Embryonic stem cell-specific 5-hydroxymethylcytosine-binding protein OS=Xenopus laevis GN=hmces PE=2 SV=1	not
CM024790.1	Gene	7756277	7758062	-	RAB7.2	gene-GBF38_012984	RAB7_EPICO Ras-related protein rab7 OS=Epinephelus coioides GN=rab7 PE=1 SV=1	not
CM024790.1	Gene	7761222	7765435	+	RPN1	gene-GBF38_012985	RPN1_CANLF Dolichyl-diphosphooligosaccharide--protein glycosyltransferase subunit 1 OS=Canis lupus familiaris GN=RPN1 PE=1 SV=1	not
CM024790.1	Gene	7769354	7859817	-	ITIH3	gene-GBF38_012986	ITIH3_RAT Inter-alpha-trypsin inhibitor heavy chain H3 OS=Rattus norvegicus GN=Itih3 PE=2 SV=1	not
CM024790.1	Gene	7919326	7925297	-	TMEM110.2	gene-GBF38_012990	STIMA_HUMAN Store-operated calcium entry regulator STIMATE OS=Homo sapiens GN=TMEM110 PE=1 SV=1	not
CM024790.1	Gene	7927125	7938496	-	SFMBT1	gene-GBF38_012991	SMBT1_RAT Scm-like with four MBT domains protein 1 OS=Rattus norvegicus GN=Sfmbt1 PE=1 SV=2	not
CM024790.1	Gene	7945997	7954489	-	PRKCD	gene-GBF38_012992	KPCD_HUMAN Protein kinase C delta type OS=Homo sapiens GN=PRKCD PE=1 SV=2	not
CM024790.1	Gene	8006816	8025944	+	UBA3	gene-GBF38_012994	UBA3_RAT NEDD8-activating enzyme E1 catalytic subunit OS=Rattus norvegicus GN=Uba3 PE=1 SV=1	not
CM024790.1	Gene	8026773	8028192	+	TMF1	gene-GBF38_012995	TMF1_HUMAN TATA element modulatory factor OS=Homo sapiens GN=TMF1 PE=1 SV=2	not
CM024790.1	Gene	8038773	8090391	+	EOGT	gene-GBF38_012997	EOGT_CHICK EGF domain-specific O-linked N-acetylglucosamine transferase OS=Gallus gallus GN=EOGT PE=2 SV=2	not
CM024790.1	Gene	8319553	8400834	+	SUCLG2	gene-GBF38_012999	SUCB2_BOVIN Succinate--CoA ligase [GDP-forming] subunit beta, mitochondrial OS=Bos taurus GN=SUCLG2 PE=2 SV=1	not
CM024790.1	Gene	8405800	8419869	-	SLC16A7.2	gene-GBF38_013000	MOT2_MOUSE Monocarboxylate transporter 2 OS=Mus musculus GN=Slc16a7 PE=1 SV=1	not
CM024790.1	Gene	8423756	8570372	-	KBTBD8.2	gene-GBF38_013001	KBTB8_DANRE Kelch repeat and BTB domain-containing protein 8 OS=Danio rerio GN=kbtbd8 PE=2 SV=1	not
CM024790.1	Gene	8601480	8607078	+	MAGI2.5	gene-GBF38_013002	MAGI2_MOUSE Membrane-associated guanylate kinase, WW and PDZ domain-containing protein 2 OS=Mus musculus GN=Magi2 PE=1 SV=2	not
CM024790.1	Gene	8660399	8717288	+	MAGI1	gene-GBF38_013003	MAGI1_HUMAN Membrane-associated guanylate kinase, WW and PDZ domain-containing protein 1 OS=Homo sapiens GN=MAGI1 PE=1 SV=3	not
CM024790.1	Gene	8902564	8906388	+	PRICKLE2.2	gene-GBF38_013008	PRIC2_HUMAN Prickle-like protein 2 OS=Homo sapiens GN=PRICKLE2 PE=1 SV=2	not
CM024790.1	Gene	8916330	8947582	-	ATXN7	gene-GBF38_013009	ATX7_MOUSE Ataxin-7 OS=Mus musculus GN=Atxn7 PE=1 SV=2	not
CM024790.1	Gene	8954968	8957816	+	THOC7.2	gene-GBF38_013010	THOC7_DANRE THO complex subunit 7-like protein OS=Danio rerio GN=thoc7 PE=2 SV=1	not
CM024790.1	Gene	8970034	8972108	-	MX.5	gene-GBF38_003680	MX_PERFL Interferon-induced GTP-binding protein Mx OS=Perca fluviatilis GN=mx PE=2 SV=1	not
CM024790.1	Gene	8974171	8983391	-	MX	gene-GBF38_013011	MX_LARCR Interferon-induced GTP-binding protein Mx OS=Larimichthys crocea GN=mx PE=2 SV=1	not
CM024790.1	Gene	9052480	9055812	-	ZBTB49	gene-GBF38_013014	ZBT49_HUMAN Zinc finger and BTB domain-containing protein 49 OS=Homo sapiens GN=ZBTB49 PE=1 SV=3	not
CM024790.1	Gene	9056764	9059163	+	LYAR	gene-GBF38_013015	LYAR_HUMAN Cell growth-regulating nucleolar protein OS=Homo sapiens GN=LYAR PE=1 SV=2	not
CM024790.1	Gene	9132033	9247278	-	WDR1	gene-GBF38_013019	WDR1_CHICK WD repeat-containing protein 1 OS=Gallus gallus GN=WDR1 PE=2 SV=1	not
CM024790.1	Gene	9251798	9283804	+	PTPRA	gene-GBF38_013020	PTPRA_HUMAN Receptor-type tyrosine-protein phosphatase alpha OS=Homo sapiens GN=PTPRA PE=1 SV=2	not
CM024790.1	Gene	9289649	9293257	+	ZMAT1	gene-GBF38_013021	ZMAT1_XENTR Zinc finger matrin-type protein 1 OS=Xenopus tropicalis GN=zmat1 PE=2 SV=1	not
CM024790.1	Gene	9340277	9350215	-	CAST	gene-GBF38_013023	ICAL_RAT Calpastatin OS=Rattus norvegicus GN=Cast PE=1 SV=3	not
CM024790.1	Gene	9393639	9394902	+	GBGT1.3	gene-GBF38_013025	GBGT1_MOUSE Globoside alpha-1,3-N-acetylgalactosaminyltransferase 1 OS=Mus musculus GN=Gbgt1 PE=2 SV=2	not
CM024790.1	Gene	9403463	9416598	+	ELL2	gene-GBF38_013026	ELL2_MOUSE RNA polymerase II elongation factor ELL2 OS=Mus musculus GN=Ell2 PE=1 SV=2	not
CM024790.1	Gene	9417979	9420472	+	GLRX	gene-GBF38_013027	GLRX1_PIG Glutaredoxin-1 OS=Sus scrofa GN=GLRX PE=1 SV=2	not
CM024790.1	Gene	9423500	9442977	-	RHOBTB3	gene-GBF38_013028	RHBT3_HUMAN Rho-related BTB domain-containing protein 3 OS=Homo sapiens GN=RHOBTB3 PE=1 SV=2	not
CM024790.1	Gene	9450233	9452083	+	NUDT2	gene-GBF38_013030	AP4A_HUMAN Bis(5'-nucleosyl)-tetraphosphatase [asymmetrical] OS=Homo sapiens GN=NUDT2 PE=1 SV=3	not
CM024790.1	Gene	9457129	9461525	-	UBE2R2	gene-GBF38_013031	UB2R2_RABIT Ubiquitin-conjugating enzyme E2 R2 OS=Oryctolagus cuniculus GN=UBE2R2 PE=2 SV=1	not
CM024790.1	Gene	9466114	9469895	+	UBAP1	gene-GBF38_013032	UBAP1_HUMAN Ubiquitin-associated protein 1 OS=Homo sapiens GN=UBAP1 PE=1 SV=1	not
CM024790.1	Gene	9473080	9480597	+	DCAF12	gene-GBF38_013033	DCA12_DANRE DDB1- and CUL4-associated factor 12 OS=Danio rerio GN=dcaf12 PE=2 SV=1	not
CM024790.1	Gene	9482776	9493650	+	UBAP2.2	gene-GBF38_013034	UBAP2_HUMAN Ubiquitin-associated protein 2 OS=Homo sapiens GN=UBAP2 PE=1 SV=1	not
CM024790.1	Gene	9494941	9499788	-	NOP56	gene-GBF38_013035	NOP56_HUMAN Nucleolar protein 56 OS=Homo sapiens GN=NOP56 PE=1 SV=4	not
CM024790.1	Gene	9517743	9519738	+	AQP7	gene-GBF38_013037	AQP7_MOUSE Aquaporin-7 OS=Mus musculus GN=Aqp7 PE=1 SV=1	not
CM024790.1	Gene	9521994	9523852	-	TPGS2	gene-GBF38_013038	TPGS2_RAT Tubulin polyglutamylase complex subunit 2 OS=Rattus norvegicus GN=Tpgs2 PE=2 SV=2	not
CM024790.1	Gene	9890688	9904671	+	DNAI1	gene-GBF38_013044	DNAI1_BOVIN Dynein intermediate chain 1, axonemal OS=Bos taurus GN=DNAI1 PE=2 SV=1	not
CM024790.1	Gene	9982379	10022665	+	CIT.2	gene-GBF38_013048	CTRO_MOUSE Citron Rho-interacting kinase OS=Mus musculus GN=Cit PE=1 SV=3	not
CM024790.1	Gene	10043144	10046816	+	PXN.2	gene-GBF38_013050	PAXI_PONAB Paxillin OS=Pongo abelii GN=PXN PE=2 SV=1	not
CM024790.1	Gene	10047672	10055755	+	PXN.3	gene-GBF38_013051	PAXI_CHICK Paxillin OS=Gallus gallus GN=PXN PE=1 SV=1	not
CM024790.1	Gene	10057548	10059862	+	RPLP0	gene-GBF38_013053	RLA0_RANSY 60S acidic ribosomal protein P0 OS=Rana sylvatica GN=RPLP0 PE=2 SV=1	not
CM024790.1	Gene	10060913	10066795	+	R3HCC1	gene-GBF38_013054	R3HC1_HUMAN R3H and coiled-coil domain-containing protein 1 OS=Homo sapiens GN=R3HCC1 PE=1 SV=3	not
CM024790.1	Gene	10070179	10079708	-	LOXL2A	gene-GBF38_013055	LOL2A_DANRE Lysyl oxidase-like protein 2A OS=Danio rerio GN=loxl2a PE=2 SV=1	not
CM024790.1	Gene	10080402	10091519	-	LOXL2B.2	gene-GBF38_013056	LOL2B_DANRE Lysyl oxidase-like protein 2B OS=Danio rerio GN=loxl2b PE=2 SV=1	not
CM024790.1	Gene	10114044	10119990	+	AGGF1	gene-GBF38_013058	AGGF1_HUMAN Angiogenic factor with G patch and FHA domains 1 OS=Homo sapiens GN=AGGF1 PE=1 SV=2	not
CM024790.1	Gene	10135017	10190289	-	STX18	gene-GBF38_013060	STX18_DANRE Syntaxin-18 OS=Danio rerio GN=stx18 PE=2 SV=1	not
CM024790.1	Gene	10225512	10236390	-	EVC2	gene-GBF38_013063	LBN_BOVIN Limbin OS=Bos taurus GN=EVC2 PE=2 SV=1	not
CM024790.1	Gene	10236985	10241626	+	EVC	gene-GBF38_013064	EVC_MOUSE Ellis-van Creveld syndrome protein-like protein OS=Mus musculus GN=Evc PE=1 SV=2	not
CM024790.1	Gene	10253070	10257450	+	RACGAP1	gene-GBF38_013067	RGAP1_HUMAN Rac GTPase-activating protein 1 OS=Homo sapiens GN=RACGAP1 PE=1 SV=1	not
CM024790.1	Gene	10355509	10380672	-	PLXNA4.2	gene-GBF38_013069	PLXA4_MOUSE Plexin-A4 OS=Mus musculus GN=Plxna4 PE=1 SV=3	not
CM024790.1	Gene	10382574	10436803	-	PLXNA1	gene-GBF38_013070	PLXA1_HUMAN Plexin-A1 OS=Homo sapiens GN=PLXNA1 PE=1 SV=3	not
CM024790.1	Gene	10494041	10496291	-	PLXNA1.3	gene-GBF38_013072	PLXA1_HUMAN Plexin-A1 OS=Homo sapiens GN=PLXNA1 PE=1 SV=3	not
CM024790.1	Gene	10588720	10620386	-	CHCHD6A	gene-GBF38_013073	MC25A_DANRE MICOS complex subunit mic25a OS=Danio rerio GN=chchd6a PE=2 SV=1	not
CM024790.1	Gene	10622634	10630582	-	TPRA1	gene-GBF38_013074	TPRA1_DANRE Transmembrane protein adipocyte-associated 1-like protein OS=Danio rerio GN=tpra1 PE=2 SV=1	not
CM024790.1	Gene	10633609	10659590	-	LPIN2	gene-GBF38_013075	LPIN2_HUMAN Phosphatidate phosphatase LPIN2 OS=Homo sapiens GN=LPIN2 PE=1 SV=1	not
CM024790.1	Gene	10664966	10686717	-	DLGAP4	gene-GBF38_013076	DLGP4_HUMAN Disks large-associated protein 4 OS=Homo sapiens GN=DLGAP4 PE=1 SV=3	not
CM024790.1	Gene	10710857	10819704	+	PLEKHG4B.3	gene-GBF38_013077	PKH4B_HUMAN Pleckstrin-like proteiny domain-containing family G member 4B OS=Homo sapiens GN=PLEKHG4B PE=1 SV=4	not
CM024790.1	Gene	10826015	10832844	+	TGM2	gene-GBF38_013078	TGM2_CAVCU Protein-glutamine gamma-glutamyltransferase 2 OS=Cavia cutleri GN=TGM2 PE=1 SV=4	not
CM024790.1	Gene	10918819	10922137	+	KRT18.3	gene-GBF38_013082	K1C18_DANRE Keratin, type I cytoskeletal 18 OS=Danio rerio GN=krt18 PE=1 SV=2	not
CM024790.1	Gene	10924334	10933290	+	EIF4B	gene-GBF38_013083	IF4B_HUMAN Eukaryotic translation initiation factor 4B OS=Homo sapiens GN=EIF4B PE=1 SV=2	not
CM024790.1	Gene	10937862	10964968	+	TNS2	gene-GBF38_013084	TNS2_HUMAN Tensin-2 OS=Homo sapiens GN=TNS2 PE=1 SV=2	not
CM024790.1	Gene	10983032	10985598	+	VDRB	gene-GBF38_013085	VDRB_DANRE Vitamin D3 receptor B OS=Danio rerio GN=vdrb PE=2 SV=2	not
CM024790.1	Gene	10985656	10994905	+	VDRA	gene-GBF38_013086	VDRA_DANRE Vitamin D3 receptor A OS=Danio rerio GN=vdra PE=1 SV=2	not
CM024790.1	Gene	11025581	11046240	+	HDAC7	gene-GBF38_013087	HDAC7_MOUSE Histone deacetylase 7 OS=Mus musculus GN=Hdac7 PE=1 SV=2	not
CM024790.1	Gene	11075043	11078798	+	PHF13	gene-GBF38_013089	PHF13_MOUSE PHD finger protein 13 OS=Mus musculus GN=Phf13 PE=2 SV=2	not
CM024790.1	Gene	11140318	11161881	+	HIPK1.14	gene-GBF38_013091	HIPK1_MOUSE Homeodomain-interacting protein kinase 1 OS=Mus musculus GN=Hipk1 PE=1 SV=2	not
CM024790.1	Gene	11167612	11169905	-	UBE2J2	gene-GBF38_013093	UB2J2_BOVIN Ubiquitin-conjugating enzyme E2 J2 OS=Bos taurus GN=UBE2J2 PE=2 SV=1	not
CM024790.1	Gene	11176816	11240014	-	ACAP3	gene-GBF38_013094	ACAP3_HUMAN Arf-GAP with coiled-coil, ANK repeat and PH domain-containing protein 3 OS=Homo sapiens GN=ACAP3 PE=1 SV=2	not
CM024790.1	Gene	11273659	11275746	+	CDA	gene-GBF38_013097	CDD_HUMAN Cytidine deaminase OS=Homo sapiens GN=CDA PE=1 SV=2	not
CM024790.1	Gene	11277686	11279778	-	DNAJC16	gene-GBF38_013098	DJC16_HUMAN DnaJ-like protein subfamily C member 16 OS=Homo sapiens GN=DNAJC16 PE=2 SV=3	not
CM024790.1	Gene	11280199	11284647	-	DNAJC16.2	gene-GBF38_013099	DJC16_CHICK DnaJ-like protein subfamily C member 16 OS=Gallus gallus GN=DNAJC16 PE=2 SV=1	not
CM024790.1	Gene	11292032	11297094	+	TMEM167B	gene-GBF38_013101	KISHB_DANRE Protein kish-B OS=Danio rerio GN=tmem167b PE=3 SV=1	not
CM024790.1	Gene	11328865	11335930	+	SRPK1	gene-GBF38_013102	SRPK1_PONAB SRSF protein kinase 1 OS=Pongo abelii GN=SRPK1 PE=2 SV=2	not
CM024790.1	Gene	11592113	11596375	+	GNL3.2	gene-GBF38_013109	GNL3_DANRE Guanine nucleotide-binding protein-like 3 OS=Danio rerio GN=gnl3 PE=2 SV=1	not
CM024790.1	Gene	11683060	11691395	-	APPL1	gene-GBF38_013113	DP13A_MOUSE DCC-interacting protein 13-alpha OS=Mus musculus GN=Appl1 PE=1 SV=1	not
CM024790.1	Gene	11752064	11782534	+	ARHGEF3	gene-GBF38_013116	ARHG3_MOUSE Rho guanine nucleotide exchange factor 3 OS=Mus musculus GN=Arhgef3 PE=1 SV=1	not
CM024790.1	Gene	11783560	11787337	-	CCDC66	gene-GBF38_013117	CCD66_HUMAN Coiled-coil domain-containing protein 66 OS=Homo sapiens GN=CCDC66 PE=1 SV=4	not
CM024790.1	Gene	11808576	11818052	+	IP6K1	gene-GBF38_013118	IP6K1_HUMAN Inositol hexakisphosphate kinase 1 OS=Homo sapiens GN=IP6K1 PE=1 SV=3	not
CM024790.1	Gene	11828886	11830127	-	RPS23	gene-GBF38_013121	RS23_ICTPU 40S ribosomal protein S23 OS=Ictalurus punctatus GN=rps23 PE=2 SV=1	not
CM024790.1	Gene	11835785	11840027	+	ATP6AP1L	gene-GBF38_013122	VAS1L_HUMAN V-type proton ATPase subunit S1-like protein OS=Homo sapiens GN=ATP6AP1L PE=2 SV=1	not
CM024790.1	Gene	11843053	11857055	+	GMPPB	gene-GBF38_013123	GMPPB_DANRE Mannose-1-phosphate guanyltransferase beta OS=Danio rerio GN=gmppb PE=2 SV=1	not
CM024790.1	Gene	11856842	11857300	-	BTN2A2.6	gene-GBF38_013124	BT2A2_MOUSE Butyrophilin subfamily 2 member A2 OS=Mus musculus GN=Btn2a2 PE=1 SV=1	not
CM024790.1	Gene	11868461	11873750	+	LMCD1	gene-GBF38_013125	LMCD1_BOVIN LIM and cysteine-rich domains protein 1 OS=Bos taurus GN=LMCD1 PE=2 SV=1	not
CM024790.1	Gene	11878564	11884692	+	ABHD6-A	gene-GBF38_013126	ABH6A_XENLA Monoacylglycerol lipase abhd6-A OS=Xenopus laevis GN=abhd6-a PE=2 SV=1	not
CM024790.1	Gene	11886663	11889066	+	HTD2	gene-GBF38_013127	HTD2_HUMAN Hydroxyacyl-thioester dehydratase type 2, mitochondrial OS=Homo sapiens GN=HTD2 PE=1 SV=1	not
CM024790.1	Gene	11893379	11907223	+	PXK	gene-GBF38_013128	PXK_MOUSE PX domain-containing protein kinase-like protein OS=Mus musculus GN=Pxk PE=1 SV=2	not
CM024790.1	Gene	11953131	11963101	+	ATRIP	gene-GBF38_013133	ATRIP_MOUSE ATR-interacting protein OS=Mus musculus GN=Atrip PE=1 SV=2	not
CM024790.1	Gene	11964632	11966511	-	TRIB2.2	gene-GBF38_013134	TRIB2_HUMAN Tribbles-like protein 2 OS=Homo sapiens GN=TRIB2 PE=1 SV=1	not
CM024790.1	Gene	11992490	12007858	+	PNP.3	gene-GBF38_013135	PNPH_MOUSE Purine nucleoside phosphorylase OS=Mus musculus GN=Pnp PE=1 SV=2	not
CM024790.1	Gene	12016353	12031923	+	SSUH2.3	gene-GBF38_013136	SSUH2_DANRE Protein SSUH2-like protein OS=Danio rerio GN=ssuh2 PE=2 SV=2	not
CM024790.1	Gene	12049264	12051810	+	ST3GAL2.2	gene-GBF38_013138	SIA4B_MOUSE CMP-N-acetylneuraminate-beta-galactosamide-alpha-2,3-sialyltransferase 2 OS=Mus musculus GN=St3gal2 PE=1 SV=2	not
CM024790.1	Gene	12057819	12068522	-	ASAP1	gene-GBF38_013139	ASAP1_RAT Arf-GAP with SH3 domain, ANK repeat and PH domain-containing protein 1 OS=Rattus norvegicus GN=Asap1 PE=1 SV=2	not
CM024790.1	Gene	12101204	12108642	-	CPNE1	gene-GBF38_013141	CPNE1_HUMAN Copine-1 OS=Homo sapiens GN=CPNE1 PE=1 SV=1	not
CM024790.1	Gene	12119553	12119985	-	RBM12	gene-GBF38_013142	RBM12_MOUSE RNA-binding protein 12 OS=Mus musculus GN=Rbm12 PE=1 SV=3	not
CM024790.1	Gene	12127483	12132751	-	NFS1	gene-GBF38_013143	NFS1_MOUSE Cysteine desulfurase, mitochondrial OS=Mus musculus GN=Nfs1 PE=1 SV=3	not
CM024790.1	Gene	12195368	12207150	+	PANK4	gene-GBF38_013151	PANK4_MACFA Pantothenate kinase 4 OS=Macaca fascicularis GN=PANK4 PE=2 SV=2	not
CM024790.1	Gene	12221213	12245289	+	DRAXIN-A	gene-GBF38_013153	DRXIA_SALSA Draxin-A OS=Salmo salar GN=draxin-A PE=2 SV=1	not
CM024790.1	Gene	12264176	12266052	+	ZPR1	gene-GBF38_013155	ZPR1_HUMAN Zinc finger protein ZPR1 OS=Homo sapiens GN=ZPR1 PE=1 SV=1	not
CM024790.1	Gene	12270567	12273146	+	RPL22	gene-GBF38_013156	RL22_PIG 60S ribosomal protein L22 OS=Sus scrofa GN=RPL22 PE=1 SV=2	not
CM024790.1	Gene	12320530	12411103	+	ARHGEF10L	gene-GBF38_013158	ARGAL_PONAB Rho guanine nucleotide exchange factor 10-like protein OS=Pongo abelii GN=ARHGEF10L PE=2 SV=1	not
CM024790.1	Gene	12708470	12715772	+	DHRS3	gene-GBF38_013165	DHRS3_HUMAN Short-chain dehydrogenase/reductase 3 OS=Homo sapiens GN=DHRS3 PE=1 SV=2	not
CM024790.1	Gene	12819029	12942012	-	EPHB2.2	gene-GBF38_013167	EPHB2_MOUSE Ephrin type-B receptor 2 OS=Mus musculus GN=Ephb2 PE=1 SV=3	not
CM024790.1	Gene	13080435	13135038	+	ECE1	gene-GBF38_013175	ECE1_MOUSE Endothelin-converting enzyme 1 OS=Mus musculus GN=Ece1 PE=1 SV=1	not
CM024790.1	Gene	13136679	13162787	+	EIF4G3	gene-GBF38_013176	IF4G3_MOUSE Eukaryotic translation initiation factor 4 gamma 3 OS=Mus musculus GN=Eif4g3 PE=1 SV=2	not
CM024790.1	Gene	13174857	13176064	-	YOD1	gene-GBF38_013178	OTU1_DANRE Ubiquitin thioesterase OTU1 OS=Danio rerio GN=yod1 PE=2 SV=1	not
CM024790.1	Gene	13327922	13334758	+	CD34	gene-GBF38_013182	CD34_CANLF Hematopoietic progenitor cell antigen CD34 OS=Canis lupus familiaris GN=CD34 PE=1 SV=1	not
CM024790.1	Gene	13358822	13363164	-	CFH.2	gene-GBF38_013185	CFAH_MOUSE Complement factor H OS=Mus musculus GN=Cfh PE=1 SV=2	not
CM024790.1	Gene	13722711	13733291	+	PHC2	gene-GBF38_013194	PHC2_DANRE Polyhomeotic-like protein 2 OS=Danio rerio GN=phc2 PE=2 SV=1	not
CM024790.1	Gene	13736577	13753916	+	TCP11	gene-GBF38_013195	TCP11_HUMAN T-complex protein 11-like protein OS=Homo sapiens GN=TCP11 PE=1 SV=1	not
CM024790.1	Gene	13852724	13856372	-	PACSIN1B	gene-GBF38_013201	PACN1_DANRE Protein kinase C and casein kinase substrate in neurons protein 1 OS=Danio rerio GN=pacsin1b PE=1 SV=1	not
CM024790.1	Gene	13890392	13895145	-	NUDT3	gene-GBF38_013202	NUDT3_HUMAN Diphosphoinositol polyphosphate phosphohydrolase 1 OS=Homo sapiens GN=NUDT3 PE=1 SV=1	not
CM024790.1	Gene	14288877	14299048	+	CSRP1	gene-GBF38_013207	CSRP1_RAT Cysteine and glycine-rich protein 1 OS=Rattus norvegicus GN=Csrp1 PE=1 SV=2	not
CM024790.1	Gene	14324177	14327800	-	SMPD2	gene-GBF38_013209	NSMA_MOUSE Sphingomyelin phosphodiesterase 2 OS=Mus musculus GN=Smpd2 PE=1 SV=1	not
CM024790.1	Gene	14401680	14405628	+	RPP-2	gene-GBF38_013212	RLA2_BRUMA 60S acidic ribosomal protein P2 OS=Brugia malayi GN=rpp-2 PE=3 SV=1	not
CM024790.1	Gene	14518444	14521601	-	SLC25A22.2	gene-GBF38_013220	GHC1_HUMAN Mitochondrial glutamate carrier 1 OS=Homo sapiens GN=SLC25A22 PE=1 SV=1	not
CM024790.1	Gene	14529649	14537172	+	SLC5A8.2	gene-GBF38_013222	SC5A8_DANRE Sodium-coupled monocarboxylate transporter 1 OS=Danio rerio GN=slc5a8 PE=1 SV=1	not
CM024790.1	Gene	14677975	14679114	-	FAM19A2.2	gene-GBF38_013227	F19A2_HUMAN Protein FAM19A2 OS=Homo sapiens GN=FAM19A2 PE=2 SV=1	not
CM024790.1	Gene	14759990	14775042	+	PPM1H.4	gene-GBF38_013228	PPM1H_HUMAN Protein phosphatase 1H OS=Homo sapiens GN=PPM1H PE=1 SV=2	not
CM024790.1	Gene	14794705	14804644	-	SDE3	gene-GBF38_013229	SDE3_ARATH Probable RNA helicase SDE3 OS=Arabidopsis thaliana GN=SDE3 PE=1 SV=1	not
CM024790.1	Gene	14810895	14816847	+	NCOA5.2	gene-GBF38_013230	NCOA5_HUMAN Nuclear receptor coactivator 5 OS=Homo sapiens GN=NCOA5 PE=1 SV=2	not
CM024790.1	Gene	14820733	14827689	+	NCOA5.3	gene-GBF38_013231	NCOA5_HUMAN Nuclear receptor coactivator 5 OS=Homo sapiens GN=NCOA5 PE=1 SV=2	not
CM024790.1	Gene	15019389	15032756	+	NFATC2	gene-GBF38_013236	NFAC2_MOUSE Nuclear factor of activated T-cells, cytoplasmic 2 OS=Mus musculus GN=Nfatc2 PE=1 SV=3	not
CM024790.1	Gene	15109494	15119427	-	VAPB	gene-GBF38_013239	VAPB_BOVIN Vesicle-associated membrane protein-associated protein B OS=Bos taurus GN=VAPB PE=2 SV=1	not
CM024790.1	Gene	15142614	15155970	+	PPP4R1	gene-GBF38_013240	PP4R1_RAT Serine/threonine-protein phosphatase 4 regulatory subunit 1 OS=Rattus norvegicus GN=Ppp4r1 PE=1 SV=1	not
CM024790.1	Gene	15156854	15157796	-	BCDIN3D	gene-GBF38_013241	BN3D2_DANRE Pre-miRNA 5'-monophosphate methyltransferase OS=Danio rerio GN=bcdin3d PE=3 SV=2	not
CM024790.1	Gene	15161048	15182312	-	CERS5	gene-GBF38_013242	CERS5_HUMAN Ceramide synthase 5 OS=Homo sapiens GN=CERS5 PE=2 SV=1	not
CM024790.1	Gene	15192064	15235665	-	SMARCD1	gene-GBF38_013244	SMRD1_HUMAN SWI/SNF-related matrix-associated actin-dependent regulator of chromatin subfamily D member 1 OS=Homo sapiens GN=SMARCD1 PE=1 SV=2	not
CM024790.1	Gene	15394237	15401524	-	RDH7.3	gene-GBF38_013252	RDH7_RAT Retinol dehydrogenase 7 OS=Rattus norvegicus GN=Rdh7 PE=1 SV=1	not
CM024790.1	Gene	15416518	15418121	+	PXMP4	gene-GBF38_013253	PXMP4_RAT Peroxisomal membrane protein 4 OS=Rattus norvegicus GN=Pxmp4 PE=1 SV=2	not
CM024790.1	Gene	15418982	15426288	+	TGM5	gene-GBF38_013254	TGM5_HUMAN Protein-glutamine gamma-glutamyltransferase 5 OS=Homo sapiens GN=TGM5 PE=1 SV=4	not
CM024790.1	Gene	15427688	15483793	-	EYA2	gene-GBF38_013255	EYA2_HUMAN Eyes absent-like protein 2 OS=Homo sapiens GN=EYA2 PE=1 SV=2	not
CM024790.1	Gene	15488043	15506105	+	RTFDC1	gene-GBF38_013256	RTF2_RAT Protein RTF2-like protein OS=Rattus norvegicus GN=Rtfdc1 PE=2 SV=1	not
CM024790.1	Gene	15885663	15900218	-	ZNFX1	gene-GBF38_013259	ZNFX1_MOUSE NFX1-type zinc finger-containing protein 1 OS=Mus musculus GN=Znfx1 PE=1 SV=3	not
CM024790.1	Gene	15902354	15909336	+	TBC1D20.2	gene-GBF38_013260	TBC20_MOUSE TBC1 domain family member 20 OS=Mus musculus GN=Tbc1d20 PE=1 SV=1	not
CM024790.1	Gene	15910657	15915510	-	RBCK1	gene-GBF38_013261	HOIL1_HUMAN RanBP-type and C3HC4-type zinc finger-containing protein 1 OS=Homo sapiens GN=RBCK1 PE=1 SV=2	not
CM024790.1	Gene	15958264	16053931	-	CBFA2T2	gene-GBF38_013263	MTG8R_HUMAN Protein CBFA2T2 OS=Homo sapiens GN=CBFA2T2 PE=1 SV=1	not
CM024790.1	Gene	16167122	16183988	+	ST7L	gene-GBF38_013265	ST7L_DANRE Suppressor of tumorigenicity 7 protein-like OS=Danio rerio GN=st7l PE=2 SV=1	not
CM024790.1	Gene	16207212	16219992	-	CTTNBP2NL	gene-GBF38_013266	CT2NL_MOUSE CTTNBP2 N-terminal-like protein OS=Mus musculus GN=Cttnbp2nl PE=1 SV=1	not
CM024790.1	Gene	16333045	16334385	+	FAM212B	gene-GBF38_013268	INKA2_BOVIN PAK4-inhibitor INKA2 OS=Bos taurus GN=FAM212B PE=2 SV=1	not
CM024790.1	Gene	16397409	16398914	-	LMOD1	gene-GBF38_013269	LMOD1_RAT Leiomodin-1 OS=Rattus norvegicus GN=Lmod1 PE=1 SV=1	not
CM024790.1	Gene	16400293	16425363	-	IPO9	gene-GBF38_013271	IPO9_MOUSE Importin-9 OS=Mus musculus GN=Ipo9 PE=1 SV=3	not
CM024790.1	Gene	16468691	16472601	+	PRELID3B	gene-GBF38_013273	PLD3B_MACFA PRELI domain containing protein 3B OS=Macaca fascicularis GN=PRELID3B PE=2 SV=1	not
CM024790.1	Gene	16476811	16482582	+	AURKA	gene-GBF38_013274	AURKA_PIG Aurora kinase A OS=Sus scrofa GN=AURKA PE=3 SV=1	not
CM024790.1	Gene	16511560	16521948	-	ARHGAP40	gene-GBF38_013277	RHG40_HUMAN Rho GTPase-activating protein 40 OS=Homo sapiens GN=ARHGAP40 PE=3 SV=3	not
CM024790.1	Gene	16573629	16625475	+	PPP1R16B	gene-GBF38_013278	PP16B_BOVIN Protein phosphatase 1 regulatory inhibitor subunit 16B OS=Bos taurus GN=PPP1R16B PE=1 SV=1	not
CM024790.1	Gene	16632502	16640418	+	FAM210B	gene-GBF38_013279	F210B_MOUSE Protein FAM210B OS=Mus musculus GN=Fam210b PE=1 SV=3	not
CM024790.1	Gene	16672167	16697737	-	SHMT2	gene-GBF38_013281	GLYM_RABIT Serine hydroxymethyltransferase, mitochondrial OS=Oryctolagus cuniculus GN=SHMT2 PE=1 SV=2	not
CM024790.1	Gene	16816190	16841775	-	R3HDM2	gene-GBF38_013282	R3HD2_MOUSE R3H domain-containing protein 2 OS=Mus musculus GN=R3hdm2 PE=1 SV=2	not
CM024790.1	Gene	16932583	16941982	+	GLI1	gene-GBF38_013284	GLI1_XENLA Zinc finger protein GLI1 OS=Xenopus laevis GN=gli1 PE=2 SV=2	not
CM024790.1	Gene	16977882	17002755	-	ARHGAP15.3	gene-GBF38_013287	RHG15_HUMAN Rho GTPase-activating protein 15 OS=Homo sapiens GN=ARHGAP15 PE=1 SV=2	not
CM024790.1	Gene	17016286	17031412	+	MARS	gene-GBF38_013288	SYMC_XENLA Methionine--tRNA ligase, cytoplasmic OS=Xenopus laevis GN=mars PE=2 SV=1	not
CM024790.1	Gene	17032484	17033656	-	DDIT3	gene-GBF38_013289	DDIT3_HUMAN DNA damage-inducible transcript 3 protein OS=Homo sapiens GN=DDIT3 PE=1 SV=1	not
CM024790.1	Gene	17044655	17052301	-	DCTN2	gene-GBF38_013290	DCTN2_DANRE Dynactin subunit 2 OS=Danio rerio GN=dctn2 PE=2 SV=1	not
CM024790.1	Gene	17186692	17192761	+	TARBP2	gene-GBF38_013292	TRBP2_TETNG RISC-loading complex subunit tarbp2 OS=Tetraodon nigroviridis GN=tarbp2 PE=3 SV=1	not
CM024790.1	Gene	17192794	17199411	-	TESPA1	gene-GBF38_013293	TESP1_HUMAN Protein TESPA1 OS=Homo sapiens GN=TESPA1 PE=1 SV=2	not
CM024790.1	Gene	17204966	17212607	+	SP1	gene-GBF38_013294	SP1_HUMAN Transcription factor Sp1 OS=Homo sapiens GN=SP1 PE=1 SV=3	not
CM024790.1	Gene	17264599	17273849	+	MYG1	gene-GBF38_013297	MYG1_MOUSE UPF0160 protein MYG1, mitochondrial OS=Mus musculus GN=Myg1 PE=1 SV=1	not
CM024790.1	Gene	17463388	17480224	-	ITGA7	gene-GBF38_013305	ITA7_HUMAN Integrin alpha-7 OS=Homo sapiens GN=ITGA7 PE=1 SV=3	not
CM024790.1	Gene	17506559	17516913	-	SHISA4	gene-GBF38_013307	SHSA4_MOUSE Protein shisa-4 OS=Mus musculus GN=Shisa4 PE=1 SV=1	not
CM024790.1	Gene	17543914	17575858	+	POC1A	gene-GBF38_013309	POC1A_XENTR POC1 centriolar protein-like protein A OS=Xenopus tropicalis GN=poc1a PE=2 SV=1	not
CM024790.1	Gene	17541522	17542049	-	B9D2	gene-GBF38_013308	B9D2_DANRE B9 domain-containing protein 2 OS=Danio rerio GN=b9d2 PE=2 SV=1	not
CM024790.1	Gene	17592420	17594916	+	DUSP7	gene-GBF38_013310	DUS7_MOUSE Dual specificity protein phosphatase 7 OS=Mus musculus GN=Dusp7 PE=2 SV=4	not
CM024790.1	Gene	17647255	17666543	+	IARS	gene-GBF38_013311	SYIC_HUMAN Isoleucine--tRNA ligase, cytoplasmic OS=Homo sapiens GN=IARS PE=1 SV=2	not
CM024790.1	Gene	17673784	17699817	+	IARS.2	gene-GBF38_013313	SYIC_HUMAN Isoleucine--tRNA ligase, cytoplasmic OS=Homo sapiens GN=IARS PE=1 SV=2	not
CM024790.1	Gene	17666575	17666853	+	INA.3	gene-GBF38_013312	AINX_BOVIN Alpha-internexin OS=Bos taurus GN=INA PE=2 SV=1	not
CM024790.1	Gene	17832166	17854011	+	SLC6A11	gene-GBF38_013315	S6A11_RAT Sodium- and chloride-dependent GABA transporter 3 OS=Rattus norvegicus GN=Slc6a11 PE=1 SV=1	not
CM024790.1	Gene	17989873	17992276	+	HRH1	gene-GBF38_013317	HRH1_BOVIN Histamine H1 receptor OS=Bos taurus GN=HRH1 PE=2 SV=1	not
CM024790.1	Gene	17998773	18027172	+	ATG7	gene-GBF38_013318	ATG7_HUMAN Ubiquitin-like modifier-activating enzyme ATG7 OS=Homo sapiens GN=ATG7 PE=1 SV=1	not
CM024790.1	Gene	18057061	18067807	-	VGLL4.2	gene-GBF38_013319	VGLL4_MOUSE Transcription cofactor vestigial-like protein 4 OS=Mus musculus GN=Vgll4 PE=1 SV=1	not
CM024790.1	Gene	18084460	18085843	+	HIPK2.17	gene-GBF38_013320	HIPK2_MESAU Homeodomain-interacting protein kinase 2 OS=Mesocricetus auratus GN=Hipk2 PE=1 SV=2	not
CM024790.1	Gene	18087439	18089139	+	HIPK2.18	gene-GBF38_013321	HIPK2_MESAU Homeodomain-interacting protein kinase 2 OS=Mesocricetus auratus GN=Hipk2 PE=1 SV=2	not
CM024790.1	Gene	18090421	18092121	+	HIPK2.19	gene-GBF38_013322	HIPK2_MESAU Homeodomain-interacting protein kinase 2 OS=Mesocricetus auratus GN=Hipk2 PE=1 SV=2	not
CM024790.1	Gene	18105586	18110112	-	TAMM41	gene-GBF38_013323	TAM41_DANRE Phosphatidate cytidylyltransferase, mitochondrial OS=Danio rerio GN=tamm41 PE=2 SV=1	not
CM024790.1	Gene	18119029	18179781	+	SYN2	gene-GBF38_013324	SYN2_MOUSE Synapsin-2 OS=Mus musculus GN=Syn2 PE=1 SV=2	not
CM024790.1	Gene	18238888	18239994	+	TERF2IP	gene-GBF38_013328	TE2IP_DANRE Telomeric repeat-binding factor 2-interacting protein 1 OS=Danio rerio GN=terf2ip PE=2 SV=2	not
CM024790.1	Gene	18239995	18244130	+	TERF2IP.2	gene-GBF38_013329	TE2IP_DANRE Telomeric repeat-binding factor 2-interacting protein 1 OS=Danio rerio GN=terf2ip PE=2 SV=2	not
CM024790.1	Gene	18247316	18270103	-	IFFO2	gene-GBF38_013330	IFFO2_MOUSE Intermediate filament family orphan 2 OS=Mus musculus GN=Iffo2 PE=2 SV=2	not
CM024790.1	Gene	18272533	18274739	+	MRTO4	gene-GBF38_013331	MRT4_HUMAN mRNA turnover protein 4-like protein OS=Homo sapiens GN=MRTO4 PE=1 SV=2	not
CM024790.1	Gene	18275057	18279488	-	AKR7A2	gene-GBF38_013332	ARK72_RAT Aflatoxin B1 aldehyde reductase member 2 OS=Rattus norvegicus GN=Akr7a2 PE=1 SV=2	not
CM024790.1	Gene	18281317	18342267	+	MEGF6.2	gene-GBF38_013333	MEGF6_MOUSE Multiple epidermal growth factor-like domains protein 6 OS=Mus musculus GN=Megf6 PE=2 SV=3	not
CM024790.1	Gene	18345727	18366759	-	KCNAB2	gene-GBF38_013334	KCAB2_XENLA Voltage-gated potassium channel subunit beta-2 OS=Xenopus laevis GN=kcnab2 PE=2 SV=1	not
CM024790.1	Gene	18415898	18430111	-	PARK7	gene-GBF38_013336	PARK7_DANRE Protein/nucleic acid deglycase DJ-1 OS=Danio rerio GN=park7 PE=2 SV=1	not
CM024790.1	Gene	18500515	18526872	+	MRPS16	gene-GBF38_013338	RT16_PONAB 28S ribosomal protein S16, mitochondrial OS=Pongo abelii GN=MRPS16 PE=2 SV=1	not
CM024790.1	Gene	18532159	18533948	-	ERRFI1	gene-GBF38_013339	ERRFI_RAT ERBB receptor feedback inhibitor 1 OS=Rattus norvegicus GN=Errfi1 PE=1 SV=1	not
CM024790.1	Gene	18597266	18599086	+	FAM213B	gene-GBF38_013343	PGFS_SALSA Prostamide/prostaglandin F synthase OS=Salmo salar GN=fam213b PE=2 SV=1	not
CM024790.1	Gene	18608787	18618507	-	MMEL1	gene-GBF38_013344	MMEL1_HUMAN Membrane metallo-endopeptidase-like 1 OS=Homo sapiens GN=MMEL1 PE=2 SV=2	not
CM024790.1	Gene	18634237	18637597	+	MIIP	gene-GBF38_013345	MIIP_HUMAN Migration and invasion-inhibitory protein OS=Homo sapiens GN=MIIP PE=1 SV=3	not
CM024790.1	Gene	18650066	18677985	+	TRIM62	gene-GBF38_013347	TRI62_MOUSE E3 ubiquitin-protein ligase TRIM62 OS=Mus musculus GN=Trim62 PE=2 SV=1	not
CM024790.1	Gene	18708276	18717755	-	CCDC30	gene-GBF38_013351	CCD30_MOUSE Coiled-coil domain-containing protein 30 OS=Mus musculus GN=Ccdc30 PE=1 SV=1	not
CM024790.1	Gene	18724774	18737662	+	UTP3	gene-GBF38_013353	SAS10_RAT Something about silencing protein 10 OS=Rattus norvegicus GN=Utp3 PE=1 SV=1	not
CM024790.1	Gene	18737664	18739258	-	PPCS	gene-GBF38_013354	PPCS_HUMAN Phosphopantothenate--cysteine ligase OS=Homo sapiens GN=PPCS PE=1 SV=2	not
CM024790.1	Gene	18771906	18817329	+	FOXJ3	gene-GBF38_013355	FOXJ3_HUMAN Forkhead box protein J3 OS=Homo sapiens GN=FOXJ3 PE=1 SV=2	not
CM024790.1	Gene	18829989	18964467	+	KAZN	gene-GBF38_013357	KAZRN_HUMAN Kazrin OS=Homo sapiens GN=KAZN PE=1 SV=2	not
CM024790.1	Gene	18970179	18973969	+	TMEM51	gene-GBF38_013358	TMM51_HUMAN Transmembrane protein 51 OS=Homo sapiens GN=TMEM51 PE=1 SV=1	not
CM024790.1	Gene	18976138	18976727	+	SKI	gene-GBF38_013359	SKI_XENLA Ski oncogene OS=Xenopus laevis GN=ski PE=2 SV=1	not
CM024790.1	Gene	19026656	19033544	+	BRPF3	gene-GBF38_013362	BRPF3_HUMAN Bromodomain and PHD finger-containing protein 3 OS=Homo sapiens GN=BRPF3 PE=1 SV=2	not
CM024790.1	Gene	19036805	19040204	-	MON1B	gene-GBF38_013363	MON1B_MOUSE Vacuolar fusion protein MON1-like protein B OS=Mus musculus GN=Mon1b PE=2 SV=1	not
CM024790.1	Gene	19042550	19045520	+	TCTA	gene-GBF38_013364	TCTA_DANRE T-cell leukemia translocation-altered gene protein-like protein OS=Danio rerio GN=tcta PE=3 SV=1	not
CM024790.1	Gene	19045517	19047392	-	GLYCTK	gene-GBF38_013365	GLCTK_DANRE Glycerate kinase OS=Danio rerio GN=glyctk PE=2 SV=1	not
CM024790.1	Gene	19049899	19052853	+	WDR82	gene-GBF38_013366	WDR82_DANRE WD repeat-containing protein 82 OS=Danio rerio GN=wdr82 PE=2 SV=1	not
CM024790.1	Gene	19057911	19067151	+	TWF2	gene-GBF38_013367	TWF2_DANRE Twinfilin-2 OS=Danio rerio GN=twf2 PE=2 SV=1	not
CM024790.1	Gene	19067838	19071294	-	HEMK1	gene-GBF38_013368	HEMK1_MOUSE HemK methyltransferase family member 1 OS=Mus musculus GN=Hemk1 PE=2 SV=2	not
CM024790.1	Gene	19073736	19078499	+	NPRL2	gene-GBF38_013369	NPRL2_MOUSE GATOR complex protein NPRL2 OS=Mus musculus GN=Nprl2 PE=2 SV=1	not
CM024790.1	Gene	19085785	19095509	+	RASSF1	gene-GBF38_013371	RASF1_MOUSE Ras association domain-containing protein 1 OS=Mus musculus GN=Rassf1 PE=2 SV=1	not
CM024790.1	Gene	19103512	19104181	+	HYAL2	gene-GBF38_013372	HYAL2_MOUSE Hyaluronidase-2 OS=Mus musculus GN=Hyal2 PE=1 SV=2	not
CM024790.1	Gene	19104182	19296555	+	CACNA2D2	gene-GBF38_013373	CA2D2_RAT Voltage-dependent calcium channel subunit alpha-2/delta-2 OS=Rattus norvegicus GN=Cacna2d2 PE=2 SV=1	not
CM024790.1	Gene	19301026	19303622	-	ABHD14B	gene-GBF38_013374	ABHEB_MOUSE Protein ABHD14B OS=Mus musculus GN=Abhd14b PE=1 SV=1	not
CM024790.1	Gene	19344762	19347818	+	GNB2	gene-GBF38_019134	GBB2_RAT Guanine nucleotide-binding protein G(I)/G(S)/G(T) subunit beta-2 OS=Rattus norvegicus GN=Gnb2 PE=1 SV=4	not
CM024790.1	Gene	19352195	19356693	+	TARDBP.2	gene-GBF38_015307	TADBP_CHICK TAR DNA-binding protein 43 OS=Gallus gallus GN=TARDBP PE=2 SV=1	not
CM024790.1	Gene	19356690	19360651	-	RBP7	gene-GBF38_013379	RET7_MOUSE Retinoid-binding protein 7 OS=Mus musculus GN=Rbp7 PE=1 SV=1	not
CM024790.1	Gene	19364169	19366348	-	H6PD	gene-GBF38_013380	G6PE_MOUSE GDH/6PGL endoplasmic bifunctional protein OS=Mus musculus GN=H6pd PE=1 SV=2	not
CM024790.1	Gene	19366349	19366843	-	H6PD.2	gene-GBF38_013381	G6PE_MOUSE GDH/6PGL endoplasmic bifunctional protein OS=Mus musculus GN=H6pd PE=1 SV=2	not
CM024790.1	Gene	19379134	19391063	+	EPHA2	gene-GBF38_013382	EPHA2_MACFA Ephrin type-A receptor 2 OS=Macaca fascicularis GN=EPHA2 PE=2 SV=1	not
CM024790.1	Gene	19394661	19396160	+	RSG1	gene-GBF38_013384	RSG1_DANRE REM2- and Rab-like small GTPase 1 OS=Danio rerio GN=rsg1 PE=2 SV=1	not
CM024790.1	Gene	19402932	19408171	-	DDI2	gene-GBF38_013386	DDI2_DANRE Protein DDI1-like protein 2 OS=Danio rerio GN=ddi2 PE=2 SV=1	not
CM024790.1	Gene	19408296	19410367	-	DDI2.2	gene-GBF38_013387	DDI2_DANRE Protein DDI1-like protein 2 OS=Danio rerio GN=ddi2 PE=2 SV=1	not
CM024790.1	Gene	19428862	19443667	+	EDEM1	gene-GBF38_013389	EDEM1_HUMAN ER degradation-enhancing alpha-mannosidase-like protein 1 OS=Homo sapiens GN=EDEM1 PE=1 SV=1	not
CM024790.1	Gene	19547389	19564154	-	CAMKV.2	gene-GBF38_013391	CAMKV_TAKRU CaM kinase-like vesicle-associated protein OS=Takifugu rubripes GN=camkv PE=2 SV=1	not
CM024790.1	Gene	19586239	19595969	-	MET.2	gene-GBF38_013392	MET_ATEGE Hepatocyte growth factor receptor OS=Ateles geoffroyi GN=MET PE=3 SV=1	not
CM024790.1	Gene	19600150	19634939	+	UBA1	gene-GBF38_013393	UBA1_RABIT Ubiquitin-like modifier-activating enzyme 1 OS=Oryctolagus cuniculus GN=UBA1 PE=1 SV=1	not
CM024790.1	Gene	19635318	19636229	-	FAM212AB	gene-GBF38_013394	INK1B_DANRE PAK4-inhibitor inka2 OS=Danio rerio GN=fam212ab PE=2 SV=1	not
CM024790.1	Gene	19709715	19716127	-	RBM5	gene-GBF38_013397	RBM5_HUMAN RNA-binding protein 5 OS=Homo sapiens GN=RBM5 PE=1 SV=2	not
CM024790.1	Gene	19718955	19719813	-	BRK1	gene-GBF38_013398	BRK1_DANRE Probable protein BRICK1 OS=Danio rerio GN=brk1 PE=3 SV=1	not
CM024790.1	Gene	19720965	19722068	-	GPX1	gene-GBF38_013399	GPX1_RAT Glutathione peroxidase 1 OS=Rattus norvegicus GN=Gpx1 PE=1 SV=4	not
CM024790.1	Gene	19786874	19793016	-	RRP9	gene-GBF38_013403	U3IP2_MOUSE U3 small nucleolar RNA-interacting protein 2 OS=Mus musculus GN=Rrp9 PE=1 SV=1	not
CM024790.1	Gene	19807229	19813992	+	CAV3	gene-GBF38_013406	CAV3_HUMAN Caveolin-3 OS=Homo sapiens GN=CAV3 PE=1 SV=1	not
CM024790.1	Gene	19848152	19867770	-	SRGAP3	gene-GBF38_013408	SRGP3_HUMAN SLIT-ROBO Rho GTPase-activating protein 3 OS=Homo sapiens GN=SRGAP3 PE=1 SV=3	not
CM024790.1	Gene	19930875	19936001	-	STAU1	gene-GBF38_013413	STAU1_HUMAN Double-stranded RNA-binding protein Staufen-like protein 1 OS=Homo sapiens GN=STAU1 PE=1 SV=2	not
CM024790.1	Gene	19937667	19973871	-	PBRM1	gene-GBF38_013414	PB1_HUMAN Protein polybromo-1 OS=Homo sapiens GN=PBRM1 PE=1 SV=1	not
CM024790.1	Gene	20121246	20161237	+	PTPRG.2	gene-GBF38_013417	PTPRG_HUMAN Receptor-type tyrosine-protein phosphatase gamma OS=Homo sapiens GN=PTPRG PE=1 SV=4	not
CM024790.1	Gene	20308456	20315943	-	FKBP5	gene-GBF38_013423	FKBP5_HUMAN Peptidyl-prolyl cis-trans isomerase FKBP5 OS=Homo sapiens GN=FKBP5 PE=1 SV=2	not
CM024790.1	Gene	20330617	20333458	+	SRSF3	gene-GBF38_013424	SRSF3_MOUSE Serine/arginine-rich splicing factor 3 OS=Mus musculus GN=Srsf3 PE=1 SV=1	not
CM024790.1	Gene	20354875	20357155	-	TRUB2	gene-GBF38_008571	TRUB2_HUMAN Probable tRNA pseudouridine synthase 2 OS=Homo sapiens GN=TRUB2 PE=1 SV=1	not
CM024790.1	Gene	20359401	20360715	+	HDHD3	gene-GBF38_013427	HDHD3_DANRE Haloacid dehalogenase-like hydrolase domain-containing protein 3 OS=Danio rerio GN=hdhd3 PE=2 SV=1	not
CM024790.1	Gene	20391763	20398737	-	PATZ1	gene-GBF38_013428	PATZ1_HUMAN POZ-, AT hook-, and zinc finger-containing protein 1 OS=Homo sapiens GN=PATZ1 PE=1 SV=1	not
CM024790.1	Gene	20401669	20411384	-	EIF4ENIF1	gene-GBF38_013430	4ET_MOUSE Eukaryotic translation initiation factor 4E transporter OS=Mus musculus GN=Eif4enif1 PE=1 SV=2	not
CM024790.1	Gene	20413032	20422336	+	SFI1	gene-GBF38_013431	SFI1_CALJA Protein SFI1-like protein OS=Callithrix jacchus GN=SFI1 PE=3 SV=1	not
CM024790.1	Gene	20422337	20432449	+	SIRT4	gene-GBF38_013432	SIR4_MOUSE NAD-dependent protein lipoamidase sirtuin-4, mitochondrial OS=Mus musculus GN=Sirt4 PE=1 SV=3	not
CM024790.1	Gene	20436135	20437762	+	UQCC2	gene-GBF38_013434	UQCC2_DANRE Ubiquinol-cytochrome-c reductase complex assembly factor 2 OS=Danio rerio GN=uqcc2 PE=2 SV=1	not
CM024790.1	Gene	20438439	20439144	-	TSPO	gene-GBF38_013435	TSPO_RAT Translocator protein OS=Rattus norvegicus GN=Tspo PE=1 SV=1	not
CM024790.1	Gene	20482726	20485436	-	PPIL1	gene-GBF38_013438	PPIL1_MOUSE Peptidyl-prolyl cis-trans isomerase-like 1 OS=Mus musculus GN=Ppil1 PE=1 SV=1	not
CM024790.1	Gene	20488558	20503459	+	RERE	gene-GBF38_013439	RERE_MOUSE Arginine-glutamic acid dipeptide repeats protein OS=Mus musculus GN=Rere PE=1 SV=3	not
CM024790.1	Gene	20632124	20644576	-	ACY1A	gene-GBF38_013448	ACY1A_RAT Aminoacylase-1A OS=Rattus norvegicus GN=Acy1a PE=1 SV=1	not
CM024790.1	Gene	20650021	20681084	-	RAD54L2	gene-GBF38_013449	ARIP4_XENTR Helicase ARIP4 OS=Xenopus tropicalis GN=rad54l2 PE=2 SV=1	not
CM024790.1	Gene	20685066	20691750	+	BAP1	gene-GBF38_013450	BAP1_DANRE Ubiquitin carboxyl-terminal hydrolase BAP1 OS=Danio rerio GN=bap1 PE=2 SV=2	not
CM024790.1	Gene	20806749	20814101	-	IL17RC	gene-GBF38_013454	I17RC_MOUSE Interleukin-17 receptor C OS=Mus musculus GN=Il17rc PE=1 SV=3	not
CM024790.1	Gene	20831156	20850538	-	WNK2	gene-GBF38_013456	WNK2_MOUSE Serine/threonine-protein kinase WNK2 OS=Mus musculus GN=Wnk2 PE=1 SV=2	not
CM024790.1	Gene	20856486	20858703	+	NINJ1	gene-GBF38_013457	NINJ1_HUMAN Ninjurin-1 OS=Homo sapiens GN=NINJ1 PE=1 SV=2	not
CM024790.1	Gene	20861209	20873831	-	BICD2	gene-GBF38_013458	BICD2_MOUSE Protein bicaudal D-like protein 2 OS=Mus musculus GN=Bicd2 PE=1 SV=1	not
CM024790.1	Gene	21058194	21063345	-	TMCC1	gene-GBF38_013466	TMCC1_MOUSE Transmembrane and coiled-coil domains protein 1 OS=Mus musculus GN=Tmcc1 PE=1 SV=2	not
CM024790.1	Gene	21086053	21091663	+	QRICH1	gene-GBF38_013469	QRIC1_BOVIN Glutamine-rich protein 1 OS=Bos taurus GN=QRICH1 PE=2 SV=2	not
CM024790.1	Gene	21091673	21094105	-	RPUSD4	gene-GBF38_013470	RUSD4_DANRE RNA pseudouridylate synthase domain-containing protein 4 OS=Danio rerio GN=rpusd4 PE=2 SV=1	not
CM024790.1	Gene	21094978	21097910	+	WDR82.2	gene-GBF38_013471	WDR82_CHICK WD repeat-containing protein 82 OS=Gallus gallus GN=WDR82 PE=2 SV=1	not
CM024790.1	Gene	21119586	21121984	-	TMEM43	gene-GBF38_013474	TMM43_HUMAN Transmembrane protein 43 OS=Homo sapiens GN=TMEM43 PE=1 SV=1	not
CM024790.1	Gene	21128582	21131192	-	NDUFAF3	gene-GBF38_013476	NDUF3_DANRE NADH dehydrogenase [ubiquinone] 1 alpha subcomplex assembly factor 3 OS=Danio rerio GN=ndufaf3 PE=2 SV=1	not
CM024790.1	Gene	21131791	21134328	+	NCKIPSD	gene-GBF38_013477	SPN90_MOUSE NCK-interacting protein with SH3 domain OS=Mus musculus GN=Nckipsd PE=1 SV=2	not
CM024790.1	Gene	21134329	21146700	+	SLC25A20	gene-GBF38_013478	MCAT_HUMAN Mitochondrial carnitine/acylcarnitine carrier protein OS=Homo sapiens GN=SLC25A20 PE=1 SV=1	not
CM024790.1	Gene	21153164	21160010	-	SPEN.2	gene-GBF38_013480	MINT_MOUSE Msx2-interacting protein OS=Mus musculus GN=Spen PE=1 SV=2	not
CM024790.1	Gene	21160011	21169370	-	SPEN.3	gene-GBF38_013481	MINT_HUMAN Msx2-interacting protein OS=Homo sapiens GN=SPEN PE=1 SV=1	not
CM024790.1	Gene	21191042	21205108	-	SLC25A34	gene-GBF38_013486	S2534_DANRE Solute carrier family 25 member 34 OS=Danio rerio GN=slc25a34 PE=2 SV=1	not
CM024790.1	Gene	21207990	21212679	-	FBXO42	gene-GBF38_013487	FBX42_MOUSE F-box only protein 42 OS=Mus musculus GN=Fbxo42 PE=1 SV=1	not
CM024790.1	Gene	21217457	21219507	+	SZRD1	gene-GBF38_013488	SZRD1_DANRE SUZ domain-containing protein 1 OS=Danio rerio GN=szrd1 PE=1 SV=1	not
CM024790.1	Gene	21223233	21227048	+	NECAP2	gene-GBF38_013489	NECP2_HUMAN Adaptin ear-binding coat-associated protein 2 OS=Homo sapiens GN=NECAP2 PE=1 SV=1	not
CM024790.1	Gene	21231195	21248185	+	CROCC.2	gene-GBF38_013490	CROCC_HUMAN Rootletin OS=Homo sapiens GN=CROCC PE=1 SV=1	not
CM024790.1	Gene	21248861	21251252	-	MFAP2	gene-GBF38_013491	MFAP2_MOUSE Microfibrillar-associated protein 2 OS=Mus musculus GN=Mfap2 PE=2 SV=1	not
CM024790.1	Gene	21256601	21259634	-	SDHB	gene-GBF38_013492	SDHB_DANRE Succinate dehydrogenase [ubiquinone] iron-sulfur subunit, mitochondrial OS=Danio rerio GN=sdhb PE=2 SV=1	not
CM024790.1	Gene	21260085	21262498	+	MRPL20	gene-GBF38_013493	RM20_XENLA 39S ribosomal protein L20, mitochondrial OS=Xenopus laevis GN=mrpl20 PE=2 SV=1	not
CM024790.1	Gene	21263775	21269397	+	ATAD3-A	gene-GBF38_013494	ATD3A_XENLA ATPase family AAA domain-containing protein 3-A OS=Xenopus laevis GN=atad3-a PE=2 SV=1	not
CM024790.1	Gene	21269780	21276903	-	SSU72	gene-GBF38_013495	SSU72_DANRE RNA polymerase II subunit A C-terminal domain phosphatase SSU72 OS=Danio rerio GN=ssu72 PE=2 SV=1	not
CM024790.1	Gene	21333550	21341158	-	NBL1	gene-GBF38_013502	NBL1_DANRE Neuroblastoma suppressor of tumorigenicity 1 OS=Danio rerio GN=nbl1 PE=2 SV=1	not
CM024790.1	Gene	21354879	21359799	+	CAPZB	gene-GBF38_013503	CAPZB_CHICK F-actin-capping protein subunit beta isoforms 1 and 2 OS=Gallus gallus GN=CAPZB PE=1 SV=3	not
CM024790.1	Gene	21426406	21441964	-	DSTYK	gene-GBF38_013507	DUSTY_TAKRU Dual serine/threonine and tyrosine protein kinase OS=Takifugu rubripes GN=dstyk PE=2 SV=1	not
CM024790.1	Gene	21468624	21478954	+	NUAK2	gene-GBF38_013511	NUAK2_HUMAN NUAK family SNF1-like kinase 2 OS=Homo sapiens GN=NUAK2 PE=1 SV=1	not
CM024790.1	Gene	21479507	21488711	-	BYSL	gene-GBF38_013512	BYST_BOVIN Bystin OS=Bos taurus GN=BYSL PE=2 SV=1	not
CM024790.1	Gene	21489177	21490856	+	MED20	gene-GBF38_013513	MED20_DANRE Mediator of RNA polymerase II transcription subunit 20 OS=Danio rerio GN=med20 PE=2 SV=1	not
CM024790.1	Gene	21495434	21500603	+	USP49.2	gene-GBF38_013515	UBP49_MOUSE Ubiquitin carboxyl-terminal hydrolase 49 OS=Mus musculus GN=Usp49 PE=2 SV=1	not
CM024790.1	Gene	21517609	21527925	-	SRSF3.2	gene-GBF38_013517	SRSF3_MOUSE Serine/arginine-rich splicing factor 3 OS=Mus musculus GN=Srsf3 PE=1 SV=1	not
CM024790.1	Gene	21531486	21551838	+	STRIP1	gene-GBF38_013518	STRP1_DANRE Striatin-interacting protein 1-like protein OS=Danio rerio GN=strip1 PE=1 SV=1	not
CM024790.1	Gene	21552779	21554000	+	TRIM65.2	gene-GBF38_013519	TRI65_HUMAN Tripartite motif-containing protein 65 OS=Homo sapiens GN=TRIM65 PE=1 SV=3	not
CM024790.1	Gene	21554035	21556671	+	TRIM16.39	gene-GBF38_013520	TRI16_MOUSE Tripartite motif-containing protein 16 OS=Mus musculus GN=Trim16 PE=1 SV=2	not
CM024790.1	Gene	21583279	21585924	+	SPEN.4	gene-GBF38_013522	MINT_HUMAN Msx2-interacting protein OS=Homo sapiens GN=SPEN PE=1 SV=1	not
CM024790.1	Gene	21592248	21595457	+	PGA5	gene-GBF38_013523	PEPA5_HUMAN Pepsin A-5 OS=Homo sapiens GN=PGA5 PE=1 SV=1	not
CM024790.1	Gene	21638345	21645974	+	AMPD2	gene-GBF38_013526	AMPD2_HUMAN AMP deaminase 2 OS=Homo sapiens GN=AMPD2 PE=1 SV=2	not
CM024790.1	Gene	21679022	21681664	-	WDR77	gene-GBF38_013530	MEP50_XENLA Methylosome protein 50 OS=Xenopus laevis GN=wdr77 PE=1 SV=1	not
CM024790.1	Gene	21697004	21704654	+	CSE1L	gene-GBF38_013532	XPO2_PAGMA Exportin-2 OS=Pagrus major GN=cse1l PE=2 SV=1	not
CM024790.1	Gene	21752816	21757314	-	THUMPD3	gene-GBF38_013538	THUM3_BOVIN THUMP domain-containing protein 3 OS=Bos taurus GN=THUMPD3 PE=2 SV=1	not
CM024790.1	Gene	21758059	21765961	-	THUMPD3.2	gene-GBF38_013539	THUM3_HUMAN THUMP domain-containing protein 3 OS=Homo sapiens GN=THUMPD3 PE=1 SV=1	not
CM024790.1	Gene	21833832	21845109	+	RAD18	gene-GBF38_013541	RAD18_HUMAN E3 ubiquitin-protein ligase RAD18 OS=Homo sapiens GN=RAD18 PE=1 SV=2	not
CM024790.1	Gene	21904111	21908051	-	PARP3	gene-GBF38_013546	PARP3_HUMAN Poly [ADP-ribose] polymerase 3 OS=Homo sapiens GN=PARP3 PE=1 SV=4	not
CM024790.1	Gene	21910371	21929634	-	GRM3.5	gene-GBF38_013547	GRM3_HUMAN Metabotropic glutamate receptor 3 OS=Homo sapiens GN=GRM3 PE=1 SV=2	not
CM024790.1	Gene	22005287	22018020	-	FANCD2	gene-GBF38_013549	FACD2_HUMAN Fanconi anemia group D2 protein OS=Homo sapiens GN=FANCD2 PE=1 SV=2	not
CM024790.1	Gene	22023270	22031773	-	USP4	gene-GBF38_013551	UBP4_RAT Ubiquitin carboxyl-terminal hydrolase 4 OS=Rattus norvegicus GN=Usp4 PE=1 SV=1	not
CM024790.1	Gene	22038697	22042623	+	RBM5-B	gene-GBF38_013552	RBM5B_XENLA RNA-binding protein 5-B OS=Xenopus laevis GN=rbm5-b PE=2 SV=1	not
CM024790.1	Gene	22085180	22132597	+	GNAI2.3	gene-GBF38_013555	GNAI2_CANLF Guanine nucleotide-binding protein G(i) subunit alpha-2 OS=Canis lupus familiaris GN=GNAI2 PE=2 SV=2	not
CM024790.1	Gene	22290430	22295507	+	IP6K2.3	gene-GBF38_013558	IP6K2_RABIT Inositol hexakisphosphate kinase 2 OS=Oryctolagus cuniculus GN=IP6K2 PE=2 SV=1	not
CM024790.1	Gene	22308120	22312788	+	SEC61AL1	gene-GBF38_012974	S61A1_DANRE Protein transport protein Sec61 subunit alpha-like 1 OS=Danio rerio GN=sec61al1 PE=2 SV=3	not
CM024790.1	Gene	22314937	22323560	+	UROC1	gene-GBF38_013559	HUTU_MOUSE Urocanate hydratase OS=Mus musculus GN=Uroc1 PE=1 SV=2	not
CM024790.1	Gene	22343036	22350520	+	PFKFB4.2	gene-GBF38_013561	F264_MACFA 6-phosphofructo-2-kinase/fructose-2,6-bisphosphatase 4 OS=Macaca fascicularis GN=PFKFB4 PE=2 SV=3	not
CM024790.1	Gene	22351189	22352395	-	ARPC4	gene-GBF38_012967	ARPC4_MOUSE Actin-related protein 2/3 complex subunit 4 OS=Mus musculus GN=Arpc4 PE=1 SV=3	not
CM024790.1	Gene	22383636	22391341	+	GATA2.3	gene-GBF38_013563	GATA2_XENLA GATA-binding factor 2 OS=Xenopus laevis GN=gata2 PE=2 SV=1	not
CM024790.1	Gene	22435750	22447202	-	EEFSEC	gene-GBF38_013565	SELB_HUMAN Selenocysteine-specific elongation factor OS=Homo sapiens GN=EEFSEC PE=1 SV=4	not
CM024790.1	Gene	22452726	22457287	+	RUVBL1	gene-GBF38_013567	RUVB1_DANRE RuvB-like 1 OS=Danio rerio GN=ruvbl1 PE=2 SV=1	not
CM024790.1	Gene	22458279	22462613	-	RFT1	gene-GBF38_013568	RFT1_XENTR Protein RFT1-like protein OS=Xenopus tropicalis GN=rft1 PE=2 SV=1	not
CM024790.1	Gene	22464284	22497899	-	PRKCD.2	gene-GBF38_013569	KPCD_CANLF Protein kinase C delta type OS=Canis lupus familiaris GN=PRKCD PE=2 SV=1	not
CM024790.1	Gene	22498383	22520422	-	PPL.2	gene-GBF38_013570	PEPL_HUMAN Periplakin OS=Homo sapiens GN=PPL PE=1 SV=4	not
CM024790.1	Gene	22546945	22548659	-	VHL	gene-GBF38_013574	VHL_HUMAN von Hippel-Lindau disease tumor suppressor OS=Homo sapiens GN=VHL PE=1 SV=2	not
CM024790.1	Gene	22558416	22567093	-	CRBN.2	gene-GBF38_013576	CRBN_DANRE Protein cereblon OS=Danio rerio GN=crbn PE=1 SV=1	not
CM024790.1	Gene	22610374	22611862	+	FKBP11	gene-GBF38_013578	FKB11_MOUSE Peptidyl-prolyl cis-trans isomerase FKBP11 OS=Mus musculus GN=Fkbp11 PE=1 SV=1	not
CM024790.1	Gene	22614818	22615468	+	RPS26	gene-GBF38_013579	RS26_RAT 40S ribosomal protein S26 OS=Rattus norvegicus GN=Rps26 PE=3 SV=3	not
CM024790.1	Gene	22619230	22622759	-	IKZF4	gene-GBF38_013580	IKZF4_MOUSE Zinc finger protein Eos OS=Mus musculus GN=Ikzf4 PE=1 SV=2	not
CM024790.1	Gene	22628202	22631231	+	RHEB	gene-GBF38_013581	RHEB_MOUSE GTP-binding protein Rheb OS=Mus musculus GN=Rheb PE=1 SV=1	not
CM024790.1	Gene	22642240	22646896	-	ACVR1B	gene-GBF38_013582	ACV1B_HUMAN Activin receptor type-1B OS=Homo sapiens GN=ACVR1B PE=1 SV=1	not
CM024790.1	Gene	22666703	22679294	+	ARHGEF25	gene-GBF38_013584	ARHGP_HUMAN Rho guanine nucleotide exchange factor 25 OS=Homo sapiens GN=ARHGEF25 PE=1 SV=2	not
CM024790.1	Gene	22696495	22704659	+	OS9	gene-GBF38_013586	OS9_RAT Protein OS-9 OS=Rattus norvegicus GN=Os9 PE=1 SV=1	not
CM024790.1	Gene	22706100	22713811	+	C1GALT1B	gene-GBF38_013587	C1GTB_DANRE Glycoprotein-N-acetylgalactosamine 3-beta-galactosyltransferase 1-B OS=Danio rerio GN=c1galt1b PE=2 SV=1	not
CM024790.1	Gene	22787460	22790754	-	ENDOU	gene-GBF38_013595	ENDOU_PAROL Poly(U)-specific endoribonuclease OS=Paralichthys olivaceus GN=endou PE=2 SV=1	not
CM024790.1	Gene	22791343	22791692	+	TSFM	gene-GBF38_013596	EFTS_SALSA Elongation factor Ts, mitochondrial OS=Salmo salar GN=tsfm PE=2 SV=1	not
CM024790.1	Gene	22792498	22796255	+	TSFM.2	gene-GBF38_013597	EFTS_SALSA Elongation factor Ts, mitochondrial OS=Salmo salar GN=tsfm PE=2 SV=1	not
CM024790.1	Gene	22800947	22808870	-	SMARCC2	gene-GBF38_013598	SMRC2_HUMAN SWI/SNF complex subunit SMARCC2 OS=Homo sapiens GN=SMARCC2 PE=1 SV=1	not
CM024790.1	Gene	22871800	22879413	+	ESPL1	gene-GBF38_013601	ESPL1_MOUSE Separin OS=Mus musculus GN=Espl1 PE=1 SV=1	not
CM024790.1	Gene	22889746	22891160	+	LARP4	gene-GBF38_013603	LARP4_HUMAN La-related protein 4 OS=Homo sapiens GN=LARP4 PE=1 SV=3	not
CM024790.1	Gene	22891624	22898112	+	LARP4.2	gene-GBF38_013604	LARP4_HUMAN La-related protein 4 OS=Homo sapiens GN=LARP4 PE=1 SV=3	not
CM024790.1	Gene	22900454	22943520	+	DIP2BA	gene-GBF38_013605	DI2BA_DANRE Disco-interacting protein 2-like protein B-A OS=Danio rerio GN=dip2ba PE=2 SV=1	not
CM024790.1	Gene	22945901	22949909	+	CREB1.3	gene-GBF38_013606	CREB1_BOVIN Cyclic AMP-responsive element-binding protein 1 OS=Bos taurus GN=CREB1 PE=1 SV=2	not
CM024790.1	Gene	22951787	22953651	-	METTL7A	gene-GBF38_013607	MET7A_HUMAN Methyltransferase-like protein 7A OS=Homo sapiens GN=METTL7A PE=1 SV=1	not
CM024790.1	Gene	23010965	23012125	-	FIGN.4	gene-GBF38_013609	FIGN_HUMAN Fidgetin OS=Homo sapiens GN=FIGN PE=1 SV=2	not
CM024790.1	Gene	23063481	23116726	-	ITPR1	gene-GBF38_012862	ITPR1_HUMAN Inositol 1,4,5-trisphosphate receptor type 1 OS=Homo sapiens GN=ITPR1 PE=1 SV=3	not
CM024790.1	Gene	23130473	23134737	+	SUMF1	gene-GBF38_013614	SUMF1_BOVIN Sulfatase-modifying factor 1 OS=Bos taurus GN=SUMF1 PE=2 SV=1	not
CM024790.1	Gene	23177161	23178118	-	DNAJB9.2	gene-GBF38_013617	DNJB9_HUMAN DnaJ-like protein subfamily B member 9 OS=Homo sapiens GN=DNAJB9 PE=1 SV=1	not
CM024790.1	Gene	23180377	23183011	+	ZC3H10	gene-GBF38_013618	ZC3HA_MOUSE Zinc finger CCCH domain-containing protein 10 OS=Mus musculus GN=Zc3h10 PE=1 SV=1	not
CM024790.1	Gene	23183868	23204810	+	ESYT1	gene-GBF38_013619	ESYT1_MOUSE Extended synaptotagmin-1 OS=Mus musculus GN=Esyt1 PE=1 SV=2	not
CM024790.1	Gene	23206679	23241062	-	LRP1B	gene-GBF38_017350	LRP1B_HUMAN Low-density lipoprotein receptor-related protein 1B OS=Homo sapiens GN=LRP1B PE=1 SV=2	not
CM024790.1	Gene	23308616	23320342	+	RBMS2	gene-GBF38_013621	RBMS2_MOUSE RNA-binding motif, single-stranded-interacting protein 2 OS=Mus musculus GN=Rbms2 PE=1 SV=1	not
CM024790.1	Gene	23333574	23337221	-	NR1D2.2	gene-GBF38_013623	NR1D2_RAT Nuclear receptor subfamily 1 group D member 2 OS=Rattus norvegicus GN=Nr1d2 PE=2 SV=1	not
CM024790.1	Gene	23381861	23384683	+	RARB	gene-GBF38_010874	RARB_HUMAN Retinoic acid receptor beta OS=Homo sapiens GN=RARB PE=1 SV=2	not
CM024790.1	Gene	23389997	23397711	-	CALCOCO1	gene-GBF38_013625	CACO1_DANRE Calcium-binding and coiled-coil domain-containing protein 1 OS=Danio rerio GN=calcoco1 PE=3 SV=1	not
CM024790.1	Gene	23424514	23433748	+	LIMA1	gene-GBF38_013626	LIMA1_HUMAN LIM domain and actin-binding protein 1 OS=Homo sapiens GN=LIMA1 PE=1 SV=1	not
CM024790.1	Gene	23436310	23444103	-	SPRYD3	gene-GBF38_013627	SPRY3_HUMAN SPRY domain-containing protein 3 OS=Homo sapiens GN=SPRYD3 PE=1 SV=2	not
CM024790.1	Gene	23451952	23453345	+	IGFBP6	gene-GBF38_013628	IBP6_BOVIN Insulin-like growth factor-binding protein 6 OS=Bos taurus GN=IGFBP6 PE=2 SV=2	not
CM024790.1	Gene	23465328	23479044	-	AGAP1.4	gene-GBF38_013631	AGAP1_MOUSE Arf-GAP with GTPase, ANK repeat and PH domain-containing protein 1 OS=Mus musculus GN=Agap1 PE=1 SV=1	not
CM024790.1	Gene	23482434	23486696	-	CDK4	gene-GBF38_013632	CDK4_XENLA Cyclin-dependent kinase 4 OS=Xenopus laevis GN=cdk4 PE=1 SV=1	not
CM024790.1	Gene	23508965	23515986	+	METTL1	gene-GBF38_013635	TRMB_DANRE tRNA (guanine-N(7)-)-methyltransferase OS=Danio rerio GN=mettl1 PE=2 SV=2	not
CM024790.1	Gene	23523796	23531396	+	MCRS1	gene-GBF38_013636	MCRS1_HUMAN Microspherule protein 1 OS=Homo sapiens GN=MCRS1 PE=1 SV=1	not
CM024790.1	Gene	23531808	23545924	+	SUOX	gene-GBF38_013637	SUOX_HUMAN Sulfite oxidase, mitochondrial OS=Homo sapiens GN=SUOX PE=1 SV=2	not
CM024790.1	Gene	23547657	23550190	+	MMP19	gene-GBF38_013638	MMP19_HUMAN Matrix metalloproteinase-19 OS=Homo sapiens GN=MMP19 PE=1 SV=1	not
CM024790.1	Gene	23565707	23573569	-	TIMELESS	gene-GBF38_013640	TIM_HUMAN Protein timeless-like protein OS=Homo sapiens GN=TIMELESS PE=1 SV=2	not
CM024790.1	Gene	23596103	23598957	+	CDK2	gene-GBF38_013644	CDK2_CARAU Cyclin-dependent kinase 2 OS=Carassius auratus GN=cdk2 PE=2 SV=1	not
CM024790.1	Gene	23601843	23604664	-	OLFML3A	gene-GBF38_013645	OLF3A_DANRE Olfactomedin-like protein 3A OS=Danio rerio GN=olfml3a PE=2 SV=2	not
CM024790.1	Gene	23677552	23692771	+	ADIPOR1	gene-GBF38_013652	PAQR1_MOUSE Adiponectin receptor protein 1 OS=Mus musculus GN=Adipor1 PE=1 SV=1	not
CM024790.1	Gene	23694119	23696662	+	RABIF	gene-GBF38_013653	MSS4_HUMAN Guanine nucleotide exchange factor MSS4 OS=Homo sapiens GN=RABIF PE=1 SV=2	not
CM024790.1	Gene	23707669	23714467	+	KDM5B.2	gene-GBF38_013654	KDM5B_HUMAN Lysine-specific demethylase 5B OS=Homo sapiens GN=KDM5B PE=1 SV=3	not
CM024790.1	Gene	23717837	23722753	+	NELFCD	gene-GBF38_013655	NELFD_HUMAN Negative elongation factor C/D OS=Homo sapiens GN=NELFCD PE=1 SV=2	not
CM024790.1	Gene	23723625	23726831	-	CTSZ.2	gene-GBF38_013656	CATZ_BOVIN Cathepsin Z OS=Bos taurus GN=CTSZ PE=2 SV=2	not
CM024790.1	Gene	23737594	23745358	-	ANKRD52	gene-GBF38_013658	ANR52_CHICK Serine/threonine-protein phosphatase 6 regulatory ankyrin repeat subunit C OS=Gallus gallus GN=ANKRD52 PE=2 SV=1	not
CM024790.1	Gene	23753470	23768587	+	SLC11A2	gene-GBF38_013659	NRAM2_MOUSE Natural resistance-associated macrophage protein 2 OS=Mus musculus GN=Slc11a2 PE=1 SV=2	not
CM024790.1	Gene	23769264	23779382	-	EEF1AKMT3	gene-GBF38_013660	EFMT3_XENTR EEF1A lysine methyltransferase 3 OS=Xenopus tropicalis GN=eef1akmt3 PE=2 SV=1	not
CM024790.1	Gene	23781845	23784053	-	STX16	gene-GBF38_013661	STX16_HUMAN Syntaxin-16 OS=Homo sapiens GN=STX16 PE=1 SV=3	not
CM024790.1	Gene	23792249	23799985	+	DGKA	gene-GBF38_013662	DGKA_PIG Diacylglycerol kinase alpha OS=Sus scrofa GN=DGKA PE=1 SV=1	not
CM024790.1	Gene	23805135	23809669	+	NR4A1	gene-GBF38_013663	NR4A1_XENLA Nuclear receptor subfamily 4 group A member 1 OS=Xenopus laevis GN=nr4a1 PE=2 SV=1	not
CM024790.1	Gene	23827359	23829534	-	NAB2	gene-GBF38_013665	NAB2_HUMAN NGFI-A-binding protein 2 OS=Homo sapiens GN=NAB2 PE=1 SV=1	not
CM024790.1	Gene	23829535	23830656	-	NAB2.2	gene-GBF38_013666	NAB2_HUMAN NGFI-A-binding protein 2 OS=Homo sapiens GN=NAB2 PE=1 SV=1	not
CM024790.1	Gene	23835218	23839991	+	DNAJC14	gene-GBF38_013667	DJC14_MOUSE DnaJ-like protein subfamily C member 14 OS=Mus musculus GN=Dnajc14 PE=2 SV=2	not
CM024790.1	Gene	23842279	23845562	-	INPP1	gene-GBF38_013668	INPP_MOUSE Inositol polyphosphate 1-phosphatase OS=Mus musculus GN=Inpp1 PE=1 SV=2	not
CM024790.1	Gene	23849828	23851834	-	BAAT	gene-GBF38_013670	BAAT_RAT Bile acid-CoA:amino acid N-acyltransferase OS=Rattus norvegicus GN=Baat PE=1 SV=2	not
CM024790.1	Gene	23857984	23861875	+	SYS1	gene-GBF38_013671	SYS1_PONAB Protein SYS1-like protein OS=Pongo abelii GN=SYS1 PE=3 SV=1	not
CM024790.1	Gene	23886201	23897740	+	ARFGAP1	gene-GBF38_013675	ARFG1_MOUSE ADP-ribosylation factor GTPase-activating protein 1 OS=Mus musculus GN=Arfgap1 PE=1 SV=2	not
CM024790.1	Gene	23904133	23938239	+	ELMO2	gene-GBF38_013676	ELMO2_HUMAN Engulfment and cell motility protein 2 OS=Homo sapiens GN=ELMO2 PE=1 SV=2	not
CM024790.1	Gene	23983270	23987090	+	PRELP	gene-GBF38_013679	PRELP_RAT Prolargin OS=Rattus norvegicus GN=Prelp PE=2 SV=1	not
CM024790.1	Gene	24006838	24028067	-	MAPKAPK2	gene-GBF38_013682	MAPK2_RABIT MAP kinase-activated protein kinase 2 OS=Oryctolagus cuniculus GN=MAPKAPK2 PE=1 SV=2	not
CM024790.1	Gene	24045231	24050244	-	DYRK2.2	gene-GBF38_013683	DYRK2_HUMAN Dual specificity tyrosine-phosphorylation-regulated kinase 2 OS=Homo sapiens GN=DYRK2 PE=1 SV=3	not
CM024790.1	Gene	24096449	24118079	-	SRGAP2	gene-GBF38_013685	SRGP2_DANRE SLIT-ROBO Rho GTPase-activating protein 2 OS=Danio rerio GN=srgap2 PE=2 SV=1	not
CM024790.1	Gene	24146556	24148278	+	FAM72A	gene-GBF38_013686	FA72A_HUMAN Protein FAM72A OS=Homo sapiens GN=FAM72A PE=1 SV=1	not
CM024790.1	Gene	24373852	24378704	+	MDFI	gene-GBF38_013687	MDFI_HUMAN MyoD family inhibitor OS=Homo sapiens GN=MDFI PE=1 SV=1	not
CM024790.1	Gene	24398623	24425736	-	TFEB	gene-GBF38_013688	TFEB_MOUSE Transcription factor EB OS=Mus musculus GN=Tfeb PE=1 SV=2	not
CM024790.1	Gene	24503167	24504666	-	MYOG	gene-GBF38_013691	MYOG_CHICK Myogenin OS=Gallus gallus GN=MYOG PE=2 SV=1	not
CM024790.1	Gene	24513716	24529327	-	SORT1.3	gene-GBF38_013692	SORT1_DANRE Sortilin OS=Danio rerio GN=sort1 PE=2 SV=1	not
CM024790.1	Gene	24536669	24566703	-	PER2.4	gene-GBF38_013693	PER2_CHICK Period circadian protein-like protein 2 OS=Gallus gallus GN=PER2 PE=2 SV=1	not
CM024790.1	Gene	24601134	24613738	-	DENND6A	gene-GBF38_013696	DEN6A_HUMAN Protein DENND6A OS=Homo sapiens GN=DENND6A PE=1 SV=1	not
CM024790.1	Gene	24618919	24660968	+	SLMAP	gene-GBF38_013697	SLMAP_HUMAN Sarcolemmal membrane-associated protein OS=Homo sapiens GN=SLMAP PE=1 SV=1	not
CM024790.1	Gene	24783155	24784404	+	CCDC71	gene-GBF38_013702	CCD71_MOUSE Coiled-coil domain-containing protein 71 OS=Mus musculus GN=Ccdc71 PE=2 SV=1	not
CM024790.1	Gene	24889101	24895488	+	PCBP4.2	gene-GBF38_008458	PCBP4_MOUSE Poly(rC)-binding protein 4 OS=Mus musculus GN=Pcbp4 PE=1 SV=1	not
CM024790.1	Gene	24916261	24919333	+	MANF	gene-GBF38_008457	MANF_BOVIN Mesencephalic astrocyte-derived neurotrophic factor OS=Bos taurus GN=MANF PE=1 SV=2	not
CM024790.1	Gene	24920602	24922146	+	RBM15B	gene-GBF38_008456	RB15B_MOUSE Putative RNA-binding protein 15B OS=Mus musculus GN=Rbm15b PE=1 SV=2	not
CM024790.1	Gene	24922147	24930920	+	OSER1	gene-GBF38_008455	OSER1_RAT Oxidative stress-responsive serine-rich protein 1 OS=Rattus norvegicus GN=Oser1 PE=1 SV=1	not
CM024790.1	Gene	24955929	24964131	-	PCBP4	gene-GBF38_008453	PCBP4_HUMAN Poly(rC)-binding protein 4 OS=Homo sapiens GN=PCBP4 PE=2 SV=1	not
CM024790.1	Gene	25102644	25118931	-	NISCH	gene-GBF38_008296	NISCH_HUMAN Nischarin OS=Homo sapiens GN=NISCH PE=1 SV=3	not
CM024790.1	Gene	25134811	25137792	-	HGH1	gene-GBF38_008298	HGH1_DANRE Protein HGH1-like protein OS=Danio rerio GN=hgh1 PE=2 SV=1	not
CM024790.1	Gene	25150253	25151919	+	RBBP5	gene-GBF38_008301	RBBP5_MOUSE Retinoblastoma-binding protein 5 OS=Mus musculus GN=Rbbp5 PE=1 SV=2	not
CM024790.1	Gene	25182779	25198136	+	ECM2	gene-GBF38_008303	ECM2_HUMAN Extracellular matrix protein 2 OS=Homo sapiens GN=ECM2 PE=2 SV=1	not
CM024790.1	Gene	25208297	25213081	+	ASPN	gene-GBF38_008304	ASPN_HUMAN Asporin OS=Homo sapiens GN=ASPN PE=1 SV=2	not
CM024790.1	Gene	25239109	25244674	+	OGN	gene-GBF38_008305	MIME_COTJA Mimecan OS=Coturnix japonica GN=OGN PE=2 SV=1	not
CM024790.1	Gene	25259483	25266573	+	NOL8	gene-GBF38_008306	NOL8_MOUSE Nucleolar protein 8 OS=Mus musculus GN=Nol8 PE=1 SV=2	not
CM024790.1	Gene	25413447	25428139	+	CEPT1	gene-GBF38_008309	CEPT1_MOUSE Choline/ethanolaminephosphotransferase 1 OS=Mus musculus GN=Cept1 PE=1 SV=1	not
CM024790.1	Gene	25441508	25452894	-	ANGPT1	gene-GBF38_008311	ANGP1_BOVIN Angiopoietin-1 OS=Bos taurus GN=ANGPT1 PE=2 SV=3	not
CM024790.1	Gene	25553714	25558170	+	SEC13	gene-GBF38_008315	SEC13_BOVIN Protein SEC13-like protein OS=Bos taurus GN=SEC13 PE=2 SV=1	not
CM024790.1	Gene	25558232	25559047	-	TRIM35	gene-GBF38_008316	TRI35_HUMAN Tripartite motif-containing protein 35 OS=Homo sapiens GN=TRIM35 PE=1 SV=2	not
CM024790.1	Gene	25559068	25559592	-	TRIM17	gene-GBF38_008317	TRI17_RAT E3 ubiquitin-protein ligase TRIM17 OS=Rattus norvegicus GN=Trim17 PE=2 SV=1	not
CM024790.1	Gene	25570090	25582420	+	RBL1	gene-GBF38_008318	RBL1_HUMAN Retinoblastoma-like protein 1 OS=Homo sapiens GN=RBL1 PE=1 SV=3	not
CM024790.1	Gene	25604510	25610581	-	PSMF1	gene-GBF38_008320	PSMF1_PONAB Proteasome inhibitor PI31 subunit OS=Pongo abelii GN=PSMF1 PE=2 SV=1	not
CM024790.1	Gene	25611607	25626598	+	MCM2	gene-GBF38_008321	MCM2_XENLA DNA replication licensing factor mcm2 OS=Xenopus laevis GN=mcm2 PE=1 SV=2	not
CM024790.1	Gene	25647642	25649453	+	BLCAP	gene-GBF38_008323	BLCAP_DANRE Bladder cancer-associated protein OS=Danio rerio GN=blcap PE=3 SV=1	not
CM024790.1	Gene	25753559	25782185	+	CHD6	gene-GBF38_008327	CHD6_RAT Chromodomain-helicase-DNA-binding protein 6 OS=Rattus norvegicus GN=Chd6 PE=1 SV=2	not
CM024790.1	Gene	25795364	25803496	+	CHD7	gene-GBF38_008329	CHD7_HUMAN Chromodomain-helicase-DNA-binding protein 7 OS=Homo sapiens GN=CHD7 PE=1 SV=3	not
CM024790.1	Gene	26576179	26591724	-	SLC6A6	gene-GBF38_008337	SC6A6_BOVIN Sodium- and chloride-dependent taurine transporter OS=Bos taurus GN=SLC6A6 PE=2 SV=1	not
CM024790.1	Gene	26660912	26664232	-	LSM3	gene-GBF38_008339	LSM3_MOUSE U6 snRNA-associated Sm-like protein LSm3 OS=Mus musculus GN=Lsm3 PE=1 SV=2	not
CM024790.1	Gene	26777015	26779582	-	TOMM34	gene-GBF38_008343	TOM34_RAT Mitochondrial import receptor subunit TOM34 OS=Rattus norvegicus GN=Tomm34 PE=1 SV=1	not
CM024790.1	Gene	26782415	26801476	-	TGL2	gene-GBF38_008344	TGM2_CHICK Protein-glutamine gamma-glutamyltransferase 2 OS=Gallus gallus GN=TGL2 PE=1 SV=3	not
CM024790.1	Gene	26841943	26851197	+	PMEPA1	gene-GBF38_008345	PMEPA_XENLA Protein TMEPAI OS=Xenopus laevis GN=pmepa1 PE=2 SV=1	not
CM024790.1	Gene	26875959	26885391	+	CHMP4B	gene-GBF38_008349	CHM4B_XENLA Charged multivesicular body protein 4b OS=Xenopus laevis GN=chmp4b PE=2 SV=1	not
CM024790.1	Gene	26889365	26895755	+	AHCY-B	gene-GBF38_008350	SAHHB_XENLA Adenosylhomocysteinase B OS=Xenopus laevis GN=ahcy-b PE=2 SV=1	not
CM024790.1	Gene	27432643	27439969	+	CYC1	gene-GBF38_008511	CY1_BOVIN Cytochrome c1, heme protein, mitochondrial OS=Bos taurus GN=CYC1 PE=1 SV=2	not
CM024790.1	Gene	27210285	27211860	+	HESX1	gene-GBF38_008522	HESX1_MOUSE Homeobox expressed in ES cells 1 OS=Mus musculus GN=Hesx1 PE=2 SV=2	not
CM024790.1	Gene	27213031	27214705	+	ERGIC3	gene-GBF38_008512	ERGI3_DANRE Endoplasmic reticulum-Golgi intermediate compartment protein 3 OS=Danio rerio GN=ergic3 PE=2 SV=1	not
CM024790.1	Gene	27262732	27266701	+	MYCB	gene-GBF38_008519	MYC2_CYPCA Transcriptional regulator Myc-2 OS=Cyprinus carpio GN=mycb PE=3 SV=1	not
CM024790.1	Gene	27357832	27360381	+	DNASE1L1	gene-GBF38_015067	DNSL1_CRIGR Deoxyribonuclease-1-like 1 OS=Cricetulus griseus GN=DNASE1L1 PE=2 SV=1	not
CM024790.1	Gene	27364208	27366129	+	CCDC51	gene-GBF38_008517	CCD51_HUMAN Coiled-coil domain-containing protein 51 OS=Homo sapiens GN=CCDC51 PE=1 SV=2	not
CM024790.1	Gene	27378918	27390906	+	OSGIN2.2	gene-GBF38_008516	OSGI2_HUMAN Oxidative stress-induced growth inhibitor 2 OS=Homo sapiens GN=OSGIN2 PE=2 SV=1	not
CM024790.1	Gene	27390997	27393756	+	OSGIN2	gene-GBF38_008515	OSGI2_HUMAN Oxidative stress-induced growth inhibitor 2 OS=Homo sapiens GN=OSGIN2 PE=2 SV=1	not
CM024790.1	Gene	27394531	27395506	-	TRIM35.7	gene-GBF38_008514	TRI35_HUMAN Tripartite motif-containing protein 35 OS=Homo sapiens GN=TRIM35 PE=1 SV=2	not
CM024790.1	Gene	27444025	27450741	+	ERGIC3.3	gene-GBF38_008521	ERGI3_DANRE Endoplasmic reticulum-Golgi intermediate compartment protein 3 OS=Danio rerio GN=ergic3 PE=2 SV=1	not
CM024790.1	Gene	27542663	27549164	+	TRIM35.6	gene-GBF38_008510	TRI35_HUMAN Tripartite motif-containing protein 35 OS=Homo sapiens GN=TRIM35 PE=1 SV=2	not
CM024790.1	Gene	27573417	27590426	+	STK4	gene-GBF38_008508	STK4_BOVIN Serine/threonine-protein kinase 4 OS=Bos taurus GN=STK4 PE=2 SV=1	not
CM024790.1	Gene	27714876	27723588	-	DDX27	gene-GBF38_008357	DDX27_HUMAN Probable ATP-dependent RNA helicase DDX27 OS=Homo sapiens GN=DDX27 PE=1 SV=2	not
CM024790.1	Gene	27736846	27737197	-	KHK	gene-GBF38_008358	KHK_MOUSE Ketohexokinase OS=Mus musculus GN=Khk PE=1 SV=1	not
CM024790.1	Gene	27737404	27742660	-	KHK.2	gene-GBF38_008359	KHK_RAT Ketohexokinase OS=Rattus norvegicus GN=Khk PE=1 SV=1	not
CM024790.1	Gene	27767275	27772947	-	CTSA	gene-GBF38_008362	PPGB_HUMAN Lysosomal protective protein OS=Homo sapiens GN=CTSA PE=1 SV=2	not
CM024790.1	Gene	27779352	27789717	+	RGS9BP	gene-GBF38_008364	R9BP_DANRE Regulator of G-protein signaling 9-binding protein OS=Danio rerio GN=rgs9bp PE=2 SV=1	not
CM024790.1	Gene	27791052	27801804	-	PCIF1	gene-GBF38_008365	PCIF1_HUMAN Phosphorylated CTD-interacting factor 1 OS=Homo sapiens GN=PCIF1 PE=1 SV=1	not
CM024790.1	Gene	27804131	27806517	-	HDHD5	gene-GBF38_008367	HDHD5_HUMAN Haloacid dehalogenase-like hydrolase domain-containing 5 OS=Homo sapiens GN=HDHD5 PE=1 SV=1	not
CM024790.1	Gene	27819867	27859334	-	RNF123	gene-GBF38_008370	RN123_HUMAN E3 ubiquitin-protein ligase RNF123 OS=Homo sapiens GN=RNF123 PE=1 SV=1	not
CM024790.1	Gene	27869215	27873976	-	ALDH4A1	gene-GBF38_008371	AL4A1_DANRE Delta-1-pyrroline-5-carboxylate dehydrogenase, mitochondrial OS=Danio rerio GN=aldh4a1 PE=2 SV=1	not
CM024790.1	Gene	27883003	27895063	-	PIK3C2B.3	gene-GBF38_008384	P3C2B_HUMAN Phosphatidylinositol 4-phosphate 3-kinase C2 domain-containing subunit beta OS=Homo sapiens GN=PIK3C2B PE=1 SV=2	not
CM024790.1	Gene	28204434	28210032	+	MKRN2	gene-GBF38_008376	MKRN2_SERQU Probable E3 ubiquitin-protein ligase makorin-2 OS=Seriola quinqueradiata GN=mkrn2 PE=2 SV=1	not
CM024790.1	Gene	28237878	28243148	+	PIK3C2B	gene-GBF38_008373	P3C2B_HUMAN Phosphatidylinositol 4-phosphate 3-kinase C2 domain-containing subunit beta OS=Homo sapiens GN=PIK3C2B PE=1 SV=2	not
CM024790.1	Gene	28264482	28298743	+	RNF123.3	gene-GBF38_008382	RN123_HUMAN E3 ubiquitin-protein ligase RNF123 OS=Homo sapiens GN=RNF123 PE=1 SV=1	not
CM024790.1	Gene	28310705	28314821	+	TSEN2	gene-GBF38_008381	SEN2_CHICK tRNA-splicing endonuclease subunit Sen2 OS=Gallus gallus GN=TSEN2 PE=2 SV=1	not
CM024790.1	Gene	28321792	28321969	+	ISY1	gene-GBF38_008368	ISY1_RAT Pre-mRNA-splicing factor ISY1-like protein OS=Rattus norvegicus GN=Isy1 PE=2 SV=1	not
CM024790.1	Gene	28951696	28969115	+	BTN1A1	gene-GBF38_008493	BT1A1_HUMAN Butyrophilin subfamily 1 member A1 OS=Homo sapiens GN=BTN1A1 PE=1 SV=3	not
CM024790.1	Gene	28988689	29001270	-	HCEA	gene-GBF38_008554	HCE1_ORYLA High choriolytic enzyme 1 OS=Oryzias latipes GN=hcea PE=1 SV=1	not
CM024790.1	Gene	29063946	29068454	+	LCE.2	gene-GBF38_008549	LCE_ORYLA Low choriolytic enzyme OS=Oryzias latipes GN=lce PE=1 SV=1	not
CM024790.1	Gene	29084984	29086648	-	CRAM.2	gene-GBF38_004871	CRAM_TRYBB Cysteine-rich, acidic integral membrane protein OS=Trypanosoma brucei brucei GN=CRAM PE=2 SV=1	not
CM024790.1	Gene	29344197	29344709	+	TRIM39	gene-GBF38_008482	TRI39_PANTR E3 ubiquitin-protein ligase TRIM39 OS=Pan troglodytes GN=TRIM39 PE=3 SV=1	not
CM024790.1	Gene	29345904	29355900	-	SMPD4	gene-GBF38_008481	NSMA3_DANRE Sphingomyelin phosphodiesterase 4 OS=Danio rerio GN=smpd4 PE=2 SV=1	not
CM024790.1	Gene	29357303	29370889	-	SEMA3D	gene-GBF38_008480	SEM3D_CHICK Semaphorin-3D OS=Gallus gallus GN=SEMA3D PE=2 SV=1	not
CM024790.1	Gene	29374012	29407806	-	EIF3A	gene-GBF38_008479	EIF3A_XENTR Eukaryotic translation initiation factor 3 subunit A OS=Xenopus tropicalis GN=eif3a PE=2 SV=1	not
CM024790.1	Gene	29410871	29414429	-	SSUH2.2	gene-GBF38_008491	SSUH2_MOUSE Protein SSUH2-like protein OS=Mus musculus GN=Ssuh2 PE=1 SV=1	not
CM024790.1	Gene	29426491	29429769	+	MAP1LC3A	gene-GBF38_008478	MLP3A_BOVIN Microtubule-associated proteins 1A/1B light chain 3A OS=Bos taurus GN=MAP1LC3A PE=2 SV=1	not
CM024790.1	Gene	29430519	29432130	+	TRIM35.5	gene-GBF38_008477	TRI35_MOUSE Tripartite motif-containing protein 35 OS=Mus musculus GN=Trim35 PE=1 SV=2	not
CM024790.1	Gene	29438240	29440603	-	EIF6	gene-GBF38_008475	IF6_DANRE Eukaryotic translation initiation factor 6 OS=Danio rerio GN=eif6 PE=2 SV=1	not
CM024790.1	Gene	29500203	29504358	-	TRIM35.4	gene-GBF38_008471	TRI35_HUMAN Tripartite motif-containing protein 35 OS=Homo sapiens GN=TRIM35 PE=1 SV=2	not
CM024790.1	Gene	29618061	29621537	+	SDC4	gene-GBF38_008464	SDC4_RAT Syndecan-4 OS=Rattus norvegicus GN=Sdc4 PE=1 SV=1	not
CM024790.1	Gene	29643617	29652968	-	SPEN	gene-GBF38_008461	SPEN_DROME Protein split ends OS=Drosophila melanogaster GN=spen PE=1 SV=2	not
CM024790.1	Gene	29655130	29656731	-	MANF.2	gene-GBF38_008460	MANF_BOVIN Mesencephalic astrocyte-derived neurotrophic factor OS=Bos taurus GN=MANF PE=1 SV=2	not
CM024791.1	Gene	153079	156171	+	ATOH8	gene-GBF38_007723	ATOH8_DANRE Protein atonal-like protein 8 OS=Danio rerio GN=atoh8 PE=2 SV=1	not
CM024791.1	Gene	214459	233636	-	RNF103	gene-GBF38_007724	RN103_RAT E3 ubiquitin-protein ligase RNF103 OS=Rattus norvegicus GN=Rnf103 PE=2 SV=1	not
CM024791.1	Gene	247606	271782	-	ABHD18	gene-GBF38_007725	ABD18_HUMAN Protein ABHD18 OS=Homo sapiens GN=ABHD18 PE=2 SV=1	not
CM024791.1	Gene	314810	316897	-	IGBP1	gene-GBF38_007728	IGBP1_RAT Immunoglobulin-binding protein 1 OS=Rattus norvegicus GN=Igbp1 PE=2 SV=2	not
CM024791.1	Gene	343843	354193	-	MAGT1	gene-GBF38_007729	MAGT1_DANRE Magnesium transporter protein 1 OS=Danio rerio GN=magt1 PE=1 SV=1	not
CM024791.1	Gene	385756	446587	-	ENPP6	gene-GBF38_007730	ENPP6_DANRE Ectonucleotide pyrophosphatase/phosphodiesterase family member 6 OS=Danio rerio GN=enpp6 PE=2 SV=1	not
CM024791.1	Gene	460234	471479	-	STOX2.2	gene-GBF38_007732	STOX2_MOUSE Storkhead-box protein 2 OS=Mus musculus GN=Stox2 PE=2 SV=2	not
CM024791.1	Gene	517744	571113	-	STOX1.4	gene-GBF38_007735	STOX1_HUMAN Storkhead-box protein 1 OS=Homo sapiens GN=STOX1 PE=1 SV=2	not
CM024791.1	Gene	491537	492127	+	SLC24A1	gene-GBF38_003676	NCKX1_CHICK Sodium/potassium/calcium exchanger 1 OS=Gallus gallus GN=SLC24A1 PE=2 SV=1	not
CM024791.1	Gene	670752	683945	-	FBXO38	gene-GBF38_007739	FBX38_HUMAN F-box only protein 38 OS=Homo sapiens GN=FBXO38 PE=1 SV=3	not
CM024791.1	Gene	704915	720011	-	IMMT	gene-GBF38_007741	MIC60_MOUSE MICOS complex subunit Mic60 OS=Mus musculus GN=Immt PE=1 SV=1	not
CM024791.1	Gene	728877	745101	+	CCDC142	gene-GBF38_007743	CC142_HUMAN Coiled-coil domain-containing protein 142 OS=Homo sapiens GN=CCDC142 PE=2 SV=1	not
CM024791.1	Gene	1872816	1881955	-	PCDH18.2	gene-GBF38_007751	PCD18_BOVIN Protocadherin-18 OS=Bos taurus GN=PCDH18 PE=2 SV=1	not
CM024791.1	Gene	2256002	2257845	+	NOCT.2	gene-GBF38_007752	NOCT_XENLA Nocturnin OS=Xenopus laevis GN=noct PE=1 SV=1	not
CM024791.1	Gene	2259565	2266545	-	ELF2.2	gene-GBF38_007753	ELF2_MOUSE ETS-related transcription factor Elf-2 OS=Mus musculus GN=Elf2 PE=1 SV=1	not
CM024791.1	Gene	2295800	2306912	+	NAA15.2	gene-GBF38_007755	NAA15_HUMAN N-alpha-acetyltransferase 15, NatA auxiliary subunit OS=Homo sapiens GN=NAA15 PE=1 SV=1	not
CM024791.1	Gene	2309380	2313539	-	ACU-9	gene-GBF38_007756	MASY_NEUCR Malate synthase, glyoxysomal OS=Neurospora crassa (strain ATCC 24698 / 74-OR23-1A / CBS 708	not
CM024791.1	Gene	2317336	2322736	+	HARS	gene-GBF38_007757	SYHC_TAKRU Histidine--tRNA ligase, cytoplasmic OS=Takifugu rubripes GN=hars PE=3 SV=1	not
CM024791.1	Gene	2529992	2540348	+	HVCN1	gene-GBF38_007761	HVCN1_DANRE Voltage-gated hydrogen channel 1 OS=Danio rerio GN=hvcn1 PE=2 SV=1	not
CM024791.1	Gene	2540484	2570217	-	TCTN1	gene-GBF38_007762	TECT1_HUMAN Tectonic-1 OS=Homo sapiens GN=TCTN1 PE=2 SV=2	not
CM024791.1	Gene	2680359	2709473	-	UVSSA	gene-GBF38_007765	UVSSA_DANRE UV-stimulated scaffold protein A OS=Danio rerio GN=uvssa PE=2 SV=2	not
CM024791.1	Gene	2714301	2717634	-	SIL1	gene-GBF38_007767	SIL1_MOUSE Nucleotide exchange factor SIL1 OS=Mus musculus GN=Sil1 PE=1 SV=2	not
CM024791.1	Gene	2720628	2735651	-	TRAPPC11	gene-GBF38_007768	TPC11_DANRE Trafficking protein particle complex subunit 11 OS=Danio rerio GN=trappc11 PE=2 SV=1	not
CM024791.1	Gene	2748337	2752656	+	RELL2	gene-GBF38_007769	RELL2_BOVIN RELT-like protein 2 OS=Bos taurus GN=RELL2 PE=2 SV=1	not
CM024791.1	Gene	2843492	2849309	-	SCOCA.2	gene-GBF38_007773	SCOCA_DANRE Short coiled-coil protein A OS=Danio rerio GN=scoca PE=3 SV=1	not
CM024791.1	Gene	2852466	2859064	+	SETD7	gene-GBF38_007774	SETD7_DANRE Histone-lysine N-methyltransferase SETD7 OS=Danio rerio GN=setd7 PE=2 SV=1	not
CM024791.1	Gene	2868551	2871046	-	RAB33B.3	gene-GBF38_007776	RB33B_CHICK Ras-related protein Rab-33B OS=Gallus gallus GN=RAB33B PE=2 SV=1	not
CM024791.1	Gene	2875064	2884177	-	RAB33B.4	gene-GBF38_007777	RB33B_MOUSE Ras-related protein Rab-33B OS=Mus musculus GN=Rab33b PE=1 SV=1	not
CM024791.1	Gene	4843814	4866717	+	PITX2	gene-GBF38_007799	PITX2_DANRE Pituitary homeobox 2 OS=Danio rerio GN=pitx2 PE=2 SV=1	not
CM024791.1	Gene	4902119	4907303	+	ELOVL6.2	gene-GBF38_007801	ELOV6_DANRE Elongation of very long chain fatty acids protein 6 OS=Danio rerio GN=elovl6 PE=2 SV=1	not
CM024791.1	Gene	4969365	4974289	-	ASB5.2	gene-GBF38_007804	ASB5_BOVIN Ankyrin repeat and SOCS box protein 5 OS=Bos taurus GN=ASB5 PE=2 SV=1	not
CM024791.1	Gene	4975108	4982409	+	CTSO	gene-GBF38_007805	CATO_HUMAN Cathepsin O OS=Homo sapiens GN=CTSO PE=2 SV=1	not
CM024791.1	Gene	4996104	5117323	-	TENM3	gene-GBF38_022189	TEN3_DANRE Teneurin-3 OS=Danio rerio GN=tenm3 PE=2 SV=1	not
CM024791.1	Gene	5182128	5192806	+	AGA	gene-GBF38_007806	ASPG_HUMAN N(4)-(beta-N-acetylglucosaminyl)-L-asparaginase OS=Homo sapiens GN=AGA PE=1 SV=2	not
CM024791.1	Gene	5192805	5201295	-	NEIL3	gene-GBF38_007807	NEIL3_HUMAN Endonuclease 8-like 3 OS=Homo sapiens GN=NEIL3 PE=1 SV=3	not
CM024791.1	Gene	5450899	5607049	+	ETFDH	gene-GBF38_007812	ETFD_RAT Electron transfer flavoprotein-ubiquinone oxidoreductase, mitochondrial OS=Rattus norvegicus GN=Etfdh PE=1 SV=1	not
CM024791.1	Gene	5673718	5721227	+	RAPGEF2	gene-GBF38_007814	RPGF2_HUMAN Rap guanine nucleotide exchange factor 2 OS=Homo sapiens GN=RAPGEF2 PE=1 SV=1	not
CM024791.1	Gene	6026803	6034457	+	QDPR	gene-GBF38_007817	DHPR_RAT Dihydropteridine reductase OS=Rattus norvegicus GN=Qdpr PE=1 SV=1	not
CM024791.1	Gene	6181084	6241414	+	PROM1A.3	gene-GBF38_007819	PRM1A_DANRE Prominin-1-A OS=Danio rerio GN=prom1a PE=2 SV=2	not
CM024791.1	Gene	6259213	6285371	-	ANXA5.2	gene-GBF38_007822	ANXA5_MACFA Annexin A5 OS=Macaca fascicularis GN=ANXA5 PE=2 SV=3	not
CM024791.1	Gene	6286801	6289478	-	CCNA2	gene-GBF38_007823	CCNA2_BOVIN Cyclin-A2 OS=Bos taurus GN=CCNA2 PE=1 SV=2	not
CM024791.1	Gene	6291099	6296976	-	BBS7	gene-GBF38_007824	BBS7_HUMAN Bardet-Biedl syndrome 7 protein OS=Homo sapiens GN=BBS7 PE=1 SV=2	not
CM024791.1	Gene	6298631	6302472	-	TMEM33	gene-GBF38_007825	TMM33_HUMAN Transmembrane protein 33 OS=Homo sapiens GN=TMEM33 PE=1 SV=2	not
CM024791.1	Gene	6647059	6650247	+	LBX1.3	gene-GBF38_007831	LBX1_XENTR Transcription factor LBX1 OS=Xenopus tropicalis GN=lbx1 PE=2 SV=1	not
CM024791.1	Gene	6655186	6662014	-	PCGF1	gene-GBF38_007832	PCGF1_DANRE Polycomb group RING finger protein 1 OS=Danio rerio GN=pcgf1 PE=3 SV=1	not
CM024791.1	Gene	6708277	6749119	-	FGF18	gene-GBF38_007833	FGF18_MOUSE Fibroblast growth factor 18 OS=Mus musculus GN=Fgf18 PE=2 SV=1	not
CM024791.1	Gene	6879515	6881871	-	CETN1	gene-GBF38_007838	CETN1_BOVIN Centrin-1 OS=Bos taurus GN=CETN1 PE=2 SV=1	not
CM024791.1	Gene	6883404	6885395	+	BBS12	gene-GBF38_007839	BBS12_HUMAN Bardet-Biedl syndrome 12 protein OS=Homo sapiens GN=BBS12 PE=1 SV=2	not
CM024791.1	Gene	6889045	6894990	+	FGF2	gene-GBF38_007840	FGF2_BOVIN Fibroblast growth factor 2 OS=Bos taurus GN=FGF2 PE=1 SV=1	not
CM024791.1	Gene	6896244	6908031	-	NUDT6	gene-GBF38_007841	NUDT6_HUMAN Nucleoside diphosphate-linked moiety X motif 6 OS=Homo sapiens GN=NUDT6 PE=1 SV=2	not
CM024791.1	Gene	6908776	7016350	+	SPATA5	gene-GBF38_007842	SPAT5_MOUSE Spermatogenesis-associated protein 5 OS=Mus musculus GN=Spata5 PE=1 SV=2	not
CM024791.1	Gene	7020614	7022624	+	SPRY1	gene-GBF38_007843	SPY1_CEREL Protein sprouty-like protein 1 OS=Cervus elaphus GN=SPRY1 PE=2 SV=1	not
CM024791.1	Gene	7170885	7174427	-	ANKRD50.2	gene-GBF38_007844	ANR50_HUMAN Ankyrin repeat domain-containing protein 50 OS=Homo sapiens GN=ANKRD50 PE=1 SV=4	not
CM024791.1	Gene	7184683	7222841	-	ANKRD50.3	gene-GBF38_007845	ANR50_HUMAN Ankyrin repeat domain-containing protein 50 OS=Homo sapiens GN=ANKRD50 PE=1 SV=4	not
CM024791.1	Gene	7316071	7319448	+	FAT4	gene-GBF38_007847	FAT4_HUMAN Protocadherin Fat 4 OS=Homo sapiens GN=FAT4 PE=1 SV=2	not
CM024791.1	Gene	7919071	7925205	+	MCM7-B	gene-GBF38_007855	MCM7B_XENLA DNA replication licensing factor mcm7-B OS=Xenopus laevis GN=mcm7-b PE=2 SV=1	not
CM024791.1	Gene	7929764	7936175	-	COPS6	gene-GBF38_007857	CSN6_PIG COP9 signalosome complex subunit 6 OS=Sus scrofa GN=COPS6 PE=2 SV=1	not
CM024791.1	Gene	7936207	7939518	+	FBXL12	gene-GBF38_007858	FXL12_HUMAN F-box/LRR-repeat protein 12 OS=Homo sapiens GN=FBXL12 PE=1 SV=1	not
CM024791.1	Gene	7941406	7957979	+	AURKB	gene-GBF38_007859	AURKB_DANRE Aurora kinase B OS=Danio rerio GN=aurkb PE=2 SV=1	not
CM024791.1	Gene	7983281	8021687	+	RAB28	gene-GBF38_007861	RAB28_MOUSE Ras-related protein Rab-28 OS=Mus musculus GN=Rab28 PE=1 SV=1	not
CM024791.1	Gene	8164270	8165603	+	HS3ST1.4	gene-GBF38_007862	HS3S1_HUMAN Heparan sulfate glucosamine 3-O-sulfotransferase 1 OS=Homo sapiens GN=HS3ST1 PE=1 SV=1	not
CM024791.1	Gene	8197019	8202142	+	CLNK	gene-GBF38_007863	CLNK_MOUSE Cytokine-dependent hematopoietic cell linker OS=Mus musculus GN=Clnk PE=1 SV=1	not
CM024791.1	Gene	8217316	8219876	+	GSR	gene-GBF38_007865	GSHR_HUMAN Glutathione reductase, mitochondrial OS=Homo sapiens GN=GSR PE=1 SV=2	not
CM024791.1	Gene	8219994	8223404	+	GSR.2	gene-GBF38_007866	GSHR_RAT Glutathione reductase OS=Rattus norvegicus GN=Gsr PE=2 SV=2	not
CM024791.1	Gene	8225182	8231303	+	SLC30A9	gene-GBF38_007867	ZNT9_DANRE Zinc transporter 9 OS=Danio rerio GN=slc30a9 PE=2 SV=1	not
CM024791.1	Gene	8346321	8350660	-	SHISA3	gene-GBF38_007869	SHSA3_MOUSE Protein shisa-3-like protein OS=Mus musculus GN=Shisa3 PE=1 SV=1	not
CM024791.1	Gene	8387103	8395321	+	SMYD5	gene-GBF38_007873	SMYD5_CHICK SET and MYND domain-containing protein 5 OS=Gallus gallus GN=SMYD5 PE=2 SV=1	not
CM024791.1	Gene	8792894	8880174	+	ENOX2	gene-GBF38_007878	ENOX2_HUMAN Ecto-NOX disulfide-thiol exchanger 2 OS=Homo sapiens GN=ENOX2 PE=1 SV=2	not
CM024791.1	Gene	8917104	8924710	+	MED12	gene-GBF38_007880	MED12_DANRE Mediator of RNA polymerase II transcription subunit 12 OS=Danio rerio GN=med12 PE=2 SV=1	not
CM024791.1	Gene	8939854	8942711	-	MARS2	gene-GBF38_007882	SYMM_TAKRU Methionine--tRNA ligase, mitochondrial OS=Takifugu rubripes GN=mars2 PE=3 SV=1	not
CM024791.1	Gene	8945026	8948200	+	NIPA2.2	gene-GBF38_007883	NIPA2_PONAB Magnesium transporter NIPA2 OS=Pongo abelii GN=NIPA2 PE=2 SV=1	not
CM024791.1	Gene	8949282	8950255	-	TIMM8A	gene-GBF38_007884	TIM8A_DANRE Mitochondrial import inner membrane translocase subunit Tim8 A OS=Danio rerio GN=timm8a PE=3 SV=1	not
CM024791.1	Gene	8961287	8961867	+	RPL36A	gene-GBF38_007885	RL36A_TAKRU 60S ribosomal protein L36a OS=Takifugu rubripes GN=rpl36a PE=3 SV=2	not
CM024791.1	Gene	8963603	8967963	-	GLA	gene-GBF38_007886	AGAL_HUMAN Alpha-galactosidase A OS=Homo sapiens GN=GLA PE=1 SV=1	not
CM024791.1	Gene	9119523	9119699	+	DIAPH2	gene-GBF38_007888	DIAP2_HUMAN Protein diaphanous-like protein 2 OS=Homo sapiens GN=DIAPH2 PE=1 SV=1	not
CM024791.1	Gene	9199757	9223436	+	DIAPH2.2	gene-GBF38_007889	DIAP2_MOUSE Protein diaphanous-like protein 2 OS=Mus musculus GN=Diaph2 PE=1 SV=2	not
CM024791.1	Gene	9226791	9241040	+	DIAPH2.3	gene-GBF38_007890	DIAP2_HUMAN Protein diaphanous-like protein 2 OS=Homo sapiens GN=DIAPH2 PE=1 SV=1	not
CM024791.1	Gene	9302882	9370281	+	DIAPH2.4	gene-GBF38_007891	DIAP2_HUMAN Protein diaphanous-like protein 2 OS=Homo sapiens GN=DIAPH2 PE=1 SV=1	not
CM024791.1	Gene	9394766	9405134	+	DIAPH2.5	gene-GBF38_007892	DIAP2_MOUSE Protein diaphanous-like protein 2 OS=Mus musculus GN=Diaph2 PE=1 SV=2	not
CM024791.1	Gene	9602503	9647351	-	PCDH19	gene-GBF38_007893	PCD19_MOUSE Protocadherin-19 OS=Mus musculus GN=Pcdh19 PE=1 SV=3	not
CM024791.1	Gene	9843368	9849069	+	TNMD	gene-GBF38_007894	TNMD_MOUSE Tenomodulin OS=Mus musculus GN=Tnmd PE=2 SV=1	not
CM024791.1	Gene	9854417	9861403	+	TNMD.2	gene-GBF38_007895	TNMD_RAT Tenomodulin OS=Rattus norvegicus GN=Tnmd PE=1 SV=1	not
CM024791.1	Gene	9866718	9871311	-	ELF4	gene-GBF38_007896	ELF4_HUMAN ETS-related transcription factor Elf-4 OS=Homo sapiens GN=ELF4 PE=1 SV=1	not
CM024791.1	Gene	9895644	9907353	+	UBE2A.3	gene-GBF38_007897	UBE2A_MOUSE Ubiquitin-conjugating enzyme E2 A OS=Mus musculus GN=Ube2a PE=1 SV=1	not
CM024791.1	Gene	9998422	10001003	-	UPF3B	gene-GBF38_007901	REN3B_HUMAN Regulator of nonsense transcripts 3B OS=Homo sapiens GN=UPF3B PE=1 SV=1	not
CM024791.1	Gene	10001874	10002183	+	NDUFA1	gene-GBF38_007902	NDUA1_MOUSE NADH dehydrogenase [ubiquinone] 1 alpha subcomplex subunit 1 OS=Mus musculus GN=Ndufa1 PE=1 SV=1	not
CM024791.1	Gene	10004762	10005249	-	NKAP	gene-GBF38_007903	NKAP_HUMAN NF-kappa-B-activating protein OS=Homo sapiens GN=NKAP PE=1 SV=1	not
CM024791.1	Gene	10006202	10007901	-	NKAPL	gene-GBF38_007904	NKAPL_MOUSE NKAP-like protein OS=Mus musculus GN=Nkapl PE=1 SV=1	not
CM024791.1	Gene	10010787	10013163	+	ZBTB33	gene-GBF38_007905	KAISO_XENLA Transcriptional regulator Kaiso OS=Xenopus laevis GN=zbtb33 PE=1 SV=2	not
CM024791.1	Gene	10036559	10055316	-	CUL4B.2	gene-GBF38_007908	CUL4B_HUMAN Cullin-4B OS=Homo sapiens GN=CUL4B PE=1 SV=4	not
CM024791.1	Gene	10057191	10057970	+	MCTS1	gene-GBF38_007909	MCTS1_DANRE Malignant T-cell-amplified sequence 1 OS=Danio rerio GN=mcts1 PE=2 SV=1	not
CM024791.1	Gene	10060587	10061563	-	C1GALT1C1	gene-GBF38_007910	C1GLC_MOUSE C1GALT1-specific chaperone 1 OS=Mus musculus GN=C1galt1c1 PE=2 SV=1	not
CM024791.1	Gene	10068197	10071898	-	CLIC2	gene-GBF38_007912	CLIC2_RAT Chloride intracellular channel protein 2 OS=Rattus norvegicus GN=Clic2 PE=2 SV=1	not
CM024791.1	Gene	10081578	10099359	+	OCRL	gene-GBF38_007914	OCRL_RAT Inositol polyphosphate 5-phosphatase OCRL-1 OS=Rattus norvegicus GN=Ocrl PE=1 SV=1	not
CM024791.1	Gene	10238023	10262545	-	ZDHHC9	gene-GBF38_007919	ZDHC9_MOUSE Palmitoyltransferase ZDHHC9 OS=Mus musculus GN=Zdhhc9 PE=2 SV=1	not
CM024791.1	Gene	10265624	10270062	+	TRMT12	gene-GBF38_007920	TYW2_DANRE tRNA wybutosine-synthesizing protein 2-like protein OS=Danio rerio GN=trmt12 PE=2 SV=1	not
CM024791.1	Gene	10272105	10281143	+	SYTL4	gene-GBF38_007921	SYTL4_RAT Synaptotagmin-like protein 4 OS=Rattus norvegicus GN=Sytl4 PE=1 SV=1	not
CM024791.1	Gene	10281654	10286501	-	SRPX2	gene-GBF38_007922	SRPX2_BOVIN Sushi repeat-containing protein SRPX2 OS=Bos taurus GN=SRPX2 PE=2 SV=1	not
CM024791.1	Gene	10294845	10296074	+	TSPAN7.2	gene-GBF38_007923	TSN7_MOUSE Tetraspanin-7 OS=Mus musculus GN=Tspan7 PE=1 SV=2	not
CM024791.1	Gene	10302130	10303369	+	MID1IP1L	gene-GBF38_007924	M1I1L_DANRE Mid1-interacting protein 1-like OS=Danio rerio GN=mid1ip1l PE=2 SV=1	not
CM024791.1	Gene	10317753	10332887	-	BCORL1	gene-GBF38_007925	BCORL_MOUSE BCL-6 corepressor-like protein 1 OS=Mus musculus GN=Bcorl1 PE=2 SV=1	not
CM024791.1	Gene	10345299	10353384	+	CSTF2	gene-GBF38_007926	CSTF2_HUMAN Cleavage stimulation factor subunit 2 OS=Homo sapiens GN=CSTF2 PE=1 SV=1	not
CM024791.1	Gene	10356294	10362040	-	CYBB.2	gene-GBF38_007928	CY24B_MOUSE Cytochrome b-245 heavy chain OS=Mus musculus GN=Cybb PE=1 SV=1	not
CM024791.1	Gene	10363243	10371141	-	XKRX	gene-GBF38_007929	XKR2_HUMAN XK-related protein 2 OS=Homo sapiens GN=XKRX PE=2 SV=2	not
CM024791.1	Gene	10381268	10382644	+	TMEM35A	gene-GBF38_007931	TM35A_DANRE Transmembrane protein 35A OS=Danio rerio GN=tmem35a PE=2 SV=1	not
CM024791.1	Gene	10386688	10396755	+	CENPI	gene-GBF38_007932	CENPI_CHICK Centromere protein I OS=Gallus gallus GN=CENPI PE=1 SV=1	not
CM024791.1	Gene	10553684	10559533	-	TAF7	gene-GBF38_007935	TAF7_CRIGR Transcription initiation factor TFIID subunit 7 OS=Cricetulus griseus GN=TAF7 PE=1 SV=1	not
CM024791.1	Gene	10561029	10573662	+	SLC9A6.2	gene-GBF38_007936	SL9A6_HUMAN Sodium/hydrogen exchanger 6 OS=Homo sapiens GN=SLC9A6 PE=1 SV=2	not
CM024791.1	Gene	10590835	10604261	-	MAP7.4	gene-GBF38_007937	MAP7_HUMAN Ensconsin OS=Homo sapiens GN=MAP7 PE=1 SV=1	not
CM024791.1	Gene	10604553	10605636	-	MAP7D3	gene-GBF38_007938	MA7D3_MOUSE MAP7 domain-containing protein 3 OS=Mus musculus GN=Map7d3 PE=2 SV=1	not
CM024791.1	Gene	10652105	10674114	-	ARHGEF6	gene-GBF38_007943	ARHG6_HUMAN Rho guanine nucleotide exchange factor 6 OS=Homo sapiens GN=ARHGEF6 PE=1 SV=2	not
CM024791.1	Gene	10676429	10679870	-	RBMX	gene-GBF38_007944	RBMX_DANRE RNA-binding motif protein, X chromosome OS=Danio rerio GN=rbmx PE=2 SV=1	not
CM024791.1	Gene	10681928	10689316	+	TM9SF2.2	gene-GBF38_007945	TM9S2_PONAB Transmembrane 9 superfamily member 2 OS=Pongo abelii GN=TM9SF2 PE=2 SV=1	not
CM024791.1	Gene	10992132	11009815	-	ATP11C	gene-GBF38_007953	AT11C_MOUSE Phospholipid-transporting ATPase 11C OS=Mus musculus GN=Atp11c PE=1 SV=2	not
CM024791.1	Gene	11103349	11104470	-	P2RY4.2	gene-GBF38_007956	P2RY4_RAT P2Y purinoceptor 4 OS=Rattus norvegicus GN=P2ry4 PE=2 SV=1	not
CM024791.1	Gene	11109153	11120356	-	INPPL1B	gene-GBF38_007957	SHP2B_DANRE Phosphatidylinositol 3,4,5-trisphosphate 5-phosphatase 2B OS=Danio rerio GN=inppl1b PE=2 SV=1	not
CM024791.1	Gene	11130311	11140173	+	ARR3	gene-GBF38_007958	ARRC_LITPI Arrestin-C OS=Lithobates pipiens GN=arr3 PE=2 SV=1	not
CM024791.1	Gene	11151610	11153806	-	PDZD11	gene-GBF38_007960	PDZ11_DANRE PDZ domain-containing protein 11 OS=Danio rerio GN=pdzd11 PE=2 SV=1	not
CM024791.1	Gene	11172953	11194086	+	DLG1	gene-GBF38_007962	DLG1_RAT Disks large-like protein 1 OS=Rattus norvegicus GN=Dlg1 PE=1 SV=1	not
CM024791.1	Gene	11198995	11254538	+	DLG3	gene-GBF38_007963	DLG3_MOUSE Disks large-like protein 3 OS=Mus musculus GN=Dlg3 PE=1 SV=1	not
CM024791.1	Gene	11269729	11305463	+	KDRL	gene-GBF38_007966	VGFR4_DANRE Vascular endothelial growth factor receptor kdr-like OS=Danio rerio GN=kdrl PE=1 SV=1	not
CM024791.1	Gene	11320506	11325302	+	CHIC1	gene-GBF38_007968	CHIC1_HUMAN Cysteine-rich hydrophobic domain-containing protein 1 OS=Homo sapiens GN=CHIC1 PE=2 SV=2	not
CM024791.1	Gene	11329980	11339961	-	LNX2	gene-GBF38_007969	LNX2_HUMAN Ligand of Numb protein X 2 OS=Homo sapiens GN=LNX2 PE=1 SV=1	not
CM024791.1	Gene	11355748	11361056	+	SLC25A43	gene-GBF38_007970	S2543_DANRE Solute carrier family 25 member 43 OS=Danio rerio GN=slc25a43 PE=2 SV=1	not
CM024791.1	Gene	11362775	11364830	+	SLC25A5	gene-GBF38_019209	ADT2_RAT ADP/ATP translocase 2 OS=Rattus norvegicus GN=Slc25a5 PE=1 SV=3	not
CM024791.1	Gene	11449281	11465280	-	EFEMP2	gene-GBF38_007975	FBLN4_MOUSE EGF-containing fibulin-like extracellular matrix protein 2 OS=Mus musculus GN=Efemp2 PE=1 SV=1	not
CM024791.1	Gene	11469432	11470034	+	CCDC85B	gene-GBF38_007976	CC85B_MOUSE Coiled-coil domain-containing protein 85B OS=Mus musculus GN=Ccdc85b PE=1 SV=1	not
CM024791.1	Gene	11473314	11475823	-	FOSL2.2	gene-GBF38_007977	FOSL2_CHICK Fos-related antigen 2 OS=Gallus gallus GN=FOSL2 PE=1 SV=1	not
CM024791.1	Gene	11481299	11486781	+	YIF1A	gene-GBF38_007978	YIF1A_DANRE Protein YIF1A OS=Danio rerio GN=yif1a PE=2 SV=1	not
CM024791.1	Gene	11488774	11502456	+	ATL3	gene-GBF38_007979	ATLA3_HUMAN Atlastin-3 OS=Homo sapiens GN=ATL3 PE=1 SV=1	not
CM024791.1	Gene	11503354	11508879	+	CFL1	gene-GBF38_007980	COF1_MOUSE Cofilin-1 OS=Mus musculus GN=Cfl1 PE=1 SV=3	not
CM024791.1	Gene	11512215	11513377	-	PRSS23.2	gene-GBF38_007981	PRS23_RAT Serine protease 23 OS=Rattus norvegicus GN=Prss23 PE=2 SV=1	not
CM024791.1	Gene	11532930	11545649	-	UBL3	gene-GBF38_007982	UBL3_HUMAN Ubiquitin-like protein 3 OS=Homo sapiens GN=UBL3 PE=1 SV=1	not
CM024791.1	Gene	11554338	11556157	+	FOXO4	gene-GBF38_007983	FOXO4_MOUSE Forkhead box protein O4 OS=Mus musculus GN=Foxo4 PE=1 SV=1	not
CM024791.1	Gene	11556158	11556865	+	FOXO1	gene-GBF38_007984	FOXO1_BOVIN Forkhead box protein O1 OS=Bos taurus GN=FOXO1 PE=3 SV=2	not
CM024791.1	Gene	11563803	11567136	-	SESN2	gene-GBF38_007985	SESN2_MOUSE Sestrin-2 OS=Mus musculus GN=Sesn2 PE=1 SV=1	not
CM024791.1	Gene	11578144	11579383	-	ALG13	gene-GBF38_007986	ALG13_RAT UDP-N-acetylglucosamine transferase subunit ALG13-like protein OS=Rattus norvegicus GN=Alg13 PE=1 SV=1	not
CM024791.1	Gene	11604297	11605777	-	MBNL3	gene-GBF38_007987	MBNL3_TAKRU Muscleblind-like protein 3 OS=Takifugu rubripes GN=mbnl3 PE=2 SV=1	not
CM024791.1	Gene	11614503	11615497	-	MBNL3.2	gene-GBF38_007988	MBNL3_TAKRU Muscleblind-like protein 3 OS=Takifugu rubripes GN=mbnl3 PE=2 SV=1	not
CM024791.1	Gene	11624328	11626353	-	HS6ST2	gene-GBF38_007989	H6ST2_DANRE Heparan-sulfate 6-O-sulfotransferase 2 OS=Danio rerio GN=hs6st2 PE=2 SV=2	not
CM024791.1	Gene	11635168	11639669	+	HNRNPUL1	gene-GBF38_007991	HNRL1_HUMAN Heterogeneous nuclear ribonucleoprotein U-like protein 1 OS=Homo sapiens GN=HNRNPUL1 PE=1 SV=2	not
CM024791.1	Gene	11639706	11641784	-	NUDT22	gene-GBF38_007992	NUD22_RAT Nucleoside diphosphate-linked moiety X motif 22 OS=Rattus norvegicus GN=Nudt22 PE=2 SV=1	not
CM024791.1	Gene	11645025	11656012	+	DNAJC4	gene-GBF38_007993	DNJC4_MOUSE DnaJ-like protein subfamily C member 4 OS=Mus musculus GN=Dnajc4 PE=2 SV=2	not
CM024791.1	Gene	11671390	11676954	+	STX5	gene-GBF38_007995	STX5_BOVIN Syntaxin-5 OS=Bos taurus GN=STX5 PE=2 SV=1	not
CM024791.1	Gene	11684580	11700781	+	CENPF.2	gene-GBF38_007997	CENPF_HUMAN Centromere protein F OS=Homo sapiens GN=CENPF PE=1 SV=2	not
CM024791.1	Gene	11706113	11709255	+	KCNK2.3	gene-GBF38_007998	KCNK2_MOUSE Potassium channel subfamily K member 2 OS=Mus musculus GN=Kcnk2 PE=1 SV=3	not
CM024791.1	Gene	11709256	11710221	+	KCNK4	gene-GBF38_007999	KCNK4_MOUSE Potassium channel subfamily K member 4 OS=Mus musculus GN=Kcnk4 PE=2 SV=1	not
CM024791.1	Gene	11718540	11725222	-	TGFB2	gene-GBF38_008001	TGFB2_XENLA Transforming growth factor beta-2 OS=Xenopus laevis GN=tgfb2 PE=1 SV=1	not
CM024791.1	Gene	11728727	11732514	-	TRMT112	gene-GBF38_008002	TR112_MOUSE Multifunctional methyltransferase subunit TRM112-like protein OS=Mus musculus GN=Trmt112 PE=1 SV=1	not
CM024791.1	Gene	11735772	11764486	-	ATG2A	gene-GBF38_008003	ATG2A_XENTR Autophagy-related protein 2-like protein A OS=Xenopus tropicalis GN=atg2a PE=2 SV=1	not
CM024791.1	Gene	11784271	11786506	-	ZBTB3	gene-GBF38_008006	ZBTB3_HUMAN Zinc finger and BTB domain-containing protein 3 OS=Homo sapiens GN=ZBTB3 PE=1 SV=1	not
CM024791.1	Gene	11788200	11790797	+	TRPT1	gene-GBF38_008007	TRPT1_DANRE tRNA 2'-phosphotransferase 1 OS=Danio rerio GN=trpt1 PE=2 SV=2	not
CM024791.1	Gene	11815484	11818876	+	MACROD1	gene-GBF38_008009	MACD1_RAT O-acetyl-ADP-ribose deacetylase MACROD1 OS=Rattus norvegicus GN=Macrod1 PE=2 SV=2	not
CM024791.1	Gene	11989223	11996372	-	TJAP1.5	gene-GBF38_008012	TJAP1_MOUSE Tight junction-associated protein 1 OS=Mus musculus GN=Tjap1 PE=1 SV=1	not
CM024791.1	Gene	12007613	12015896	+	SCYL1	gene-GBF38_008013	SCYL1_XENTR N-terminal kinase-like protein OS=Xenopus tropicalis GN=scyl1 PE=2 SV=1	not
CM024791.1	Gene	12029839	12035105	-	PLA2G16	gene-GBF38_008015	PA216_PONAB HRAS-like suppressor 3 OS=Pongo abelii GN=PLA2G16 PE=2 SV=1	not
CM024791.1	Gene	12037229	12039839	+	INTS5	gene-GBF38_008016	INT5_HUMAN Integrator complex subunit 5 OS=Homo sapiens GN=INTS5 PE=1 SV=1	not
CM024791.1	Gene	12039840	12042149	+	INTS5.2	gene-GBF38_008017	INT5_MOUSE Integrator complex subunit 5 OS=Mus musculus GN=Ints5 PE=2 SV=1	not
CM024791.1	Gene	12044799	12051435	+	GANAB	gene-GBF38_008018	GANAB_PIG Neutral alpha-glucosidase AB OS=Sus scrofa GN=GANAB PE=1 SV=1	not
CM024791.1	Gene	12057119	12064663	+	PRPF39.3	gene-GBF38_008020	PRP39_HUMAN Pre-mRNA-processing factor 39 OS=Homo sapiens GN=PRPF39 PE=1 SV=3	not
CM024791.1	Gene	12065624	12067906	-	UBXN1	gene-GBF38_008021	UBXN1_DANRE UBX domain-containing protein 1 OS=Danio rerio GN=ubxn1 PE=2 SV=1	not
CM024791.1	Gene	12105816	12120295	-	SLC5A7.8	gene-GBF38_008024	SC5A7_MOUSE High affinity choline transporter 1 OS=Mus musculus GN=Slc5a7 PE=1 SV=1	not
CM024791.1	Gene	12141151	12151538	-	SLC24A3.5	gene-GBF38_008026	NCKX3_HUMAN Sodium/potassium/calcium exchanger 3 OS=Homo sapiens GN=SLC24A3 PE=2 SV=4	not
CM024791.1	Gene	12151694	12161271	-	ZDHHC24	gene-GBF38_008027	ZDH24_HUMAN Probable palmitoyltransferase ZDHHC24 OS=Homo sapiens GN=ZDHHC24 PE=1 SV=1	not
CM024791.1	Gene	12166242	12171782	-	POLA2	gene-GBF38_008029	DPOA2_HUMAN DNA polymerase alpha subunit B OS=Homo sapiens GN=POLA2 PE=1 SV=2	not
CM024791.1	Gene	12177875	12182027	-	TSTD1	gene-GBF38_008030	TSTD1_HUMAN Thiosulfate sulfurtransferase/rhodanese-like domain-containing protein 1 OS=Homo sapiens GN=TSTD1 PE=1 SV=3	not
CM024791.1	Gene	12183517	12185046	-	LRRN4CL.2	gene-GBF38_008031	LRN4L_BOVIN LRRN4 C-terminal-like protein OS=Bos taurus GN=LRRN4CL PE=2 SV=2	not
CM024791.1	Gene	12192759	12211538	+	SLC16A2	gene-GBF38_008032	MOT8_RAT Monocarboxylate transporter 8 OS=Rattus norvegicus GN=SLC16A2 PE=1 SV=1	not
CM024791.1	Gene	12222887	12247100	-	F8	gene-GBF38_008033	FA8_PIG Coagulation factor VIII OS=Sus scrofa GN=F8 PE=1 SV=2	not
CM024791.1	Gene	12247129	12256399	-	NMT3	gene-GBF38_008034	PEAM3_ARATH Phosphoethanolamine N-methyltransferase 3 OS=Arabidopsis thaliana GN=NMT3 PE=2 SV=2	not
CM024791.1	Gene	12290456	12356792	-	MID2	gene-GBF38_008035	TRIM1_MOUSE Probable E3 ubiquitin-protein ligase MID2 OS=Mus musculus GN=Mid2 PE=2 SV=2	not
CM024791.1	Gene	12475339	12478413	+	TSC22D3	gene-GBF38_008038	T22D3_RAT TSC22 domain family protein 3 OS=Rattus norvegicus GN=Tsc22d3 PE=1 SV=1	not
CM024791.1	Gene	12965214	12984992	-	KLHL4	gene-GBF38_008041	KLHL4_HUMAN Kelch-like protein 4 OS=Homo sapiens GN=KLHL4 PE=1 SV=2	not
CM024791.1	Gene	12992270	12999120	-	AHNAK.5	gene-GBF38_008042	AHNK_HUMAN Neuroblast differentiation-associated protein AHNAK OS=Homo sapiens GN=AHNAK PE=1 SV=2	not
CM024791.1	Gene	12999121	13001903	-	AHNAK.6	gene-GBF38_008043	AHNK_HUMAN Neuroblast differentiation-associated protein AHNAK OS=Homo sapiens GN=AHNAK PE=1 SV=2	not
CM024791.1	Gene	13002400	13008202	-	AHNAK.7	gene-GBF38_008044	AHNK_HUMAN Neuroblast differentiation-associated protein AHNAK OS=Homo sapiens GN=AHNAK PE=1 SV=2	not
CM024791.1	Gene	13008203	13013517	-	AHNAK.8	gene-GBF38_008045	AHNK_HUMAN Neuroblast differentiation-associated protein AHNAK OS=Homo sapiens GN=AHNAK PE=1 SV=2	not
CM024791.1	Gene	13164098	13175546	-	RNF38.3	gene-GBF38_008048	RNF38_HUMAN E3 ubiquitin-protein ligase RNF38 OS=Homo sapiens GN=RNF38 PE=1 SV=4	not
CM024791.1	Gene	13201221	13204508	-	ANKRD13D	gene-GBF38_008051	AN13D_MOUSE Ankyrin repeat domain-containing protein 13D OS=Mus musculus GN=Ankrd13d PE=1 SV=2	not
CM024791.1	Gene	13204610	13210022	-	ANKRD13D.2	gene-GBF38_008052	AN13D_MOUSE Ankyrin repeat domain-containing protein 13D OS=Mus musculus GN=Ankrd13d PE=1 SV=2	not
CM024791.1	Gene	13211672	13244715	-	KDM2A.2	gene-GBF38_008053	KDM2A_HUMAN Lysine-specific demethylase 2A OS=Homo sapiens GN=KDM2A PE=1 SV=3	not
CM024791.1	Gene	13246241	13248163	-	NDUFS8.2	gene-GBF38_008054	NDUS8_MACFA NADH dehydrogenase [ubiquinone] iron-sulfur protein 8, mitochondrial OS=Macaca fascicularis GN=NDUFS8 PE=2 SV=1	not
CM024791.1	Gene	13250397	13258047	+	TBC1D10C	gene-GBF38_008055	TB10C_HUMAN Carabin OS=Homo sapiens GN=TBC1D10C PE=1 SV=1	not
CM024791.1	Gene	13259020	13262585	-	RAD9A	gene-GBF38_008056	RAD9A_HUMAN Cell cycle checkpoint control protein RAD9A OS=Homo sapiens GN=RAD9A PE=1 SV=1	not
CM024791.1	Gene	13264922	13305807	+	CLCF1	gene-GBF38_008057	CLCF1_MOUSE Cardiotrophin-like cytokine factor 1 OS=Mus musculus GN=Clcf1 PE=2 SV=1	not
CM024791.1	Gene	13353152	13356307	-	MED19A	gene-GBF38_008060	MD19A_DANRE Mediator of RNA polymerase II transcription subunit 19-A OS=Danio rerio GN=med19a PE=2 SV=1	not
CM024791.1	Gene	13356490	13358604	-	PMF1	gene-GBF38_008061	PMF1_MOUSE Polyamine-modulated factor 1 OS=Mus musculus GN=Pmf1 PE=1 SV=1	not
CM024791.1	Gene	13358779	13361539	+	TMX2B	gene-GBF38_022198	TMX2B_DANRE Thioredoxin-related transmembrane protein 2-B OS=Danio rerio GN=tmx2b PE=2 SV=1	not
CM024791.1	Gene	13364213	13371586	-	ZDHHC5.2	gene-GBF38_008063	ZDHC5_BOVIN Palmitoyltransferase ZDHHC5 OS=Bos taurus GN=ZDHHC5 PE=3 SV=1	not
CM024791.1	Gene	13376280	13378099	-	CLP1	gene-GBF38_008064	CLP1_DANRE Polyribonucleotide 5'-hydroxyl-kinase Clp1 OS=Danio rerio GN=clp1 PE=1 SV=1	not
CM024791.1	Gene	13385929	13396190	-	PCDHA8.3	gene-GBF38_009351	PCDA8_PANTR Protocadherin alpha-8 OS=Pan troglodytes GN=PCDHA8 PE=3 SV=1	not
CM024791.1	Gene	13400987	13402938	-	PCDHA4.2	gene-GBF38_008118	PCDA4_RAT Protocadherin alpha-4 OS=Rattus norvegicus GN=Pcdha4 PE=2 SV=1	not
CM024791.1	Gene	13403988	13423854	-	PCDHB18.2	gene-GBF38_009350	PCDBI_PANTR Protocadherin beta-18 OS=Pan troglodytes GN=PCDHB18 PE=3 SV=1	not
CM024791.1	Gene	13425720	13459203	-	PCDHB15	gene-GBF38_009349	PCDBF_HUMAN Protocadherin beta-15 OS=Homo sapiens GN=PCDHB15 PE=2 SV=1	not
CM024791.1	Gene	13513727	13518442	+	ZNF182	gene-GBF38_008071	ZN182_MOUSE Zinc finger protein 182 OS=Mus musculus GN=Znf182 PE=2 SV=1	not
CM024791.1	Gene	13526252	13547335	+	CTNND1.3	gene-GBF38_008072	CTND1_MOUSE Catenin delta-1 OS=Mus musculus GN=Ctnnd1 PE=1 SV=2	not
CM024791.1	Gene	13587843	13591607	-	ZSCAN22	gene-GBF38_008076	ZSC22_HUMAN Zinc finger and SCAN domain-containing protein 22 OS=Homo sapiens GN=ZSCAN22 PE=1 SV=2	not
CM024791.1	Gene	13592493	13593948	+	MIF	gene-GBF38_008077	MIF_SHEEP Macrophage migration inhibitory factor OS=Ovis aries GN=MIF PE=3 SV=1	not
CM024791.1	Gene	13600626	13602467	+	ZSCAN5B	gene-GBF38_008079	ZSA5B_HUMAN Zinc finger and SCAN domain-containing protein 5B OS=Homo sapiens GN=ZSCAN5B PE=3 SV=1	not
CM024791.1	Gene	13632602	13638260	-	WFS1.3	gene-GBF38_008081	WFS1_MOUSE Wolframin OS=Mus musculus GN=Wfs1 PE=1 SV=1	not
CM024791.1	Gene	13651748	13663753	+	JAKMIP3	gene-GBF38_008082	JKIP3_MOUSE Janus kinase and microtubule-interacting protein 3 OS=Mus musculus GN=Jakmip3 PE=1 SV=2	not
CM024791.1	Gene	13960222	14029138	+	DIAPH1	gene-GBF38_008095	DIAP1_MOUSE Protein diaphanous-like protein 1 OS=Mus musculus GN=Diaph1 PE=1 SV=1	not
CM024791.1	Gene	14047611	14049604	-	PCDHGA4	gene-GBF38_008096	PCDG4_MOUSE Protocadherin gamma-A4 OS=Mus musculus GN=Pcdhga4 PE=1 SV=1	not
CM024791.1	Gene	14096936	14116931	-	PCDHB16	gene-GBF38_008101	PCDBG_HUMAN Protocadherin beta-16 OS=Homo sapiens GN=PCDHB16 PE=1 SV=3	not
CM024791.1	Gene	14061546	14064016	-	PCDHGC5	gene-GBF38_008097	PCDGM_HUMAN Protocadherin gamma-C5 OS=Homo sapiens GN=PCDHGC5 PE=2 SV=1	not
CM024791.1	Gene	14065073	14067408	-	PCDHGC5.2	gene-GBF38_008098	PCDGM_HUMAN Protocadherin gamma-C5 OS=Homo sapiens GN=PCDHGC5 PE=2 SV=1	not
CM024791.1	Gene	14068372	14077543	-	PCDHGC5.3	gene-GBF38_008099	PCDGM_HUMAN Protocadherin gamma-C5 OS=Homo sapiens GN=PCDHGC5 PE=2 SV=1	not
CM024791.1	Gene	14079019	14090758	-	PCDHGC5.4	gene-GBF38_008100	PCDGM_HUMAN Protocadherin gamma-C5 OS=Homo sapiens GN=PCDHGC5 PE=2 SV=1	not
CM024791.1	Gene	14118344	14150448	-	PCDHGA2	gene-GBF38_008102	PCDG2_PANTR Protocadherin gamma-A2 OS=Pan troglodytes GN=PCDHGA2 PE=3 SV=1	not
CM024791.1	Gene	14151531	14160992	-	PCDHGA1	gene-GBF38_008103	PCDG1_PANTR Protocadherin gamma-A1 OS=Pan troglodytes GN=PCDHGA1 PE=3 SV=1	not
CM024791.1	Gene	14206630	14216491	+	TMCO6	gene-GBF38_009364	TMCO6_MOUSE Transmembrane and coiled-coil domain-containing protein 6 OS=Mus musculus GN=Tmco6 PE=1 SV=2	not
CM024791.1	Gene	14217607	14234297	+	RNF20.2	gene-GBF38_009363	BRE1A_MOUSE E3 ubiquitin-protein ligase BRE1A OS=Mus musculus GN=Rnf20 PE=1 SV=2	not
CM024791.1	Gene	14324232	14330762	-	PCDHB16.2	gene-GBF38_008106	PCDBG_HUMAN Protocadherin beta-16 OS=Homo sapiens GN=PCDHB16 PE=1 SV=3	not
CM024791.1	Gene	14334065	14335765	-	PCDHGA8.2	gene-GBF38_008107	PCDG8_PANTR Protocadherin gamma-A8 OS=Pan troglodytes GN=PCDHGA8 PE=3 SV=1	not
[truncated: 15,741 more rows]
[truncated: 1 more columns]
